# Supplementary material for: A Combined Metabolome and Transcriptome Reveals the Lignin Metabolic Pathway during the Developmental Stages of Peel Coloration in the ‘Xinyu’ Pear
Source: Int J Mol Sci. 2024 Jul 8;25(13):7481. doi: 10.3390/ijms25137481 (PMC11242026; doi:10.3390/ijms25137481)
Supplement: Supplementary file 1 [file ijms-25-07481-s001.zip]

Archive with 8 entries (7 files):
- Supplementary Materials 20240630/
- Supplementary Materials 20240630/Figure S1.docx
- Supplementary Materials 20240630/Supplementary Table S1.xlsx
- Supplementary Materials 20240630/Supplementary Table S2.xlsx
- Supplementary Materials 20240630/Supplementary Table S3.xlsx
- Supplementary Materials 20240630/Supplementary Table S4.xlsx
- Supplementary Materials 20240630/Supplementary Table S5.xlsx
- Supplementary Materials 20240630/Supplementary Table S6.xlsx
