# Supplementary material for: A Combined Metabolome and Transcriptome Reveals the Lignin Metabolic Pathway during the Developmental Stages of Peel Coloration in the ‘Xinyu’ Pear
Source: Int J Mol Sci. 2024 Jul 8;25(13):7481. doi: 10.3390/ijms25137481 (PMC11242026; doi:10.3390/ijms25137481)
Supplement: Supplementary file 1 [file ijms-25-07481-s001.zip › Supplementary Materials 20240630/Supplementary Table S1.xlsx]

## Sheet: Sheet1
Table S1. Summary of transcriptome mapping of peel samples at nine developmental stages in‘Xinyu’ pear.
Sample ID	Sequence length	Clean Reads	Clean Base (Gb)	Overall alignment rate (%)
20DAF-1	150	43274000	6.46623	88.31
20DAF-2	150	47956942	7.17559	89.15
20DAF-3	150	41518286	6.20734	89.01
30DAF-1	150	43861414	6.56331	89.17
30DAF-2	150	41899838	6.27171	89.52
30DAF-3	150	47044546	7.04123	89.79
40DAF-1	150	42087070	6.29898	89.04
40DAF-2	150	46106910	6.8996	88.85
40DAF-3	150	38688270	5.78785	89.07
50DAF-1	150	42288474	6.32711	88.81
50DAF-2	150	41552300	6.21823	89.47
50DAF-3	150	40044744	5.9714	88.56
60DAF-1	150	40006976	5.98612	87.7
60DAF-2	150	44487162	6.65651	89.6
60DAF-3	150	43324064	6.48339	89.05
70DAF-1	150	43451112	6.50212	88.64
70DAF-2	150	43747964	6.54434	89.34
70DAF-3	150	42647998	6.3796	88.76
80DAF-1	150	43534742	6.5018	89.21
80DAF-2	150	40620752	6.08108	89.56
80DAF-3	150	42196726	6.3134	89.54
90DAF-1	150	40046986	5.99022	89.04
90DAF-2	150	43780326	6.55128	88.81
90DAF-3	150	43534466	6.51313	88.78
100DAF-1	150	45020530	6.73681	89.69
100DAF-2	150	43066356	6.44174	88.45
100DAF-3	150	44083720	6.59792	90.43
Average	150	4.29582e+07	6.42622	89.087
Total	150	1159872674	173.508	2405.35
Note: there are three biological replicates for each development stage.
