# Supplementary material for: A Combined Metabolome and Transcriptome Reveals the Lignin Metabolic Pathway during the Developmental Stages of Peel Coloration in the ‘Xinyu’ Pear
Source: Int J Mol Sci. 2024 Jul 8;25(13):7481. doi: 10.3390/ijms25137481 (PMC11242026; doi:10.3390/ijms25137481)
Supplement: Supplementary file 1 [file ijms-25-07481-s001.zip › Supplementary Materials 20240630/Supplementary Table S2.xlsx]

## Sheet: Sheet1
Table S2 The expression levels of total genes isolated in 9 different developmental stages of ‘Xinyu’ peel.
GeneID	ChrID	Start	End	Strand	SwissPort annotation	NR annotation	Group	20DAF_1	20DAF_2	20DAF_3	30DAF_1	30DAF_2	30DAF_3	40DAF_1	40DAF_2	40DAF_3	50DAF_1	50DAF_2	50DAF_3	60DAF_1	60DAF_2	60DAF_3	70DAF_1	70DAF_2	70DAF_3	80DAF_1	80DAF_2	80DAF_3	90DAF_1	90DAF_2	90DAF_3	100DAF_1	100DAF_2	100DAF_3
EVM0000001	Chr2	1148655	1151865	-	Pentatricopeptide repeat-containing protein At3g53170 OS=Arabidopsis thaliana OX=3702 GN=At3g53170 PE=3 SV=1	pentatricopeptide repeat-containing protein [Pyrus ussuriensis x Pyrus communis]	Group I	4.91862	4.07458	4.29757	3.23278	3.11126	3.05554	3.59917	3.22122	4.12289	4.24216	3.20294	3.47454	1.95456	2.70003	1.95373	2.62653	2.3969	2.14385	2.73897	4.03926	2.71513	2.16332	2.91874	3.02843	3.26626	1.79079	3.21343
EVM0000005	Contig00294	22283	24375	+	Uncharacterized protein At2g34460, chloroplastic OS=Arabidopsis thaliana OX=3702 GN=At2g34460 PE=1 SV=1	hypothetical protein C1H46_033245 [Malus baccata]	Group II	9.08704	7.1591	8.24179	5.69958	7.45309	6.51397	12.6465	10.321	10.8337	8.89282	10.6743	14.3717	13.7537	19.7916	13.3265	9.71472	10.1015	9.79702	13.4061	17.0288	13.8383	8.64947	9.68189	9.55768	6.90495	6.75555	6.4973
EVM0000006	Chr3	26258669	26259937	-	Probable N-acetyltransferase HLS1 OS=Arabidopsis thaliana OX=3702 GN=HLS1 PE=1 SV=1	PREDICTED: probable N-acetyltransferase HLS1 [Pyrus x bretschneideri]	Group II	3.18825	2.87273	1.33397	0.908446	0.258576	0.259359	0.261738	0.383452	0.588482	2.79362	3.79947	5.19318	5.1571	5.29694	4.94962	3.47455	3.72489	3.48718	3.53503	3.31934	4.2284	10.7277	9.78518	9.44007	3.41801	5.0857	6.91749
EVM0000007	Chr9	27159052	27160205	+	--	PREDICTED: uncharacterized protein LOC103953056 isoform X1 [Pyrus x bretschneideri]	Group I	15.9903	17.5113	18.1022	17.1335	13.4876	14.505	8.13868	6.78429	7.57862	9.02231	10.2888	10.2132	7.23911	6.24426	7.5013	6.9275	4.99205	7.21147	4.21979	5.10461	6.2783	5.10086	6.07675	8.18336	5.71865	2.80257	5.65784
EVM0000008	Chr2	16185347	16190922	-	ATPase family AAA domain-containing protein FIGL1 OS=Arabidopsis thaliana OX=3702 GN=FIGL1 PE=2 SV=2	spastin [Malus domestica]	Group I	32.1698	36.1812	31.8378	36.7342	33.5754	32.8099	23.7173	20.0674	23.8273	28.7234	34.0278	20.7681	23.0918	19.7641	15.6963	24.3907	18.5442	19.6838	22.7959	21.7003	20.6259	17.5581	19.1505	19.7349	25.7113	21.5993	26.3882
EVM0000010	Chr11	30999065	31001240	-	--	hypothetical protein D8674_004908 [Pyrus ussuriensis x Pyrus communis]	Group II	4.41144	2.67303	2.8865	3.10593	3.71592	2.35103	4.51142	3.7723	4.18588	5.28656	3.69515	5.97712	8.65219	9.47361	8.46641	3.96862	3.62176	4.85799	4.14726	5.18903	4.14057	5.67626	5.54801	7.81027	4.47175	8.34581	3.36058
EVM0000011	Chr10	16971161	16973403	-	Tetraketide alpha-pyrone reductase 1 OS=Arabidopsis thaliana OX=3702 GN=TKPR1 PE=1 SV=1	hypothetical protein DVH24_034732 [Malus domestica]	Group I	1.4154	1.13139	1.67101	1.09912	2.60819	1.4729	1.1328	1.39218	0.841542	1.19919	0.728622	1.71982	1.10467	2.43643	2.29858	2.43863	2.63777	1.87686	1.09349	0.496202	1.20368	0.696963	0.780364	0.91591	0	0.139326	0.121955
EVM0000014	Chr4	22897508	22902679	-	Serine/threonine-protein kinase haspin homolog OS=Arabidopsis thaliana OX=3702 GN=HASPIN PE=1 SV=1	PREDICTED: serine/threonine-protein kinase haspin homolog [Pyrus x bretschneideri]	Group I	1.32953	1.65544	2.07359	8.54292	7.108	6.71715	2.10288	2.91189	2.21258	0.911601	0.923989	1.18832	1.81253	1.36725	1.54541	0.656392	0.203716	0.702611	0.462686	0.216527	0.356125	0.579457	0.221653	0.181431	0.376635	0.310097	0.210127
EVM0000016	Chr8	24065997	24066497	+	Plastocyanin A, chloroplastic OS=Populus nigra OX=3691 GN=PETE PE=1 SV=2	plastocyanin [Pyrus ussuriensis x Pyrus communis]	Group I	100.389	82.2365	59.7448	122.683	82.0055	128.173	67.364	72.7331	33.115	90.7549	83.1245	127.945	82.1642	78.6731	105.106	78.5822	60.6679	59.9109	64.5485	71.2077	79.2137	58.8734	115.175	97.4537	8.43382	20.8939	26.0166
EVM0000017	Chr12	145633	149981	+	Glutamine--fructose-6-phosphate aminotransferase [isomerizing] OS=Cyanidium caldarium OX=2771 GN=glmS PE=3 SV=3	glutamine--fructose-6-phosphate aminotransferase [isomerizing] 2-like [Pyrus ussuriensis x Pyrus communis]	Group I	7.65501	8.39406	8.35887	8.56824	8.78795	8.65042	12.5164	11.6861	10.3693	11.7863	8.30528	9.2842	7.42357	5.65847	5.81287	6.41609	4.84456	6.04377	6.43852	3.61938	4.84901	5.76076	5.22572	5.15756	6.57064	3.84915	5.64487
EVM0000019	Chr14	23361317	23361736	-	40S ribosomal protein S17-4 OS=Arabidopsis thaliana OX=3702 GN=RPS17D PE=2 SV=3	40S ribosomal protein S17-4-like [Malus domestica]	Group II	205.762	137.855	89.3441	217.931	240.77	191.474	333.391	327.594	363.787	289.504	263.063	283.958	323.333	311.116	330.389	380.101	416.537	442.05	499.158	413.601	399.043	512.482	463.618	463.827	315.498	490.65	369.013
EVM0000020	Chr5	3245067	3248969	+	--	hypothetical protein C1H46_013343 [Malus baccata]	Group II	5.30284	3.23605	3.55781	2.63906	3.22179	3.15473	5.63141	5.53616	5.39661	5.42539	3.95793	5.30662	5.81607	4.90326	4.65823	4.79545	4.15489	4.87407	5.08943	3.90506	5.38495	4.75819	6.14895	5.73902	4.90625	4.36213	3.80406
EVM0000021	Contig00871	6452	7255	+	Nuclear transcription factor Y subunit C-3 OS=Arabidopsis thaliana OX=3702 GN=NFYC3 PE=1 SV=1	PREDICTED: nuclear transcription factor Y subunit C-3-like [Pyrus x bretschneideri]	Group I	1.74033	2.28913	2.05943	1.54436	0.836154	1.39364	3.1676	3.4594	2.90128	4.43258	2.90117	2.05235	2.08796	1.33169	1.92763	1.67477	2.18877	1.5904	1.73574	2.28349	1.98865	1.97569	2.74543	2.2969	2.46155	3.10497	3.25006
EVM0000026	Chr6	17531033	17538407	-	--	PREDICTED: uncharacterized protein LOC103935816 [Pyrus x bretschneideri]	Group I	6.86882	6.04759	5.28171	3.68314	2.55279	3.03751	3.36504	4.30956	4.42467	3.51114	3.22473	3.07481	2.17353	2.62078	3.10442	1.75039	1.90906	2.76	4.5039	2.13147	2.11683	2.69281	2.72036	2.94251	5.89692	1.96103	2.53048
EVM0000028	Chr13	26727376	26729025	-	Stemmadenine O-acetyltransferase OS=Catharanthus roseus OX=4058 GN=SAT PE=1 SV=1	vinorine synthase-like [Pyrus ussuriensis x Pyrus communis]	Group II	7.02018	5.08065	4.60163	26.7987	39.2114	34.9353	22.1307	17.5763	27.2537	209.405	316.651	190.896	221.101	188.885	232.799	245.276	152.5	213.466	79.0366	99.5106	106.708	77.7358	125.079	87.8827	46.1409	70.3213	84.635
EVM0000034	Chr1	3427109	3432148	+	ATP-dependent 6-phosphofructokinase 4, chloroplastic OS=Arabidopsis thaliana OX=3702 GN=PFK4 PE=1 SV=1	PREDICTED: ATP-dependent 6-phosphofructokinase 4, chloroplastic [Pyrus x bretschneideri]	Group II	4.33301	3.91537	5.6201	3.95514	2.75713	3.16444	4.39179	4.39844	3.40012	3.19603	4.03944	2.74682	1.79077	1.3999	1.24516	1.13339	0.944779	0.920134	1.26462	1.05826	1.2824	2.05061	2.21902	2.85274	8.58297	3.7203	3.97221
EVM0000035	Chr13	32115111	32116139	-	Probable calcium-binding protein CML25 OS=Arabidopsis thaliana OX=3702 GN=CML25 PE=2 SV=1	probable calcium-binding protein CML25 [Malus domestica]	Group I	15.3254	15.4688	46.4482	26.3038	23.0943	24.8086	51.3153	53.1004	23.8237	71.3027	22.0773	12.6727	9.37474	8.16408	3.95749	10.3669	2.78485	11.5499	8.49469	9.69488	12.3207	2.182	4.53012	3.68804	11.5276	1.04148	2.54631
EVM0000036	Chr5	12813435	12819304	+	Serine/threonine protein phosphatase 2A regulatory subunit B''beta OS=Arabidopsis thaliana OX=3702 GN=B''BETA PE=1 SV=1	PREDICTED: serine/threonine protein phosphatase 2A regulatory subunit B''beta-like isoform X1 [Pyrus x bretschneideri]	Group I	36.8639	36.7234	34.4648	26.1427	29.9275	26.0388	32.4947	29.5553	33.2571	19.5727	17.5187	14.6046	11.6798	10.3729	9.74527	13.5082	9.97178	11.6188	13.0323	9.28133	10.2664	8.5347	9.40368	11.3633	15.3575	10.5217	10.6041
EVM0000037	Chr6	3052784	3055119	-	tRNase Z TRZ1 OS=Arabidopsis thaliana OX=3702 GN=TRZ1 PE=1 SV=3	nuclear ribonuclease Z [Pyrus ussuriensis x Pyrus communis]	Group II	6.24369	4.70447	4.58526	5.68248	3.12101	2.96918	4.32458	5.1764	3.98239	6.12328	6.47381	6.46541	6.80946	9.10067	6.16992	7.02862	6.61939	6.09359	6.8364	8.39572	7.92758	11.4762	11.4519	10.5897	5.50828	9.29449	6.24012
EVM0000038	Contig00345	32960	34956	-	Nudix hydrolase 19, chloroplastic OS=Arabidopsis thaliana OX=3702 GN=NUDT19 PE=1 SV=1	PREDICTED: nudix hydrolase 19, chloroplastic-like [Pyrus x bretschneideri]	Group I	11.9586	8.37776	7.30288	5.53895	7.78566	7.00584	8.73206	9.42192	9.74648	5.86277	4.90062	6.48931	7.80897	7.34698	7.42569	8.07882	8.14266	8.69108	9.79311	8.43957	8.84284	8.47278	8.9149	8.68757	8.91411	9.4397	8.87801
EVM0000039	Chr8	18925258	18927375	+	E3 ubiquitin-protein ligase APD2 OS=Arabidopsis thaliana OX=3702 GN=APD2 PE=1 SV=1	PREDICTED: uncharacterized protein LOC103945304 isoform X1 [Pyrus x bretschneideri]	Group I	15.0886	20.9654	28.064	14.0597	8.23998	12.3668	8.60976	6.49169	13.2612	10.9247	13.945	7.87274	10.375	6.50555	6.71151	11.5604	7.07696	10.6773	5.19973	7.01259	8.35234	4.95872	7.45601	7.65727	16.898	10.3885	10.6439
EVM0000041	Chr11	4472647	4477254	+	U-box domain-containing protein 44 OS=Arabidopsis thaliana OX=3702 GN=PUB44 PE=1 SV=1	U-box domain-containing protein 44-like [Malus domestica]	Group I	2.50522	2.09412	3.46453	3.69409	2.3852	3.07154	4.72011	4.53294	4.15381	2.7972	1.61869	1.65419	0.795955	0.670465	0.857433	0.333715	0.242421	0.499548	0.131351	0.173609	0.527101	0.175376	0.340264	0.268083	0.128132	0.203609	0.127923
EVM0000044	Chr2	4668159	4673702	+	Disease resistance protein Roq1 OS=Nicotiana benthamiana OX=4100 GN=ROQ1 PE=1 SV=1	PREDICTED: TMV resistance protein N-like [Pyrus x bretschneideri]	Group I	2.14962	2.84769	3.02385	3.80631	3.71398	5.18642	7.59308	8.73422	6.25415	5.82438	3.56168	3.66021	2.10909	1.75059	2.1126	3.11846	2.88322	2.96812	2.31591	3.37403	2.89381	2.22591	2.94954	2.54921	2.52138	1.7568	2.77188
EVM0000045	Chr2	18658511	18660143	-	Cyclin-dependent kinase inhibitor 7 OS=Arabidopsis thaliana OX=3702 GN=KRP7 PE=1 SV=2	PREDICTED: cyclin-dependent kinase inhibitor 7-like [Pyrus x bretschneideri]	Group II	13.5791	8.90353	8.00967	14.6043	15.8942	17.1768	16.7005	14.6329	18.7423	14.1664	25.2636	24.1936	25.0136	25.3944	28.6538	38.2356	38.5466	34.1226	27.1517	27.1516	30.4925	21.1854	20.4163	18.5058	15.6764	18.0122	20.2807
EVM0000046	Chr12	2346933	2349955	+	Cysteine synthase OS=Citrullus lanatus OX=3654 PE=1 SV=1	cysteine synthase [Pyrus ussuriensis x Pyrus communis]	Group II	73.0409	50.6304	50.2576	46.2874	64.4823	54.1772	92.1563	109.131	84.4764	89.8188	83.1646	108.974	114.442	129.433	118.122	111.736	140.578	118.527	225.61	196.63	187.421	224.045	189.802	199.019	116.837	194.288	191.279
EVM0000047	Chr5	18721563	18731411	-	E3 ubiquitin-protein ligase UPL3 OS=Arabidopsis thaliana OX=3702 GN=UPL3 PE=1 SV=1	hypothetical protein DVH24_009975 [Malus domestica]	Group I	34.8098	35.1889	31.8387	30.9099	31.5534	27.2531	35.7884	33.9002	33.9257	24.9378	18.0391	14.8545	9.72612	6.33422	4.83471	9.09375	5.54843	7.09025	6.34865	4.72261	5.55251	6.06743	8.00989	8.78838	9.46704	6.97488	5.81912
EVM0000048	Chr1	8162848	8166101	-	Probable LRR receptor-like serine/threonine-protein kinase At3g47570 OS=Arabidopsis thaliana OX=3702 GN=At3g47570 PE=2 SV=1	PREDICTED: putative receptor-like protein kinase At3g47110 [Pyrus x bretschneideri]	Group II	1.04719	0.479506	0.644656	0.58469	0.557274	0.569744	0.487231	0.536313	0.586455	3.12059	3.20658	3.71319	3.56257	2.67602	2.05263	4.08602	2.1107	3.57324	1.7668	1.40359	1.68131	1.51695	2.42612	2.60871	0.961885	1.26291	1.19724
EVM0000050	Chr15	14544349	14547940	+	--	hypothetical protein D8674_013187 [Pyrus ussuriensis x Pyrus communis]	Group I	30.1834	25.0974	27.1833	27.108	30.7099	25.4258	35.1368	33.289	32.0843	16.1159	16.3455	23.4362	25.7657	28.2455	26.4825	20.3827	21.3666	18.8012	16.283	16.4146	15.2888	19.1951	20.6292	24.3338	46.7347	30.2517	16.3838
EVM0000052	Chr17	18970301	18971902	+	Putrescine hydroxycinnamoyltransferase 1 OS=Oryza sativa subsp. japonica OX=39947 GN=PHT1 PE=2 SV=1	PREDICTED: shikimate O-hydroxycinnamoyltransferase-like [Pyrus x bretschneideri]	Group I	35.5574	55.0615	74.2317	0.288128	0	0.215031	1.52947	1.30488	3.05073	7.53305	5.84819	4.75733	2.64655	2.6166	3.7092	5.04092	2.55015	4.602	2.07357	4.66042	3.61339	2.24497	2.5004	1.88475	0.29236	1.8139	1.67629
EVM0000055	Chr3	28577903	28580995	+	Carbamoyl-phosphate synthase small chain, chloroplastic OS=Arabidopsis thaliana OX=3702 GN=CARA PE=1 SV=1	PREDICTED: carbamoyl-phosphate synthase small chain, chloroplastic-like isoform X1 [Pyrus x bretschneideri]	Group I	27.8894	23.2241	22.142	26.5203	26.6676	24.5503	28.9144	28.6945	30.5105	28.2	27.4804	30.0549	28.1609	27.438	26.402	25.7966	25.9694	25.0663	28.1455	22.4069	24.5369	33.5642	31.27	29.8362	29.1242	27.8479	23.1057
EVM0000058	Chr15	15710759	15720045	+	Protein CELLULOSE SYNTHASE INTERACTIVE 1 OS=Arabidopsis thaliana OX=3702 GN=CSI1 PE=1 SV=1	PREDICTED: uncharacterized protein LOC103959269 isoform X2 [Pyrus x bretschneideri]	Group I	23.7735	18.1212	15.1923	24.3786	26.0603	20.1278	26.6614	23.612	24.5228	19.4518	14.6061	13.3275	11.7223	7.87181	9.0028	10.0986	7.22831	9.86214	8.60135	6.12804	8.5722	8.38471	10.3765	11.4561	8.93911	7.36561	6.70006
EVM0000059	Chr11	1777244	1779990	+	G2/mitotic-specific cyclin-2 OS=Antirrhinum majus OX=4151 PE=2 SV=1	PREDICTED: G2/mitotic-specific cyclin S13-7-like [Pyrus x bretschneideri]	Group II	1.36124	0.504095	0.717681	1.65336	1.79825	1.21169	2.08932	2.94242	2.08584	1.08834	1.43776	1.4039	3.08421	2.34318	3.07383	1.18777	1.5528	1.85005	1.54022	1.25454	1.42198	0.888404	1.50619	0.61607	0.319033	1.1987	1.56272
EVM0000064	Chr12	14047051	14051334	-	RNA polymerase sigma factor sigB OS=Arabidopsis thaliana OX=3702 GN=SIGB PE=2 SV=2	PREDICTED: RNA polymerase sigma factor sigB isoform X1 [Pyrus x bretschneideri]	Group I	8.4726	7.61492	8.32269	12.3633	7.907	13.9752	8.80697	10.6242	8.03063	5.99574	6.40382	5.73948	5.64327	4.04325	4.39211	3.62563	3.88031	3.37019	2.57975	2.57081	2.94356	3.10064	4.11645	4.59648	4.47853	3.40372	3.28196
EVM0000065	Chr2	3811127	3814475	-	--	uncharacterized protein LOC103409504 [Malus domestica]	Group II	8.59567	9.8161	12.0223	6.49012	6.84294	7.87	7.72041	7.2879	6.3819	6.82538	8.59478	9.51134	7.25379	7.50306	7.67662	7.51612	5.82659	7.05453	7.5549	7.9011	8.93233	9.28316	8.02155	9.71379	13.0856	8.84074	12.5912
EVM0000067	Chr9	12621456	12625710	-	Anoctamin-like protein At1g73020 OS=Arabidopsis thaliana OX=3702 GN=At1g73020 PE=1 SV=1	anoctamin-like protein [Pyrus ussuriensis x Pyrus communis]	Group I	4.01493	2.7457	3.74554	3.79454	3.8292	3.1729	4.19741	4.40048	3.77037	3.01502	2.22294	2.41466	2.44308	1.98628	1.87441	1.46233	1.15383	1.53544	1.25462	1.28921	1.37398	1.34503	1.51384	1.20056	1.31538	1.43055	0.92101
EVM0000072	Chr12	25817973	25824185	-	--	hypothetical protein DVH24_035064 [Malus domestica]	Group II	1.72203	1.16154	1.492	1.16719	1.06805	0.458591	0.870091	1.1719	0.960817	1.34341	1.72468	0.787449	1.07467	1.39586	0.572516	1.73603	1.1381	1.21956	1.75917	1.01826	1.34774	1.12048	2.13451	1.89291	1.20998	1.69763	1.63201
EVM0000075	Chr13	28155982	28157674	-	Probable galacturonosyltransferase-like 9 OS=Arabidopsis thaliana OX=3702 GN=GATL9 PE=2 SV=1	probable galacturonosyltransferase-like 9 [Malus domestica]	Group II	4.36227	3.06251	2.70431	9.90944	7.50109	9.44968	11.7355	10.4756	5.9567	11.0276	6.66039	4.32932	5.82898	4.42958	7.46356	8.26258	3.31765	6.81394	6.08708	4.26785	4.48656	2.64338	2.05746	2.74695	8.14901	2.58526	2.9155
EVM0000079	Chr8	24512382	24520527	-	5'-3' exoribonuclease 3 OS=Arabidopsis thaliana OX=3702 GN=XRN3 PE=1 SV=1	5'-3' exoribonuclease 3-like [Pyrus ussuriensis x Pyrus communis]	Group I	25.0098	25.1168	25.9861	24.6463	21.9209	21.5542	27.4521	24.5332	27.1074	22.3337	18.8978	14.6022	11.01	9.18325	9.492	8.83265	7.41819	8.11267	7.80367	6.41915	6.78246	7.29498	8.88029	9.12448	14.6102	8.44926	8.71636
EVM0000080	Contig01499	1604	4285	-	Probable serine/threonine-protein kinase At1g01540 OS=Arabidopsis thaliana OX=3702 GN=At1g01540 PE=1 SV=2	probable serine/threonine-protein kinase At1g01540 [Malus domestica]	Group II	5.42726	9.03759	7.42313	13.057	12.1567	14.097	12.2146	14.5884	15.5929	15.8748	22.9353	13.5064	14.5802	11.6225	10.1429	9.44881	7.3482	9.37673	4.30776	3.86348	4.91067	4.29157	4.63613	5.223	3.18933	3.44028	4.84059
EVM0000081	Chr12	3525601	3526500	+	--	uncharacterized protein LOC108172041 [Malus domestica]	Group I	8.83507	10.5982	9.08293	3.80297	2.77973	5.07108	4.7538	4.16209	5.53455	7.28767	4.31773	6.13158	4.0617	4.29201	4.92171	2.8097	2.82118	1.74878	1.91731	4.29589	3.12354	2.37937	1.60239	2.08162	3.05278	1.12329	2.28274
EVM0000082	Contig00807	25109	28405	+	Nuclear pore complex protein NUP58 OS=Arabidopsis thaliana OX=3702 GN=NUP58 PE=1 SV=1	PREDICTED: nuclear pore complex protein NUP58-like [Pyrus x bretschneideri]	Group I	5.05196	6.07887	5.24127	7.96317	6.55024	6.60646	4.6088	6.40559	6.23213	4.13138	4.95073	3.4307	4.03246	2.40384	2.59864	2.43417	1.68417	2.20481	1.43247	1.64502	1.75004	1.94213	2.42702	2.69992	3.67973	2.26215	2.99562
EVM0000083	Chr7	16794554	16797574	-	FT-interacting protein 7 OS=Oryza sativa subsp. japonica OX=39947 GN=FTIP7 PE=1 SV=1	PREDICTED: FT-interacting protein 1-like [Pyrus x bretschneideri]	Group I	62.9813	71.7665	73.2205	56.0539	47.0596	64.9962	77.107	92.7609	53.9676	113.599	55.848	46.9533	15.6476	11.6258	11.0591	25.0765	21.6974	26.1022	21.7285	30.7474	23.6014	15.4789	18.0704	18.6011	32.9733	13.7679	15.2835
EVM0000084	Chr7	26977172	26979023	+	Probable NADH dehydrogenase [ubiquinone] 1 alpha subcomplex subunit 5, mitochondrial OS=Arabidopsis thaliana OX=3702 GN=At5g52840 PE=1 SV=1	PREDICTED: probable NADH dehydrogenase [ubiquinone] 1 alpha subcomplex subunit 5, mitochondrial [Pyrus x bretschneideri]	Group II	17.2277	13.0885	9.87687	16.6491	20.9094	16.4287	20.5064	22.3749	19.0379	19.0409	18.9636	20.5292	31.3014	32.8073	35.2846	27.9331	31.1842	26.8513	30.0955	33.3366	39.8096	45.6088	39.1695	44.3758	35.9675	48.6369	42.3286
EVM0000085	Chr13	21620771	21624996	+	F-box/LRR-repeat protein 4 OS=Arabidopsis thaliana OX=3702 GN=FBL4 PE=2 SV=1	PREDICTED: F-box/LRR-repeat protein 4-like isoform X2 [Pyrus x bretschneideri]	Group I	40.3328	31.1144	28.9371	34.2297	40.1265	34.0993	42.9445	36.3803	41.6065	30.4382	28.7776	29.7739	24.421	25.0622	21.9223	32.7634	28.4011	28.0834	28.8802	24.63	26.2137	25.4705	24.6284	27.6517	16.9824	20.8192	21.3782
EVM0000089	Chr5	20527860	20530464	-	--	histone deacetylase HDT2-like [Pyrus ussuriensis x Pyrus communis]	Group II	11.8874	15.5737	18.0277	12.9434	10.6282	13.1026	11.5746	12.1359	12.1564	13.2257	17.2394	14.9412	15.054	14.2994	11.5611	13.7806	12.6815	15.1324	14.9725	15.491	13.4244	18.7355	15.979	16.522	22.4169	19.5168	33.9884
EVM0000090	Contig00784	70273	70782	+	--	PREDICTED: glycine-rich protein 23-like [Pyrus x bretschneideri]	Group I	75.3987	71.7728	27.7282	47.225	25.8713	22.5261	28.9438	14.8266	23.0355	6.41043	2.68326	5.18798	6.24952	7.04531	7.67341	0.473671	0.779408	1.09445	0.0770923	0.11485	0.101434	0.0302536	0.0640916	0.0648208	0	0	0
EVM0000091	Chr3	301706	307455	-	Probable beta-D-xylosidase 2 OS=Arabidopsis thaliana OX=3702 GN=BXL2 PE=2 SV=1	PREDICTED: probable beta-D-xylosidase 2 [Pyrus x bretschneideri]	Group II	2.46502	3.3786	2.10273	2.6111	6.1784	5.4182	4.15305	2.61653	5.3343	7.69092	7.38687	5.27677	7.90829	4.40195	4.25244	3.68059	1.22711	3.27205	0.728276	1.09029	1.54186	0.295008	0.594487	0.530876	0.029147	0.346005	0.487577
EVM0000095	Chr4	5549407	5552554	-	Calcineurin B-like protein 1 OS=Arabidopsis thaliana OX=3702 GN=CBL1 PE=1 SV=3	calcineurin B-like protein 1 [Pyrus ussuriensis x Pyrus communis]	Group II	31.255	24.3048	25.3815	19.9544	22.8023	19.4054	32.7781	30.567	33.3043	37.2576	27.221	34.7298	40.6647	34.9236	29.8179	39.4693	38.3799	33.7312	36.685	45.7984	37.7779	37.3021	39.3099	38.1002	78.808	43.8744	40.7633
EVM0000096	Chr16	3595882	3597878	+	Probable UDP-arabinopyranose mutase 1 OS=Pisum sativum OX=3888 GN=UPTG PE=1 SV=1	alpha-1,4-glucan-protein synthase-like [Pyrus ussuriensis x Pyrus communis]	Group II	10.1154	9.62087	9.71701	12.9407	12.6796	12.7981	24.1052	24.7785	23.0157	36.5462	29.5611	37.3504	32.8731	34.762	41.149	19.2754	16.5045	19.2883	17.0338	20.8313	17.7664	26.3281	22.7368	26.0853	15.7652	19.8213	23.4336
EVM0000098	Chr2	23563843	23565595	+	Photosystem I chlorophyll a/b-binding protein 6, chloroplastic OS=Arabidopsis thaliana OX=3702 GN=LHCA6 PE=1 SV=1	chlorophyll a-b binding protein [Pyrus ussuriensis x Pyrus communis]	Group I	19.6472	15.8122	10.9422	18.8217	16.9644	15.1466	16.0796	15.2923	14.655	22.7721	28.7653	31.1941	20.0546	21.7446	17.3579	33.3314	25.2763	31.9902	18.5076	19.4731	20.896	18.1179	21.2333	20.535	3.72393	9.7216	9.34145
EVM0000099	Chr2	1876517	1881739	+	Aspartic proteinase 36 OS=Arabidopsis thaliana OX=3702 GN=A36 PE=1 SV=1	PREDICTED: aspartic proteinase-like protein 2 [Pyrus x bretschneideri]	Group I	0.418709	0.304341	0.671238	1.09483	0.54503	1.03209	3.91209	4.9857	3.70526	2.36795	2.71538	1.56404	1.90065	1.86033	1.35493	4.93116	3.55945	3.73322	2.31849	2.72396	2.22251	1.09801	1.34442	1.34571	2.3037	1.60298	1.56123
EVM0000100	Contig00280	22346	24594	+	14-3-3-like protein B (Fragment) OS=Glycine max OX=3847 GN=GF14B PE=2 SV=1	hypothetical protein DVH24_033585 [Malus domestica]	Group I	213.96	158.063	131.671	172.476	175.811	148.39	169.5	186.76	204.037	190.268	183.946	183.188	156.474	137.495	163.351	136.465	153.352	126.4	106.869	118.487	118.457	128.874	132.421	126.574	117.983	110.636	113.565
EVM0000104	Chr5	5842485	5845040	+	Probable receptor-like protein kinase At1g30570 OS=Arabidopsis thaliana OX=3702 GN=At1g30570 PE=3 SV=1	PREDICTED: probable receptor-like protein kinase At1g30570 [Pyrus x bretschneideri]	Group II	1.42934	1.53149	1.93753	1.13839	1.30155	0.701066	0.898577	0.526654	0.435288	1.56162	2.09987	1.69056	1.58564	1.48028	1.6166	1.8539	1.01234	1.67705	1.40179	1.59052	1.49025	1.91867	2.68842	2.0196	8.01565	3.91083	3.04868
EVM0000105	Chr4	23612003	23614056	+	Probable protein phosphatase 2C 5 OS=Arabidopsis thaliana OX=3702 GN=At1g09160 PE=2 SV=1	PREDICTED: probable protein phosphatase 2C 5 [Pyrus x bretschneideri]	Group II	44.7724	34.4442	35.3837	37.9617	42.8588	39.7485	34.3005	32.6282	38.0657	48.1563	44.3567	50.0605	68.8058	62.6979	62.6185	60.6275	64.1991	61.9348	69.7055	65.0612	70.6139	56.6454	59.0644	59.5733	57.2734	57.6536	45.8655
EVM0000107	Chr11	3853158	3856191	+	Peroxidase 4 OS=Vitis vinifera OX=29760 GN=GSVIVT00023967001 PE=1 SV=1	peroxidase 4-like [Malus domestica]	Group II	14.4672	14.5347	17.2199	16.0766	23.8865	23.5417	53.2446	39.842	59.5155	43.9136	30.4143	24.6513	62.0562	71.3694	61.8591	16.2894	14.6896	12.3878	5.76244	7.11726	6.47823	1.31945	2.98968	2.76784	1.35063	1.69684	1.37062
EVM0000108	Chr4	23147017	23148735	+	--	PREDICTED: trafficking protein particle complex subunit 4-like [Pyrus x bretschneideri]	Group II	2.48154	1.53092	2.66733	3.33101	4.02312	3.58654	3.08377	2.70894	2.12836	2.63902	2.75458	1.56625	4.32469	1.93073	2.50651	4.51249	4.77624	4.77426	3.16443	2.20163	3.8343	2.91881	2.47119	3.2536	4.46039	2.41689	2.52865
EVM0000109	Chr11	5075460	5079276	+	--	PREDICTED: acyl-coenzyme A thioesterase 13-like [Pyrus x bretschneideri]	Group I	4.21066	3.5995	4.33899	1.53572	1.30391	0	0.156001	1.2844	0	0.616312	0.865379	1.74469	1.88628	1.04882	1.50505	0.793259	1.2578	1.06335	0.491919	0.525244	1.95881	0.640603	1.23446	1.69003	0.161761	1.09692	0.164212
EVM0000110	Contig01521	81486	83826	-	--	PREDICTED: uncharacterized protein LOC103963179 isoform X1 [Pyrus x bretschneideri]	Group II	24.622	23.9926	17.8414	28.4843	29.2968	21.6476	29.1442	26.895	29.8664	36.1435	38.4703	40.8649	57.0269	52.9464	48.7259	53.6757	63.3493	51.7965	47.06	51.7051	49.5655	37.3866	39.5223	42.7729	31.6209	45.6905	34.7013
EVM0000111	Chr2	3491318	3496108	-	Ubiquitin carboxyl-terminal hydrolase 12 OS=Arabidopsis thaliana OX=3702 GN=UBP12 PE=1 SV=2	PREDICTED: MATH domain and coiled-coil domain-containing protein At3g58370-like [Pyrus x bretschneideri]	Group II	28.4416	26.8989	27.1853	25.5942	18.3587	18.6073	13.9397	19.0848	16.0582	35.9102	43.6483	34.2433	41.3752	39.791	34.962	44.761	45.0744	45.0781	43.1154	43.2756	40.6961	41.4417	41.8734	43.2756	24.3877	27.8773	56.9135
EVM0000113	Chr6	701183	703695	+	Purple acid phosphatase 3 OS=Arabidopsis thaliana OX=3702 GN=PAP3 PE=2 SV=1	PREDICTED: purple acid phosphatase 3-like [Pyrus x bretschneideri]	Group II	9.30415	7.70481	6.08854	0.737617	1.70773	1.65597	4.34958	3.93194	5.69013	13.2116	8.05839	6.48265	7.68242	4.90453	4.83037	9.3825	6.75696	9.21476	2.15954	3.19339	3.99203	0.808376	1.4326	1.47272	0.598171	2.19507	3.52432
EVM0000116	Chr15	45031758	45033321	-	Dehydrin DHN1 OS=Oryza sativa subsp. japonica OX=39947 GN=DHN1 PE=2 SV=1	dehydrin 3, partial [Pyrus pyrifolia]	Group II	394.232	448.874	549.357	232.413	203.334	204.083	480.291	473.097	575.269	591.296	542.894	429.581	333.279	429.965	527.643	332.964	351.966	377.022	1206.54	948.819	818.715	1311.11	967.711	1069.63	1758.31	1443.11	2291.01
EVM0000118	Chr7	2094234	2097429	-	Cytokinin dehydrogenase 6 OS=Arabidopsis thaliana OX=3702 GN=CKX6 PE=2 SV=2	PREDICTED: cytokinin dehydrogenase 6-like [Pyrus x bretschneideri]	Group I	4.7985	9.53747	11.1496	0.581009	0.500467	0.246061	0.115994	0.193348	0.062876	0.392007	0.215766	0.28096	0.274905	0.290283	0.0935108	0.473404	0.422021	0.677349	0.397518	0.4301	0.324903	0.383947	0.473484	0.473985	1.10018	0.506382	0.410745
EVM0000119	Contig00548	63370	66186	-	Protein CfxQ homolog OS=Cyanidium caldarium OX=2771 GN=cfxQ PE=3 SV=1	PREDICTED: uncharacterized protein LOC103962967 [Pyrus x bretschneideri]	Group I	2.32049	1.84127	2.45735	2.43577	1.98326	2.30517	3.87537	3.72509	2.56154	3.90856	1.88642	1.34325	1.00639	1.02076	0.99853	2.24749	1.73368	1.53443	1.25263	2.45512	2.45874	1.26139	1.59348	1.25936	5.37445	2.50631	1.61021
EVM0000120	Chr14	23624460	23629084	+	Sorting nexin 1 OS=Arabidopsis thaliana OX=3702 GN=SNX1 PE=1 SV=1	PREDICTED: sorting nexin 1-like isoform X1 [Pyrus x bretschneideri]	Group I	56.599	61.8007	59.0709	81.8668	83.8295	81.8392	73.3637	77.4935	77.6331	61.2256	70.2969	65.8136	62.9534	65.3491	64.457	56.7523	59.3733	60.3509	58.233	55.4663	57.0789	56.9524	56.6852	62.2142	69.9337	53.8822	72.5686
EVM0000122	Chr2	19957235	19958585	+	Elongation of fatty acids protein 3-like OS=Arabidopsis thaliana OX=3702 GN=HOS3 PE=2 SV=1	elongation of fatty acids protein 3-like [Malus domestica]	Group I	1.59212	2.77954	7.53179	2.33816	0.663265	0.624368	2.30242	1.56337	1.63149	2.14592	3.01353	0.666264	1.11839	1.07317	1.01715	1.17816	0.65421	1.03263	0.705241	1.01814	0.626488	0.953678	1.38035	0.804277	2.46043	1.36836	1.89044
EVM0000123	Chr16	22584980	22587135	-	Pentatricopeptide repeat-containing protein At5g46580, chloroplastic OS=Arabidopsis thaliana OX=3702 GN=At5g46580 PE=2 SV=1	PREDICTED: pentatricopeptide repeat-containing protein At5g46580, chloroplastic [Pyrus x bretschneideri]	Group I	4.43818	5.3802	6.83793	7.43483	3.75727	3.95548	4.79521	4.90819	4.86196	4.98491	5.47703	5.28856	3.52684	4.32665	4.29739	3.91232	2.0915	2.87868	2.67002	1.51404	2.32494	2.83315	3.1409	2.68474	5.69573	3.14207	3.30999
EVM0000124	Chr16	7817680	7818291	-	Light-regulated protein 1, chloroplastic OS=Arabidopsis thaliana OX=3702 GN=LIR1 PE=1 SV=1	PREDICTED: light-regulated protein-like [Pyrus x bretschneideri]	Group I	525.963	319.714	195.364	358.931	348.826	322.692	113.641	107.602	92.2453	285.492	222.343	419.568	160.689	136.81	175.66	221.455	242.32	211.705	96.2143	89.8647	106.132	83.9319	144.204	126.733	25.6848	61.3783	35.6723
EVM0000125	Chr7	21038520	21045341	+	--	PREDICTED: uncharacterized protein LOC103926634 isoform X1 [Pyrus x bretschneideri]	Group I	50.1467	52.6477	52.8505	65.5125	65.6092	64.701	58.627	52.7464	56.8059	41.5937	37.3334	29.1942	17.1564	11.0025	14.2893	18.7541	10.7826	17.6852	13.348	8.89338	11.1543	10.1558	14.8264	14.1559	19.4455	11.3619	13.9535
EVM0000126	Chr16	10942265	10946405	+	Protein tesmin/TSO1-like CXC 2 OS=Arabidopsis thaliana OX=3702 GN=TCX2 PE=1 SV=1	protein tesmin/TSO1-like CXC 2 [Pyrus ussuriensis x Pyrus communis]	Group I	10.4005	9.49809	8.20239	41.7374	31.4454	31.5299	12.5948	13.9799	13.3965	6.06539	7.58259	4.97418	6.68717	3.91956	5.27175	3.34915	1.7045	2.17526	0.699742	1.1625	1.27611	0.514569	0.484612	0.660993	0.28848	0.175266	0.417421
EVM0000127	Chr7	20300128	20304973	+	--	hypothetical protein C1H46_015254 [Malus baccata]	Group I	3.36154	3.94813	3.86199	2.68675	3.94151	3.17466	1.67871	2.46717	2.68317	2.66966	2.40118	1.53807	2.37581	2.23753	1.07915	3.15814	1.72768	3.9497	2.62654	1.73179	2.44419	2.45897	2.25726	2.78096	1.77232	1.42199	1.63116
EVM0000128	Chr15	37908152	37909707	-	Probable WRKY transcription factor 11 OS=Arabidopsis thaliana OX=3702 GN=WRKY11 PE=2 SV=2	PREDICTED: probable WRKY transcription factor 17 [Pyrus x bretschneideri]	Group I	84.094	155.072	174.239	142.897	114.852	191.408	151.474	146.981	119.671	181.261	186.721	135.769	87.4935	81.9079	91.375	115.282	68.5518	95.011	42.981	61.6387	58.3871	48.2391	54.1933	60.152	52.5652	35.241	73.7136
EVM0000129	Chr10	23769696	23775812	-	--	zinc finger protein ZPR1-like [Malus domestica]	Group I	6.28698	6.19739	5.65788	7.15095	6.3104	6.94478	9.46492	9.55471	7.71013	7.20479	5.77726	7.52774	7.74477	6.90599	5.28871	7.51238	7.75596	6.09872	5.44707	6.53093	5.1449	6.79907	8.65366	8.24093	8.96661	6.98741	6.83155
EVM0000131	Chr13	29085090	29085847	-	Photosynthetic NDH subunit of lumenal location 2, chloroplastic OS=Arabidopsis thaliana OX=3702 GN=PNSL2 PE=1 SV=1	photosynthetic NDH subunit of lumenal location 2, chloroplastic-like [Malus domestica]	Group II	1.3426	1.01073	0.237701	0.998393	1.65208	1.35395	0.481258	0.619451	0.292854	1.24672	1.62886	1.60776	1.59274	1.5575	1.69469	1.24499	0.941225	0.939916	0.918365	2.02371	1.85788	1.24349	3.14022	2.25293	0	0.370126	0.0924699
EVM0000132	Chr11	27867098	27870793	+	Protein LIGHT-DEPENDENT SHORT HYPOCOTYLS 10 OS=Arabidopsis thaliana OX=3702 GN=LSH10 PE=1 SV=1	PREDICTED: protein LIGHT-DEPENDENT SHORT HYPOCOTYLS 7-like [Pyrus x bretschneideri]	Group II	4.43274	3.90923	3.58262	10.7616	10.6664	10.5605	16.1338	16.9723	14.7286	24.2264	26.2047	18.9454	28.8239	22.3579	24.8811	18.7626	14.3783	17.7756	17.6412	16.4871	15.6492	22.3341	21.6602	22.2679	10.6306	18.0162	19.0227
EVM0000135	Chr1	4978170	4980360	+	--	PREDICTED: immediate early response 3-interacting protein 1-like [Pyrus x bretschneideri]	Group II	4.83822	4.29685	3.1057	3.82489	4.84487	3.56027	5.01476	5.66795	6.62307	5.80936	4.27024	8.50838	12.3674	10.0625	11.3404	5.85614	6.45283	10.1484	12.0926	9.28047	9.88145	15.5125	14.2135	10.3005	11.8196	15.6791	8.68056
EVM0000141	Contig00082	39408	40451	+	--	PREDICTED: uncharacterized protein LOC103946147 [Pyrus x bretschneideri]	Group II	12.0763	13.0246	13.0205	10.3723	7.72347	7.36543	8.59715	9.21381	9.45826	7.85024	10.081	9.74647	7.96317	8.27797	7.47031	8.68647	9.43891	9.44681	9.43507	8.92024	8.30717	7.79992	9.92679	10.1145	18.611	10.9195	12.7973
EVM0000142	Chr3	25360088	25362244	-	--	uncharacterized protein LOC103419283 [Malus domestica]	Group II	75.783	60.6407	30.3052	66.161	73.7574	58.0304	65.3398	70.9394	62.6703	97.2732	91.2939	104.005	113.556	109.204	124.123	142.453	132.758	147.76	157.013	141.628	161.038	134.046	139.492	132.953	45.5468	92.8245	64.4307
EVM0000143	Chr15	20237909	20238511	-	Basic leucine zipper 4 OS=Arabidopsis thaliana OX=3702 GN=BZIP4 PE=1 SV=1	light-inducible protein CPRF2-like [Pyrus ussuriensis x Pyrus communis]	Group II	2.69258	4.06942	5.58226	0.227583	0	0.247177	0.403541	0.578928	0.333255	9.90179	10.8429	7.87296	3.12499	3.22597	4.72407	4.10956	3.36312	4.41533	9.23971	15.4136	12.2354	40.0339	49.0423	57.3311	31.8708	44.3769	75.1815
EVM0000145	Chr3	12679980	12681347	+	--	PREDICTED: uncharacterized protein LOC103929559 [Pyrus x bretschneideri]	Group II	8.21751	7.41123	6.47934	8.65213	7.29416	5.74436	13.2994	10.1096	10.5737	15.0969	12.7378	12.4792	11.6456	9.32602	16.6736	6.38964	5.25154	6.96677	3.66729	3.09683	3.69586	2.3218	3.20753	4.33755	1.40883	2.73606	2.80096
EVM0000146	Contig01303	26895	30664	-	Glutathione S-transferase zeta class OS=Euphorbia esula OX=3993 PE=2 SV=1	PREDICTED: glutathione S-transferase zeta class-like [Pyrus x bretschneideri]	Group I	17.1935	21.4958	17.7231	11.7289	13.9838	15.9954	12.3279	26.4145	23.9178	19.6399	27.4427	14.5746	22.0619	11.5463	20.8327	19.3804	7.81954	4.0078	10.7782	10.3148	15.3967	11.6755	18.4406	12.0557	20.0293	12.5628	23.8015
EVM0000148	Chr5	10959212	10962551	-	--	--	Group I	8.7055	17.0096	6.92725	11.9644	13.6049	10.268	10.322	10.9139	11.8475	8.83368	10.0097	8.6664	7.13942	4.79388	0.63693	7.2265	3.47312	4.19023	5.88128	5.26267	4.24223	3.73496	3.79797	4.93597	3.09906	3.54934	4.25313
EVM0000149	Contig00152	40547	43651	-	AP2-like ethylene-responsive transcription factor AIL1 OS=Arabidopsis thaliana OX=3702 GN=AIL1 PE=2 SV=1	PREDICTED: AP2-like ethylene-responsive transcription factor AIL1 [Pyrus x bretschneideri]	Group I	1.63584	2.01878	2.94912	2.09965	1.63373	1.2764	5.12152	2.44786	3.61945	4.15723	4.56284	2.49229	2.67525	2.0905	2.47609	0.190435	0.243109	0.392865	0.437247	0.632166	0.698424	0.203853	0.216564	0.433681	0	0.131261	0.271913
EVM0000151	Chr15	13899667	13901424	-	Protein BOLA2 OS=Arabidopsis thaliana OX=3702 GN=BOLA2 PE=1 SV=1	PREDICTED: protein BOLA2-like, partial [Pyrus x bretschneideri]	Group II	15.713	12.944	13.2596	17.0462	22.6225	17.3425	21.4159	24.5587	21.994	24.0896	27.9277	28.3623	40.9425	52.0612	37.2983	28.128	35.7915	27.4713	40.3441	43.1353	46.0858	46.644	46.8574	39.0795	26.484	47.5723	48.4916
EVM0000152	Chr15	6206038	6218811	-	Isoamylase 3, chloroplastic OS=Arabidopsis thaliana OX=3702 GN=ISA3 PE=1 SV=2	PREDICTED: isoamylase 3, chloroplastic isoform X1 [Pyrus x bretschneideri]	Group II	17.1019	14.6151	13.9716	19.8465	20.2011	19.0031	29.3958	31.6638	25.9477	23.696	26.3174	19.7426	17.3031	18.7673	16.4921	23.6988	16.8587	24.2472	33.0936	27.5691	26.3681	38.294	37.4711	43.4601	59.0213	41.3362	58.0153
EVM0000154	Chr11	15753817	15757579	-	Non-specific lipid transfer protein GPI-anchored 2 OS=Arabidopsis thaliana OX=3702 GN=LTPG2 PE=2 SV=1	non-specific lipid transfer protein GPI-anchored 2-like isoform X2 [Malus domestica]	Group II	21.4694	17.7905	18.4399	19.0481	13.8784	16.6871	15.295	11.2338	14.6144	17.5908	19.8521	13.8435	36.947	37.0324	35.9312	20.8238	13.6383	19.0206	7.64292	14.0387	11.9236	5.76622	8.42744	6.4102	3.71304	5.99182	6.1035
EVM0000155	Chr3	25541183	25542708	+	--	PREDICTED: UPF0503 protein At3g09070, chloroplastic-like [Pyrus x bretschneideri]	Group I	1.2204	0.992387	1.60261	2.49683	3.09696	2.09787	1.98197	2.03176	1.99981	1.36932	1.79771	2.30667	1.33412	1.11468	1.49179	1.98122	0.738756	0.910562	0.898746	1.44293	0.854036	0.7264	1.10082	1.47018	0.393303	0.751645	0.781889
EVM0000156	Chr6	7706342	7707398	-	--	uncharacterized protein LOC103437425 [Malus domestica]	Group I	25.0333	19.8709	13.776	19.908	27.0159	25.0755	23.1499	19.2242	23.2645	21.8276	17.5244	20.587	24.7895	24.1998	20.3961	20.3261	15.0986	15.9532	20.5226	18.4177	20.6382	25.6065	24.7191	23.5177	15.2367	26.53	9.43875
EVM0000157	Chr5	14854111	14856552	+	Chloroplast envelope quinone oxidoreductase homolog OS=Arabidopsis thaliana OX=3702 GN=CEQORH PE=1 SV=1	PREDICTED: putative quinone-oxidoreductase homolog, chloroplastic [Pyrus x bretschneideri]	Group I	3.85753	4.61387	3.3015	8.05459	5.30572	8.33756	5.97176	10.73	4.05967	10.2937	8.44304	7.43201	3.71822	4.36895	4.27038	5.38865	5.32414	5.17388	4.86659	5.81162	4.96194	4.68247	5.2429	4.62774	4.28055	5.74058	7.03727
EVM0000160	Chr6	2176260	2180584	-	Serine protease SPPA, chloroplastic OS=Arabidopsis thaliana OX=3702 GN=SPPA PE=2 SV=1	serine protease SPPA [Pyrus ussuriensis x Pyrus communis]	Group I	13.9402	24.1704	21.3982	15.1919	12.5722	14.4526	17.5545	14.2204	14.7964	12.2466	14.6189	10.7555	11.1194	9.72425	7.84526	9.27801	5.39301	7.99308	6.57593	8.70256	9.36803	6.03284	8.02329	8.60221	21.9674	13.2082	13.4308
EVM0000161	Chr12	24787745	24796292	+	1,4-alpha-glucan-branching enzyme 1, chloroplastic/amyloplastic OS=Pisum sativum OX=3888 GN=SBEI PE=1 SV=1	PREDICTED: 1,4-alpha-glucan-branching enzyme 2-2, chloroplastic/amyloplastic-like isoform X1 [Pyrus x bretschneideri]	Group II	6.58019	6.15597	4.60377	4.89675	6.23997	4.55107	7.36613	8.69444	4.79994	4.68312	6.83699	4.54536	6.11465	7.71823	4.58009	6.12117	4.69661	5.70079	11.2557	7.75534	7.74506	7.32392	7.2374	9.13949	8.82344	10.2517	12.4599
EVM0000162	Chr11	10712934	10718268	+	Probable E3 ubiquitin-protein ligase LUL3 OS=Arabidopsis thaliana OX=3702 GN=LUL3 PE=1 SV=1	PREDICTED: uncharacterized protein LOC103947756 [Pyrus x bretschneideri]	Group I	39.2219	48.8486	50.8795	20.8912	22.8284	23.6995	19.5673	18.6974	20.5842	14.6692	15.7328	10.1587	10.6993	6.83273	7.7824	8.33957	4.38001	5.81602	4.24616	2.55076	3.7234	3.78771	5.26647	5.48171	6.51834	4.2525	7.43012
EVM0000164	Contig00707	75838	76362	-	--	histone acetyltransferase KAT6B-like [Pyrus ussuriensis x Pyrus communis]	Group II	18.5157	14.022	12.5416	19.9905	17.5307	20.5324	12.0641	12.6864	15.4939	20.0112	20.9293	17.5596	24.8214	23.226	23.3631	26.8093	23.9213	26.0594	22.7221	27.5612	24.932	16.86	17.3693	14.5305	22.4923	18.4198	14.4681
EVM0000165	Chr10	20804578	20807145	-	Protein OSB1, mitochondrial OS=Arabidopsis thaliana OX=3702 GN=OSB1 PE=1 SV=1	PREDICTED: protein OSB2, chloroplastic-like [Pyrus x bretschneideri]	Group I	7.33912	7.03244	6.72721	15.6402	16.6736	19.3709	11.7889	11.8998	12.2197	8.806	7.74987	9.81976	12.0039	11.6227	9.11409	9.63305	8.59204	12.0719	6.29423	8.22391	9.18944	7.09946	8.78458	10.606	7.49775	7.85462	8.69808
EVM0000166	Chr17	8363506	8365433	-	Zinc finger protein CONSTANS-LIKE 9 OS=Arabidopsis thaliana OX=3702 GN=COL9 PE=1 SV=1	PREDICTED: zinc finger protein CONSTANS-LIKE 9 isoform X1 [Pyrus x bretschneideri]	Group I	166.46	146.444	132.398	124.094	151.776	135.698	105.299	98.9476	89.2901	66.9736	71.7797	87.4046	52.5083	40.9799	36.3171	92.129	78.0541	77.4653	64.9835	57.5142	68.0946	51.414	86.5365	81.9693	70.4569	71.5854	50.5056
EVM0000167	Chr16	22577500	22583728	+	Protein phosphatase 2C 29 OS=Arabidopsis thaliana OX=3702 GN=PLL1 PE=1 SV=2	PREDICTED: protein phosphatase 2C 29-like [Pyrus x bretschneideri]	Group I	7.27752	6.96637	8.20478	8.48609	6.75749	8.16963	6.51592	5.95084	6.26098	7.12611	5.61189	4.40999	3.32983	2.54556	4.35111	3.08281	1.89647	3.53283	3.10085	1.97621	2.80583	2.68042	3.39575	3.00218	2.55623	2.52726	3.38261
EVM0000168	Contig00109	19995	28354	+	--	PREDICTED: WD repeat-containing protein 43-like [Pyrus x bretschneideri]	Group I	7.88579	6.19105	6.38046	8.00224	9.26774	8.07745	10.8339	10.717	10.2194	7.92069	6.84829	6.46781	6.80716	5.38992	5.20062	8.03879	5.00695	6.24982	6.12759	4.63012	5.93811	5.16567	5.92324	5.29083	5.41078	5.00877	4.58008
EVM0000169	Chr13	19682473	19685386	-	Guanine nucleotide-binding protein subunit gamma 2 OS=Arabidopsis thaliana OX=3702 GN=GG2 PE=1 SV=1	PREDICTED: guanine nucleotide-binding protein subunit gamma 2-like [Pyrus x bretschneideri]	Group II	12.9905	9.72449	9.15106	9.01052	7.27003	5.41133	10.9929	9.92694	15.7673	25.9031	27.1942	23.0342	35.0353	40.0111	34.2494	28.2589	29.9865	32.0095	42.0398	48.3961	47.6845	59.1291	47.6637	42.1595	52.8053	49.7343	56.2697
EVM0000170	Chr7	28126113	28131352	+	Serine/arginine-rich splicing factor SR34A OS=Arabidopsis thaliana OX=3702 GN=SR34A PE=2 SV=1	serine/arginine-rich splicing factor SR34A-like [Malus domestica]	Group I	49.0129	44.0201	36.4633	40.9141	54.4291	41.2138	45.6487	40.8239	40.8976	35.8153	33.1618	38.3278	35.5846	36.8884	25.231	44.7914	36.3653	39.3072	41.7992	43.5168	47.0719	36.615	46.4502	50.2839	34.9032	35.0109	32.8482
EVM0000172	Chr11	8304704	8306962	+	Dof zinc finger protein DOF5.3 OS=Arabidopsis thaliana OX=3702 GN=DOF5.3 PE=2 SV=1	PREDICTED: dof zinc finger protein DOF2.1-like [Pyrus x bretschneideri]	Group I	1.12588	1.88194	1.18994	3.65776	2.83708	1.4208	0.903607	1.75255	1.06269	1.70005	1.45623	1.37045	0.90126	1.10331	1.1575	0.276371	0.349685	0.365823	0.588378	0.0983273	0.127336	0.284833	0.324263	0.434253	0.193806	0.362532	0.636462
EVM0000173	Chr10	6836021	6836822	-	Glycine-rich RNA-binding protein GRP1A OS=Sinapis alba OX=3728 PE=2 SV=1	glycine-rich RNA-binding protein GRP1A-like [Malus domestica]	Group II	228.746	183.581	111.343	328.103	617.349	409.53	416.98	447.576	340.661	404.081	400.966	584.116	436.281	389.293	268.809	1093.13	1022.01	1113.84	623.716	374.908	440.528	588.779	697.63	591.684	311.441	440.998	287.84
EVM0000178	Chr10	5088369	5088671	-	Indole-3-acetic acid-induced protein ARG7 OS=Vigna radiata var. radiata OX=3916 GN=ARG7 PE=2 SV=1	indole-3-acetic acid-induced protein ARG7-like [Pyrus ussuriensis x Pyrus communis]	Group II	0.992333	0.916583	0.609309	0.247715	0.0821747	0.0445683	0.378091	0.411922	0.0246406	1.2678	0.387764	0.182603	2.02189	3.34055	3.34881	3.29027	3.10923	3.57409	10.5949	8.73068	13.192	26.0426	20.4239	25.3803	121.536	85.2857	36.8618
EVM0000180	Chr7	21657478	21675834	-	3-ketoacyl-CoA synthase 19 OS=Arabidopsis thaliana OX=3702 GN=KCS19 PE=2 SV=1	3-ketoacyl-CoA synthase 21-like [Pyrus ussuriensis x Pyrus communis]	Group I	34.978	39.5814	48.9281	19.1412	4.34124	9.12105	8.02703	4.98102	6.65318	2.53024	0.864794	0.398126	0.408683	0.783391	0.355167	0.0456962	0	0	0	0	0.0452823	0	0	0	0	0	0
EVM0000181	Chr5	6662792	6663287	+	--	hypothetical protein D8674_027640 [Pyrus ussuriensis x Pyrus communis]	Group II	1.43907	0.906713	0.706697	3.35796	2.3634	2.28451	1.00399	2.64525	1.88919	1.17255	0.689546	1.27422	4.17161	1.89826	4.71896	1.35408	0.794492	1.05803	0.620018	1.004	1.33701	0.544956	0.510519	0.801116	0.415025	0.47755	0.226646
EVM0000182	Chr13	26212567	26215862	-	--	CTD small phosphatase-like protein 2 isoform X1 [Malus domestica]	Group II	10.3169	8.14397	9.3179	7.60897	8.004	7.04876	13.3958	11.782	10.2663	10.3041	10.9112	10.5226	10.7359	8.81783	9.04361	7.52356	5.26133	4.73721	4.28012	5.14197	5.39217	4.1729	6.95128	5.80891	3.81033	4.39976	5.07266
EVM0000183	Chr8	19713964	19715067	-	--	PREDICTED: uncharacterized protein LOC103963994 [Pyrus x bretschneideri]	Group I	16.5443	27.0422	28.9464	8.99379	8.93888	10.3686	15.4803	13.1583	13.4258	5.99956	7.74515	4.50401	1.93431	2.55718	3.60604	4.08633	3.19609	2.24277	1.66907	2.41098	2.76578	1.36108	2.14118	2.71508	4.13071	2.28285	3.77854
EVM0000184	Chr11	14610540	14615469	-	Bifunctional nitrilase/nitrile hydratase NIT4A OS=Nicotiana tabacum OX=4097 GN=NIT4A PE=2 SV=1	bifunctional nitrilase/nitrile hydratase NIT4B [Malus domestica]	Group II	6.21288	2.40493	2.23133	1.69401	1.03116	1.00466	0.939911	1.83077	1.50227	5.20539	5.58569	5.67356	6.91067	6.00006	5.36811	6.72235	6.64443	6.99038	4.58749	6.22617	8.68621	8.19549	8.68148	9.98238	1.57211	3.85568	6.33988
EVM0000185	Chr1	739198	744060	-	Probable pectinesterase/pectinesterase inhibitor 34 OS=Arabidopsis thaliana OX=3702 GN=PME34 PE=2 SV=1	PREDICTED: probable pectinesterase/pectinesterase inhibitor 34 [Pyrus x bretschneideri]	Group II	9.85504	10.9794	15.1057	93.8009	86.7589	110.858	78.5838	70.1395	73.898	29.8995	36.4065	20.6079	49.7786	50.4563	50.1589	58.7181	41.9878	60.7914	54.8463	36.3593	41.4113	17.8802	21.1873	19.9936	11.5312	8.01381	22.1549
EVM0000186	Chr1	17424308	17428940	+	Acyl-coenzyme A oxidase 2, peroxisomal OS=Arabidopsis thaliana OX=3702 GN=ACX2 PE=1 SV=2	PREDICTED: acyl-coenzyme A oxidase 2, peroxisomal-like [Pyrus x bretschneideri]	Group II	2.08689	2.73881	2.65085	1.40315	1.16264	1.547	1.77932	1.76568	2.20694	2.387	2.48878	1.83428	2.00987	2.61882	2.36053	3.83553	3.10183	3.30306	6.30463	6.4314	5.7594	8.56902	7.67679	7.61751	82.7303	36.8573	17.6451
EVM0000187	Contig00737	88685	94531	+	ABC transporter B family member 1 OS=Arabidopsis thaliana OX=3702 GN=ABCB1 PE=1 SV=1	PREDICTED: ABC transporter B family member 1 [Pyrus x bretschneideri]	Group I	8.08214	7.53346	6.56374	3.35341	2.65785	1.97341	4.26748	4.2051	3.92523	5.67071	4.39228	3.56404	2.43764	1.46185	3.04982	1.73982	1.44603	1.98714	1.68889	1.50005	1.87262	2.17124	2.16716	3.4338	2.32404	1.82221	2.47217
EVM0000189	Chr6	5517699	5521841	+	Probable aspartyl aminopeptidase OS=Ricinus communis OX=3988 GN=RCOM_1506700 PE=2 SV=2	PREDICTED: probable aspartyl aminopeptidase [Pyrus x bretschneideri]	Group I	52.5497	45.8444	48.7266	36.0454	36.203	32.992	40.0072	37.9103	42.6613	36.6258	34.9089	34.2889	31.1958	28.8036	33.674	22.9799	16.5082	19.3637	15.4271	12.7731	13.9549	14.1879	14.5965	16.3669	14.2547	12.2902	12.8415
EVM0000190	Chr2	183274	188810	-	--	uncharacterized protein LOC103413485 [Malus domestica]	Group I	16.9236	28.4283	36.5702	26.9977	17.0478	23.1063	20.2138	15.7246	18.6383	13.9583	16.8639	10.9322	5.43066	4.3034	6.22491	6.48387	5.36362	7.60377	4.90884	4.73072	5.0802	6.28932	6.19508	6.85482	8.85023	6.04877	10.9195
EVM0000191	Chr13	17215741	17218226	+	--	PREDICTED: uncharacterized protein LOC103927056 [Pyrus x bretschneideri]	Group II	2.40608	1.74145	1.79508	1.40757	2.50456	1.56812	2.92432	2.14741	2.98672	3.66216	3.02278	2.31356	2.47445	1.7065	2.61656	2.11636	1.13125	1.34317	1.33487	1.28224	1.25773	1.07885	2.23437	1.35835	3.28806	1.61919	1.29811
EVM0000193	Chr3	25580513	25581660	+	Transcription factor DIVARICATA OS=Antirrhinum majus OX=4151 GN=DIVARICATA PE=2 SV=1	PREDICTED: transcription factor DIVARICATA-like [Pyrus x bretschneideri]	Group I	55.2008	58.296	40.3104	38.6335	27.3391	25.843	26.5895	31.6466	27.9358	45.8749	46.1767	52.6006	35.4225	28.3515	36.4776	32.6235	30.5176	34.6695	35.8222	28.2023	28.6474	39.855	39.2306	38.6358	11.9023	25.9972	38.1436
EVM0000195	Chr7	661408	669152	-	--	PREDICTED: uncharacterized protein LOC103945892 isoform X1 [Pyrus x bretschneideri]	Group I	9.6582	7.99293	6.50439	8.06398	7.98469	7.36956	7.7218	6.62309	7.28177	5.91866	5.60326	5.23336	3.07161	2.57511	2.59157	3.43349	2.15095	3.26167	2.8966	2.45075	2.45458	1.2292	1.77552	1.96952	2.39816	1.87964	1.54564
EVM0000200	Chr10	28236640	28238957	-	E3 ubiquitin-protein ligase CSU1 OS=Arabidopsis thaliana OX=3702 GN=CSU1 PE=1 SV=1	nitric oxide synthase-interacting protein-like [Pyrus ussuriensis x Pyrus communis]	Group II	33.5285	29.7053	17.38	29.5006	37.1544	33.2491	36.4772	34.7137	36.7521	30.1164	32.0128	37.1424	35.6787	35.0742	37.5302	32.119	28.6375	31.8472	33.3967	30.8892	31.7925	29.8495	33.4851	31.101	25.7145	31.4618	26.0227
EVM0000203	Chr2	19061572	19066122	-	Probable disease resistance protein At5g66900 OS=Arabidopsis thaliana OX=3702 GN=At5g66900 PE=3 SV=1	probable disease resistance protein At5g66900 [Malus domestica]	Group II	5.16752	3.86146	4.94857	4.86195	4.18567	4.57847	7.1626	6.38204	6.54878	7.55419	5.81942	6.45772	5.15561	3.8924	4.08174	3.57888	2.46205	3.7149	4.2582	3.08678	3.69362	4.07095	4.55775	5.27581	2.00111	2.49589	3.305
EVM0000204	Chr7	28193238	28194265	-	Protein TRANSPARENT TESTA GLABRA 1 OS=Arabidopsis thaliana OX=3702 GN=TTG1 PE=1 SV=1	protein TRANSPARENT TESTA GLABRA 1 [Malus domestica]	Group I	9.10442	14.6202	22.1941	11.0918	7.66391	8.52861	11.6382	12.6221	10.8987	20.6765	15.0395	9.82534	5.79319	4.88339	6.03738	7.03765	4.56906	7.25945	5.88956	5.21544	6.43189	4.92086	6.08347	6.22312	10.9341	5.97106	7.98736
EVM0000205	Chr11	14514822	14519741	+	RuvB-like protein 1 OS=Arabidopsis thaliana OX=3702 GN=RIN1 PE=1 SV=1	PREDICTED: ruvB-like protein 1 [Pyrus x bretschneideri]	Group II	14.6858	13.8806	13.2412	24.5724	25.0078	24.6284	22.5164	22.5792	24.082	17.9342	22.1625	20.3671	21.6306	22.2579	21.6189	20.5387	21.1346	17.8115	20.8458	19.1312	18.9416	18.1642	19.2705	17.9436	23.0245	17.9259	22.4452
EVM0000206	Contig00485	31329	37355	+	Subtilisin-like protease SBT5.6 OS=Arabidopsis thaliana OX=3702 GN=SBT5.6 PE=2 SV=1	PREDICTED: subtilisin-like protease SBT5.6 [Pyrus x bretschneideri]	Group I	2.32168	2.28754	2.36251	3.44589	1.13793	3.75447	1.05346	1.43652	1.48001	5.0464	6.1023	4.99056	3.14757	3.19977	3.13989	4.10268	3.50821	1.4352	0.592053	0.486777	0.798166	1.41482	0.828716	1.5229	0.390382	0.654183	1.4006
EVM0000208	Chr13	11885697	11890815	+	NADPH--cytochrome P450 reductase OS=Catharanthus roseus OX=4058 GN=CPR PE=2 SV=1	NADPH--cytochrome P450 reductase-like [Pyrus ussuriensis x Pyrus communis]	Group I	18.0577	25.7861	32.9986	14.32	11.2214	11.6995	34.5119	35.5642	18.3098	21.7422	13.3588	11.4178	5.13811	5.87804	5.10541	5.26195	3.77068	6.1157	4.88877	6.21907	4.29663	3.56353	3.39086	4.09298	8.94143	5.5753	3.67509
EVM0000209	Chr16	9810359	9813860	+	--	hypothetical protein D8674_016843 [Pyrus ussuriensis x Pyrus communis]	Group II	40.6784	34.7227	26.3152	30.0591	40.2877	38.1574	48.8438	51.4381	48.5568	35.2513	33.2791	36.5598	27.1705	27.4687	29.7599	44.924	30.075	45.4217	56.5712	42.473	40.3419	47.9537	38.5409	47.6291	85.6857	64.8044	43.8292
EVM0000210	Chr10	27885764	27886732	-	--	hypothetical protein DVH24_017152 [Malus domestica]	Group I	1.1513	1.43195	1.59776	2.16826	1.18908	1.16369	0.701814	1.42267	1.38341	1.30825	1.16407	0.840858	1.42131	1.45379	2.23891	1.01768	1.16612	1.38029	0.876191	0.469873	0.0670683	0.347891	0.502242	0.177314	0.104793	0.0458876	0.401449
EVM0000212	Chr9	738973	740600	+	--	PREDICTED: mitochondrial inner membrane protease ATP23-like [Pyrus x bretschneideri]	Group II	8.45568	6.91633	5.28772	12.696	11.3828	13.5773	10.3745	13.5907	12.9297	9.43752	13.3622	13.3872	20.4928	21.4924	19.5822	21.1124	18.6123	23.2387	23.7874	24.2346	23.861	19.5817	19.0657	19.9253	25.2264	26.0991	19.6186
EVM0000213	Contig00867	46587	49929	-	Ras-related protein RABA5b OS=Arabidopsis thaliana OX=3702 GN=RABA5B PE=1 SV=1	PREDICTED: ras-related protein RABA5b [Pyrus x bretschneideri]	Group II	17.3832	13.7566	8.11037	16.7424	17.4437	16.595	28.2688	24.3949	25.4082	40.7864	39.1489	53.8218	51.6978	46.5345	51.4848	37.1125	30.7347	36.5953	22.2255	39.8139	39.5293	19.9274	23.4859	25.9869	8.77102	12.0939	13.1066
EVM0000214	Chr15	39213405	39216660	-	--	lipase C4A8.10 [Pyrus ussuriensis x Pyrus communis]	Group I	5.27983	6.46949	6.84506	10.6538	9.154	7.80111	10.5019	10.7982	4.70368	9.63226	7.3903	6.96451	3.6416	5.02272	2.38822	3.08381	1.91843	4.07794	4.03141	3.91518	4.01722	3.37166	3.06068	3.30365	4.61051	3.6613	4.6074
EVM0000216	Chr6	20615758	20655594	-	--	PREDICTED: uncharacterized protein LOC103961074 [Pyrus x bretschneideri]	Group I	56.7677	62.0184	56.3072	14.3801	14.7677	12.0385	18.2552	17.45	19.0744	10.8417	8.97471	6.49877	3.37016	2.17707	1.9697	4.51721	2.04381	3.7967	4.33696	2.8758	3.07959	2.58932	4.35001	4.39529	3.25284	2.44484	2.43793
EVM0000218	Chr14	666009	669738	+	Chaperone protein dnaJ A6, chloroplastic OS=Arabidopsis thaliana OX=3702 GN=DJA6 PE=2 SV=2	PREDICTED: uncharacterized protein LOC103950555 [Pyrus x bretschneideri]	Group I	4.0344	4.51391	4.23877	7.96697	6.73104	5.67292	6.93032	6.85644	7.21835	4.01049	6.09058	4.30277	3.92261	3.56405	2.3881	4.21772	3.61999	4.31871	3.28612	3.17569	4.14734	2.84584	4.42085	4.16006	3.60133	2.71556	2.96918
EVM0000222	Chr17	26211966	26213834	+	Uncharacterized oxidoreductase At4g09670 OS=Arabidopsis thaliana OX=3702 GN=At4g09670 PE=1 SV=1	oxidoreductase [Pyrus ussuriensis x Pyrus communis]	Group II	4.53051	5.34699	3.16006	2.95541	2.03436	2.17999	4.5169	4.13726	4.012	7.07131	5.54069	5.76722	6.09925	5.55329	6.67215	6.59527	7.18294	5.25031	6.9263	6.15747	7.78432	8.87031	6.97539	7.07181	6.05178	6.54682	7.7752
EVM0000223	Chr15	29005867	29008108	-	12-oxophytodienoate reductase 3 OS=Solanum lycopersicum OX=4081 GN=OPR3 PE=1 SV=1	12-oxophytodienoate reductase 3 [Pyrus ussuriensis x Pyrus communis]	Group II	29.6746	30.7365	33.998	5.35518	2.87114	2.69655	5.73867	4.76142	6.88877	44.1733	23.0347	34.8639	8.75551	13.7233	8.56377	8.91225	6.67304	11.6424	13.8633	19.649	19.2528	29.0428	24.2552	29.7423	39.8888	27.8236	28.2524
EVM0000224	Chr14	5524246	5526700	-	CBBY-like protein OS=Arabidopsis thaliana OX=3702 GN=CBBY PE=1 SV=1	haloacid dehalogenase-like hydrolase domain-containing protein [Pyrus ussuriensis x Pyrus communis]	Group I	16.1218	12.1955	11.0693	10.5176	8.61701	11.7259	7.49183	6.98388	4.12089	9.33283	9.40104	11.0842	7.86363	6.52338	6.79844	5.52499	3.8705	4.63135	3.39294	3.95391	4.19989	2.49994	5.63847	6.00412	0.767295	2.25416	1.80555
EVM0000227	Contig01045	44286	49871	-	Amino acid transporter AVT1C OS=Arabidopsis thaliana OX=3702 GN=AVT1C PE=1 SV=1	vacuolar amino acid transporter 1-like [Pyrus ussuriensis x Pyrus communis]	Group II	17.8842	14.1314	12.846	41.98	29.8341	29.2572	36.0511	40.8636	27.2208	10.9627	13.9932	10.6955	24.2769	28.9067	17.6851	5.28888	6.07796	4.88728	11.2859	5.05457	8.38195	5.33428	4.48243	7.02324	0.560773	1.24463	1.29685
EVM0000228	Chr4	23040868	23044393	+	Putative RNA polymerase II subunit B1 CTD phosphatase RPAP2 homolog OS=Arabidopsis thaliana OX=3702 GN=At5g26760 PE=2 SV=1	putative RNA polymerase II subunit B1 CTD phosphatase RPAP2 homolog isoform X1 [Malus domestica]	Group I	5.16992	6.28627	4.79763	4.91596	5.81225	5.93735	7.2225	6.44202	6.79005	4.24186	4.34097	3.67467	2.95945	2.74242	1.97323	4.1428	2.10568	2.99176	2.40408	2.32418	3.12218	2.24429	1.99882	2.3575	2.30444	2.05083	2.19411
EVM0000230	Contig00393	54985	59695	+	Ent-kaurenoic acid oxidase 2 OS=Arabidopsis thaliana OX=3702 GN=KAO2 PE=1 SV=2	ent-kaurenoic acid oxidase 2-like [Pyrus ussuriensis x Pyrus communis]	Group II	0.538392	0.311938	0.541923	1.14243	1.21305	1.99733	1.63508	0.965001	1.04568	2.45596	3.21682	2.56256	2.7486	1.51568	2.59155	4.03535	1.5918	2.72949	0.522196	1.09442	0.804552	1.10857	0.937179	0.392018	0.134611	0.821037	0.540279
EVM0000232	Chr2	6888810	6897750	+	Pyruvate kinase 1, cytosolic OS=Oryza sativa subsp. indica OX=39946 GN=OsI_35105 PE=3 SV=1	pyruvate kinase [Pyrus ussuriensis x Pyrus communis]	Group I	5.14257	3.21659	2.21796	3.33515	4.25426	3.28655	5.88569	6.04388	3.92869	2.32043	2.86463	2.84198	2.99461	3.15382	2.5487	1.57576	1.81946	2.31047	3.10809	2.06919	1.5813	3.37763	4.15131	3.26996	1.77178	1.56878	2.09278
EVM0000233	Chr7	11122858	11131275	+	Brefeldin A-inhibited guanine nucleotide-exchange protein 2 OS=Arabidopsis thaliana OX=3702 GN=BIG2 PE=2 SV=1	brefeldin A-inhibited guanine nucleotide-exchange protein 2 [Pyrus ussuriensis x Pyrus communis]	Group I	48.3642	44.3079	46.2829	41.3523	33.2936	31.9552	35.801	32.4359	37.2925	37.1972	27.8044	22.4041	15.3596	9.59743	12.3795	14.8405	9.36266	13.5801	14.3713	9.78317	10.7135	12.2354	15.1737	15.8894	17.3523	11.4934	13.2818
EVM0000238	Chr16	12022124	12022693	-	DNA-directed RNA polymerase V subunit 7 OS=Arabidopsis thaliana OX=3702 GN=NRPE7 PE=1 SV=1	DNA-directed RNA polymerase V subunit 7-like [Pyrus ussuriensis x Pyrus communis]	Group II	9.16598	6.90002	2.66057	6.56728	8.23835	6.29325	5.09893	2.98825	5.47533	7.2807	9.05075	9.03505	14.5081	12.5439	12.5997	11.1682	11.1349	12.9617	15.3202	16.3485	18.0417	15.9037	15.0532	15.3487	7.23785	16.3534	13.5004
EVM0000239	Chr9	11338955	11339248	-	--	branchpoint-bridging protein [Pyrus ussuriensis x Pyrus communis]	Group I	14.0925	18.8659	15.6299	19.6812	18.2027	20.5029	26.7119	22.8554	21.6205	16.834	17.7131	14.1833	12.0591	8.39704	8.34729	12.8062	7.22159	13.0104	12.1942	7.61704	6.16103	8.98127	11.131	10.2287	13.7208	6.80332	9.30168
EVM0000240	Chr5	8227395	8231175	+	GTP-binding protein ERG OS=Antirrhinum majus OX=4151 GN=ERG PE=2 SV=1	PREDICTED: GTP-binding protein ERG-like [Pyrus x bretschneideri]	Group II	1.22795	0.43385	0.755859	2.27129	1.77499	2.05427	3.6146	2.93314	3.96081	2.86095	2.55238	2.49584	2.36747	3.47945	2.32766	3.26299	2.47413	2.5642	1.67636	2.0983	2.11831	3.39023	2.9582	3.19629	1.51933	2.14796	1.73023
EVM0000241	Chr6	12754947	12756700	-	Bifunctional dTDP-4-dehydrorhamnose 3,5-epimerase/dTDP-4-dehydrorhamnose reductase OS=Arabidopsis thaliana OX=3702 GN=NRS/ER PE=1 SV=1	PREDICTED: bifunctional dTDP-4-dehydrorhamnose 3,5-epimerase/dTDP-4-dehydrorhamnose reductase-like [Pyrus x bretschneideri]	Group II	22.5375	28.1441	36.5101	15.0234	10.6903	13.0319	31.579	26.62	25.9835	15.1579	14.4098	10.8902	15.2154	13.8157	18.061	12.8975	11.6127	14.772	25.3526	16.119	17.8882	36.4019	32.0484	32.4227	105.37	50.2666	75.7225
EVM0000245	Chr15	24992886	24993821	+	Zinc-finger homeodomain protein 6 OS=Arabidopsis thaliana OX=3702 GN=ZHD6 PE=1 SV=1	PREDICTED: zinc-finger homeodomain protein 6-like [Pyrus x bretschneideri]	Group II	7.38767	8.88147	11.606	6.9753	4.13383	4.85347	2.40686	5.30178	4.13719	9.61989	13.4355	6.21104	6.79732	6.9617	9.05736	5.55808	8.13036	8.47871	5.93654	7.09327	7.66183	9.18959	8.07671	11.1855	7.07293	6.58918	14.9762
EVM0000247	Contig00864	33172	36006	-	Heterogeneous nuclear ribonucleoprotein 1 OS=Arabidopsis thaliana OX=3702 GN=RNP1 PE=1 SV=1	PREDICTED: heterogeneous nuclear ribonucleoprotein 1-like [Pyrus x bretschneideri]	Group I	25.3869	25.2842	19.8112	32.0447	36.1167	29.3756	37.4502	39.7129	40.4355	35.3894	39.1404	35.6114	31.8214	30.3527	28.8121	40.8224	38.6139	41.3365	31.9868	27.2366	25.4423	26.5339	26.7401	28.6778	23.4984	25.5655	26.6469
EVM0000248	Chr5	31054335	31057543	+	--	hypothetical protein D8674_026118 [Pyrus ussuriensis x Pyrus communis]	Group I	22.5711	25.9728	33.6017	16.6553	14.8356	19.8931	30.4805	29.4046	30.1589	18.1893	20.1965	16.2002	13.5022	12.7335	13.1054	15.5507	14.3479	13.2785	12.6566	13.1334	14.566	14.3738	17.5886	14.2283	16.9639	15.668	21.4469
EVM0000250	Chr1	2823670	2826648	-	Disease resistance protein RPM1 OS=Arabidopsis thaliana OX=3702 GN=RPM1 PE=1 SV=1	PREDICTED: disease resistance protein RPM1-like [Pyrus x bretschneideri]	Group I	5.19162	4.25942	3.20477	5.49093	5.95982	5.59865	5.88666	5.86099	5.2378	3.4778	4.15968	4.35771	4.9471	3.64875	3.81115	4.75403	3.5132	4.14164	3.59554	2.99136	3.53998	3.296	3.92493	4.22589	1.72537	2.8837	3.42781
EVM0000251	Chr16	9752621	9755514	+	Heavy metal-associated isoprenylated plant protein 23 OS=Arabidopsis thaliana OX=3702 GN=HIPP23 PE=1 SV=1	PREDICTED: extensin-like isoform X2 [Pyrus x bretschneideri]	Group II	2.86544	4.05045	11.749	7.02796	5.02141	8.88478	4.95467	3.7781	6.36738	6.41481	7.25002	5.00159	2.80056	4.31657	3.58148	3.31122	1.52212	3.88446	4.11468	3.83419	3.19123	2.06972	2.2631	3.55567	13.1385	4.54838	13.6546
EVM0000252	Chr9	1702784	1703686	+	Protein transport protein SEC13 homolog A OS=Arabidopsis thaliana OX=3702 GN=SEC13A PE=1 SV=1	SEC13-like protein [Pyrus ussuriensis x Pyrus communis]	Group II	90.8677	58.8592	38.6226	87.1316	104.385	94.1818	88.8445	100.108	93.7898	97.8097	90.3482	99.9665	109.014	97.8807	109.072	113.017	121.312	106.621	118.397	115.933	110.162	124.664	126.408	130.289	132.49	145.161	87.9656
EVM0000254	Chr4	4860852	4862125	-	Peptidyl-prolyl cis-trans isomerase Pin1 OS=Malus domestica OX=3750 GN=PIN1 PE=2 SV=1	PREDICTED: peptidyl-prolyl cis-trans isomerase Pin1 [Pyrus x bretschneideri]	Group II	87.0817	51.3935	42.8875	56.3451	80.9923	58.3066	122.943	109.365	119.564	89.4816	72.8961	101.324	104.587	108.287	115.104	96.2057	107.146	108.119	98.9949	80.9242	106.128	86.7301	90.5922	84.1992	57.7208	91.5878	58.8956
EVM0000255	Chr16	11835134	11839366	+	Magnesium transporter MRS2-2 OS=Arabidopsis thaliana OX=3702 GN=MRS2-2 PE=2 SV=1	magnesium transporter MRS2-2-like [Pyrus ussuriensis x Pyrus communis]	Group II	18.2325	21.9425	22.3775	0.94519	0.788185	1.15835	1.69762	1.76167	2.31991	4.57937	3.81552	3.95052	4.30625	5.53916	3.33252	11.4916	15.4841	16.1546	31.5861	38.7041	30.0187	60.294	55.6839	54.3367	221.666	127.035	85.9869
EVM0000257	Chr6	22765560	22773010	-	bZIP transcription factor 16 OS=Arabidopsis thaliana OX=3702 GN=BZIP16 PE=1 SV=1	PREDICTED: bZIP transcription factor 16-like [Pyrus x bretschneideri]	Group I	17.409	20.8487	18.0953	21.4198	18.3696	16.897	12.6729	13.2823	10.6988	16.2185	16.2578	13.0421	11.1925	9.50008	12.3968	7.73186	5.7414	8.45869	7.31589	7.59365	7.86856	7.60872	8.87627	8.34001	11.2475	8.9315	9.87125
EVM0000259	Chr17	17935666	17936277	-	ESCRT-related protein CHMP1B OS=Arabidopsis thaliana OX=3702 GN=CHMP1B PE=1 SV=1	hypothetical protein C1H46_008725 [Malus baccata]	Group II	87.8042	58.5326	50.2581	72.9734	86.194	71.5363	99.5245	103.9	97.3688	112.194	92.1104	122.896	121.089	132.79	134.361	98.6665	105.094	118.367	153.736	146.57	136.907	168.936	161.978	147.741	156.527	165.896	123.255
EVM0000261	Chr10	14574839	14576446	+	Thaumatin-like protein 1 OS=Arabidopsis thaliana OX=3702 GN=TLP1 PE=2 SV=1	PREDICTED: thaumatin-like protein 1b [Pyrus x bretschneideri]	Group I	1.01949	0.430069	0.973732	3.04925	2.99887	3.08924	2.75854	4.27501	2.56221	1.45719	1.04988	1.20341	1.09722	1.71267	2.39469	0.937909	0.686324	0.904478	0.28551	0.546404	0.48946	0	0.198739	0.0629253	0.0536843	0.115103	0.13922
EVM0000262	Chr10	264856	268834	+	SUN domain-containing protein 4 OS=Arabidopsis thaliana OX=3702 GN=SUN4 PE=1 SV=1	hypothetical protein D8674_004698 [Pyrus ussuriensis x Pyrus communis]	Group II	9.59116	8.4205	8.30586	4.9032	5.61509	3.59305	5.9438	5.81445	5.82949	9.97877	10.7232	12.875	16.0934	19.8242	14.1529	12.3445	10.7084	11.1229	26.1484	24.8102	27.8148	17.6218	16.1393	16.4047	22.8418	20.5112	12.2016
EVM0000268	Chr3	19982895	19985836	-	Serine/threonine-protein kinase AFC3 OS=Arabidopsis thaliana OX=3702 GN=AFC3 PE=1 SV=2	PREDICTED: SRSF protein kinase 1-like [Pyrus x bretschneideri]	Group I	6.07546	6.24116	5.37288	7.96158	8.50717	6.76484	6.28004	6.71622	6.55432	6.95407	4.74943	6.59491	4.9753	4.40261	4.79373	4.07826	3.53687	3.99548	3.77152	2.83179	2.51892	3.44612	3.59666	3.67118	5.42532	3.29196	2.72762
EVM0000276	Chr16	1858825	1865731	+	ATP-dependent DNA helicase homolog RECG, chloroplastic OS=Arabidopsis thaliana OX=3702 GN=RECG PE=3 SV=1	ATP-dependent DNA helicase homolog RECG, chloroplastic isoform X1 [Malus domestica]	Group I	7.63544	6.86711	7.46679	3.47451	3.48103	2.63529	3.9363	2.53591	3.87182	3.62976	3.38281	2.82311	2.24379	1.73896	1.07655	2.23105	1.76072	2.16426	1.3161	1.88287	1.71041	2.47387	2.46178	2.41357	3.67341	2.45316	2.63296
EVM0000277	Chr7	27137962	27139904	+	--	PREDICTED: uncharacterized protein LOC103958179 [Pyrus x bretschneideri]	Group II	12.3084	12.0736	11.8935	10.64	8.48389	8.15301	7.24384	9.92029	7.60735	9.32939	10.6729	9.70569	12.2189	10.5238	8.95435	12.0635	12.372	10.5906	9.4339	10.7288	9.56668	9.74075	11.9421	11.8619	14.9878	12.5901	20.8136
EVM0000278	Chr17	17956591	17957567	+	--	F-box/LRR-repeat protein At2g42730-like [Malus domestica]	Group I	5.43839	4.11925	2.91714	3.78784	5.80197	5.39879	4.59906	4.15941	5.46188	3.48163	3.71833	3.8854	3.24213	3.30526	2.37255	2.67082	1.88329	2.61857	1.58743	1.85954	2.27303	2.39705	2.04236	2.31236	2.32628	1.48255	0.828375
EVM0000279	Chr12	1848288	1851523	-	--	PREDICTED: rab-like protein 6 [Pyrus x bretschneideri]	Group I	47.4961	50.307	46.064	40.1365	37.2883	38.382	29.9949	27.1838	30.0705	31.1598	34.9832	24.7216	23.2407	21.98	22.5624	37.3103	31.3509	34.8907	31.4463	22.6953	24.6985	20.8491	21.9876	22.2199	24.969	19.4607	27.3862
EVM0000281	Chr15	37803323	37810566	+	Protein KAKU4 OS=Arabidopsis thaliana OX=3702 GN=KAKU4 PE=1 SV=1	PREDICTED: protein KAKU4-like isoform X2 [Pyrus x bretschneideri]	Group I	14.1385	12.8683	10.8873	16.5505	19.2186	15.1925	18.5197	18.2888	14.7885	13.0839	12.8217	11.6464	10.3826	8.69899	9.19974	11.9229	8.40993	11.5148	10.7965	7.4372	9.05817	6.64281	7.01716	9.81978	8.59909	8.28112	7.5677
EVM0000282	Chr5	4497122	4499229	+	Cold-regulated 413 inner membrane protein 1, chloroplastic OS=Arabidopsis thaliana OX=3702 GN=COR413IM1 PE=1 SV=1	cold-regulated 413 inner membrane protein 1, chloroplastic-like [Malus domestica]	Group II	24.8328	25.2238	33.9668	46.2562	47.3825	42.1981	88.6098	102.559	69.1001	63.7977	83.9516	69.4185	63.4417	61.7437	53.5032	62.2469	61.6396	65.9552	98.5827	82.0235	89.2192	117.399	122.344	121.849	81.9012	100.269	200.376
EVM0000284	Chr15	44945699	44946694	+	--	PREDICTED: ganglioside-induced differentiation-associated protein 2-like [Pyrus x bretschneideri]	Group I	6.60159	8.95381	6.23391	11.8083	12.1917	8.20514	5.69649	5.44435	2.94149	3.9493	4.28271	3.92494	2.67667	3.94355	6.25989	3.74056	3.79395	2.74138	2.85391	4.01595	5.65886	2.66533	2.31098	4.90046	3.78863	4.77567	4.3884
EVM0000286	Chr1	2787002	2791745	-	DEAD-box ATP-dependent RNA helicase 7 OS=Spinacia oleracea OX=3562 GN=RH7 PE=2 SV=1	DEAD-box ATP-dependent RNA helicase 7-like [Pyrus ussuriensis x Pyrus communis]	Group II	85.0817	83.1238	68.3711	105.586	107.926	86.6481	150.492	149.376	160.184	128.873	132.878	125.997	105.704	89.5676	85.2425	118.911	99.3029	109.627	102.347	101.95	109.62	100.479	121.088	118.582	60.4639	76.2113	96.4838
EVM0000287	Chr12	20547317	20550297	+	Probable protein phosphatase 2C 68 OS=Arabidopsis thaliana OX=3702 GN=At5g06750 PE=2 SV=1	PREDICTED: probable protein phosphatase 2C 68 [Pyrus x bretschneideri]	Group II	19.2431	18.4411	20.3608	10.5196	9.78261	10.4629	20.6351	17.2056	18.5292	25.6149	20.5939	23.813	17.8076	17.8545	15.9875	17.9231	14.0536	16.9879	13.9778	21.4872	17.6178	21.9268	26.7287	26.2372	37.3934	28.4259	32.4141
EVM0000289	Chr7	2506508	2509593	-	--	PREDICTED: U-box domain-containing protein 43-like [Pyrus x bretschneideri]	Group I	5.06502	5.05058	5.938	7.23881	3.68057	5.06413	5.28006	5.95381	6.35662	6.0171	5.21265	5.8787	3.15003	3.03215	3.94386	3.58521	2.72862	3.8639	2.99379	3.41109	3.08145	3.31104	4.4702	4.36863	6.07987	4.072	4.23456
EVM0000290	Chr5	14381605	14387934	+	Serine/threonine-protein kinase MHK OS=Arabidopsis thaliana OX=3702 GN=MHK PE=2 SV=2	serine/threonine-protein kinase MHK-like [Pyrus ussuriensis x Pyrus communis]	Group I	10.1016	11.0181	12.5729	4.30356	5.46679	6.24734	5.18346	4.26714	4.97869	7.62404	5.70188	4.61539	3.54961	3.69672	1.77876	2.62648	1.97014	3.78657	4.33669	3.26203	2.04777	3.59968	5.22266	7.37519	5.14769	4.31945	5.14054
EVM0000291	Chr7	27159154	27162267	+	Probable inactive receptor kinase At4g23740 OS=Arabidopsis thaliana OX=3702 GN=At4g23740 PE=1 SV=1	inactive receptor kinase [Pyrus ussuriensis x Pyrus communis]	Group I	13.2179	14.7641	17.4963	6.95635	5.28687	4.50203	5.22989	4.43969	6.06603	6.04463	6.50263	5.06013	4.95952	4.54797	5.76922	4.69404	2.25877	3.84961	2.24015	3.51971	2.76123	1.55824	2.30182	2.15058	3.41797	1.92827	2.86861
EVM0000292	Contig00196	46743	49183	+	--	PREDICTED: homeobox protein OTX1-like [Pyrus x bretschneideri]	Group I	5.6812	7.68918	15.4557	11.5818	8.16253	9.43027	9.05023	8.54625	9.88674	11.5793	12.4185	6.07242	9.52794	5.86487	8.60596	9.19991	3.78634	8.53991	4.74929	4.03918	3.43186	2.52664	2.66145	2.54717	7.51045	2.04345	4.38805
EVM0000296	Chr11	31633338	31635243	-	--	PREDICTED: uncharacterized protein LOC103938330 [Pyrus x bretschneideri]	Group II	7.11746	8.85738	11.1855	16.4264	9.74728	12.1946	16.1697	19.1926	19.9905	20.563	32.6858	22.5361	26.7516	26.2368	23.7253	40.6733	44.3371	42.3087	27.8949	31.8056	30.9861	20.67	19.9749	19.422	16.4322	20.6493	35.2604
EVM0000297	Contig00489	85577	86707	+	ABC transporter I family member 20 OS=Arabidopsis thaliana OX=3702 GN=ABCI20 PE=2 SV=1	ABC transporter I family member 20 [Malus domestica]	Group II	19.3481	17.9909	14.9487	14.7365	15.1576	16.3562	24.5081	22.8648	22.9041	23.512	20.1488	19.4921	24.6185	30.4847	24.7876	22.0825	19.7106	24.3988	35.4671	36.5347	33.8494	37.2014	34.8426	36.5557	74.8017	60.3545	59.1789
EVM0000301	Chr11	2142484	2146985	-	Poly(A)-specific ribonuclease PARN OS=Arabidopsis thaliana OX=3702 GN=PARN PE=1 SV=2	PREDICTED: poly(A)-specific ribonuclease PARN-like isoform X1 [Pyrus x bretschneideri]	Group I	12.5305	12.0523	11.0489	14.2914	14.3688	13.5922	15.2957	12.7081	13.8724	9.50476	7.71079	7.66065	5.42451	5.50836	4.82519	6.79191	5.38517	4.92324	5.43369	4.76252	6.25776	4.97996	5.50706	5.89535	7.55547	4.6877	4.87273
EVM0000303	Chr15	28702314	28703199	-	Protein LURP-one-related 6 OS=Arabidopsis thaliana OX=3702 GN=At2g05910 PE=2 SV=1	PREDICTED: protein LURP-one-related 6-like [Pyrus x bretschneideri]	Group I	86.212	105.502	79.6077	67.457	77.9763	75.8954	48.3619	50.1117	53.6779	54.8319	39.0786	40.8492	26.9936	17.1469	27.3609	4.80819	4.51304	4.05155	0.522806	0.720863	1.21331	0.275425	0.0918038	0.275134	3.33522	1.34418	0.0948445
EVM0000304	Chr12	11208142	11210576	+	Thylakoid lumenal 15.0 kDa protein 2, chloroplastic OS=Arabidopsis thaliana OX=3702 GN=At5g52970 PE=1 SV=2	PREDICTED: thylakoid lumenal 15.0 kDa protein 2, chloroplastic-like isoform X1 [Pyrus x bretschneideri]	Group I	10.3226	6.21758	6.67833	9.15727	12.3301	11.7488	7.57908	7.35566	6.57603	5.91925	5.28787	8.22407	7.91678	6.37996	5.93168	5.49669	6.18823	6.20978	5.63029	7.68914	6.28929	4.43034	5.29718	5.83302	2.0743	4.01263	2.78655
EVM0000305	Chr16	3070709	3070861	+	--	uncharacterized protein LOC103425437 [Malus domestica]	Group II	9.87812	5.43337	2.82049	17.6388	38.9185	27.4075	45.783	67.4261	43.8081	28.359	33.5197	78.6329	96.4517	87.7172	67.7374	63.6322	74.2413	63.9841	59.6389	74.92	81.8262	103.332	122.601	102.456	32.308	73.849	44.3012
EVM0000306	Chr12	10413450	10421163	-	Ethylene-insensitive protein 2 OS=Arabidopsis thaliana OX=3702 GN=EIN2 PE=1 SV=1	PREDICTED: ethylene-insensitive protein 2 [Pyrus x bretschneideri]	Group I	17.1663	15.5578	14.5848	11.1047	12.3145	9.59804	10.5311	10.928	11.8895	10.9908	8.90631	8.53395	5.88956	5.30083	5.5346	6.07806	4.36028	5.12933	5.33334	3.37081	4.81422	4.18667	7.0866	6.47125	6.59905	4.41317	4.10533
EVM0000308	Chr16	25541140	25546940	-	Autophagy-related protein 18b OS=Arabidopsis thaliana OX=3702 GN=ATG18B PE=2 SV=2	PREDICTED: autophagy-related protein 18b-like [Pyrus x bretschneideri]	Group I	12.0747	15.5285	17.0226	9.84145	5.94404	7.73205	6.54081	6.405	5.72116	9.13167	8.76795	4.61438	6.77036	5.40092	4.97616	5.3418	6.4149	6.38656	6.73416	5.24826	5.20478	6.50305	7.21775	8.13531	15.6158	8.15935	7.19747
EVM0000309	Chr10	27878033	27880963	+	--	hypothetical protein D8674_042750 [Pyrus ussuriensis x Pyrus communis]	Group I	7.75621	11.1257	18.4709	36.9692	32.9651	40.3269	17.9478	16.8694	18.1365	15.7502	18.1858	9.35101	18.6163	16.0891	13.7064	10.8638	8.19939	13.0686	10.2702	6.66617	8.55893	6.46154	5.68494	6.46816	7.75451	5.55354	23.2859
EVM0000310	Chr5	31615987	31622986	+	Protein DETOXIFICATION 46, chloroplastic OS=Arabidopsis thaliana OX=3702 GN=DTX46 PE=2 SV=1	PREDICTED: protein DETOXIFICATION 46, chloroplastic-like [Pyrus x bretschneideri]	Group I	2.06112	1.12408	2.65987	0.349948	0.58446	0.228682	1.75085	2.01002	1.32575	2.06574	0.901038	1.22081	0.59247	0.902658	0.379329	0.866678	0.445062	0.663064	0.725656	0.839238	0.525417	0.901154	1.00683	1.123	0.429151	0.832288	0.696597
EVM0000311	Chr7	6470722	6472421	-	Xylulose 5-phosphate/phosphate translocator, chloroplastic OS=Arabidopsis thaliana OX=3702 GN=XPT PE=1 SV=1	PREDICTED: xylulose 5-phosphate/phosphate translocator, chloroplastic-like [Pyrus x bretschneideri]	Group II	5.10733	2.92993	4.36472	3.14167	3.17422	3.22369	3.54467	2.92978	2.56985	2.202	2.32728	1.83198	1.9054	1.66601	2.44935	1.60496	1.19757	2.17655	2.61997	0.946745	1.3204	2.44131	2.40645	2.7785	5.23233	2.72781	2.04995
EVM0000313	Contig00129	49347	52678	+	Protein trichome birefringence-like 16 OS=Arabidopsis thaliana OX=3702 GN=TBL16 PE=2 SV=1	PREDICTED: protein trichome birefringence-like 16 isoform X1 [Pyrus x bretschneideri]	Group I	4.13979	4.93367	5.4597	7.88148	4.60302	5.89488	6.49908	7.2382	5.6088	7.49694	4.79009	4.03196	3.71982	3.20784	4.11166	2.61482	2.09086	2.53407	2.67063	2.90431	2.7461	1.84392	2.24977	1.97571	5.28225	1.68567	3.75757
EVM0000314	Chr12	5581743	5585974	+	Serine/threonine-protein kinase AtPK2/AtPK19 OS=Arabidopsis thaliana OX=3702 GN=ATPK2 PE=1 SV=2	PREDICTED: serine/threonine-protein kinase AtPK2/AtPK19-like [Pyrus x bretschneideri]	Group I	95.5028	121.764	117.708	36.5274	32.0659	28.5442	62.0458	51.6379	60.0479	33.1852	28.5038	26.6992	26.6885	31.1761	23.3671	27.4866	24.6085	24.0067	28.0095	29.3855	31.2278	14.9468	16.8649	17.2261	47.0795	30.6672	22.8668
EVM0000319	Chr12	2236318	2239029	-	Trihelix transcription factor GTL2 OS=Arabidopsis thaliana OX=3702 GN=At5g28300 PE=2 SV=1	PREDICTED: trihelix transcription factor GTL2 [Pyrus x bretschneideri]	Group I	47.7243	57.3868	82.8375	50.7658	33.1086	30.2791	36.3076	35.213	46.3131	51.5204	50.323	33.3032	32.8721	20.9009	30.7549	18.6177	14.2903	16.2073	11.5027	11.3561	14.0234	14.1719	14.5826	15.0436	15.9332	11.4971	19.5691
EVM0000322	Chr17	2256219	2258212	+	--	hypothetical protein D8674_040899 [Pyrus ussuriensis x Pyrus communis]	Group II	50.1323	52.9876	55.5902	54.108	41.78	47.1591	34.2821	39.1297	40.6301	50.0577	54.9238	45.8438	43.0737	44.9348	44.0929	45.4438	45.3123	48.1017	31.8738	37.4504	32.8034	27.9779	34.4939	32.9083	59.9109	29.6203	43.3355
EVM0000325	Chr11	7562920	7570403	-	Probable NOT transcription complex subunit VIP2 (Fragment) OS=Nicotiana benthamiana OX=4100 GN=VIP2 PE=1 SV=1	PREDICTED: probable NOT transcription complex subunit VIP2 isoform X2 [Pyrus x bretschneideri]	Group I	27.2522	28.4641	30.0273	24.7652	23.1936	24.938	27.5389	27.8341	26.9766	24.2534	18.1765	15.7526	12.8272	9.22973	10.0342	11.1615	7.78264	9.96155	11.8139	7.70859	8.92032	8.8678	11.7355	9.35027	17.85	11.1238	9.69079
EVM0000326	Chr7	8415732	8420476	+	Disease resistance protein RPV1 OS=Vitis rotundifolia OX=103349 GN=RPV1 PE=1 SV=1	PREDICTED: TMV resistance protein N-like isoform X1 [Pyrus x bretschneideri]	Group I	15.1941	16.1181	16.2212	17.4905	13.7953	13.5353	12.9978	12.9318	11.1121	15.2981	12.7372	11.103	6.69139	4.8223	3.96443	7.82814	5.26819	6.42864	6.2008	6.40925	5.44136	3.87269	5.30074	5.88873	6.13621	3.01595	3.57054
EVM0000328	Chr15	5986724	5988784	+	Transcription factor bHLH94 OS=Arabidopsis thaliana OX=3702 GN=BHLH94 PE=1 SV=2	PREDICTED: transcription factor bHLH96-like [Pyrus x bretschneideri]	Group II	0.759024	0.33459	0.0851016	13.3525	8.28148	10.6275	10.1221	11.5898	10.0189	36.7495	36.8214	20.0364	35.1766	23.3607	33.635	15.4992	15.7149	16.8572	12.865	9.70428	12.1822	13.9374	10.9875	12.258	1.7446	5.4475	10.8993
EVM0000332	Chr5	30587968	30589012	+	40S ribosomal protein S25-2 OS=Arabidopsis thaliana OX=3702 GN=RPS25B PE=3 SV=1	PREDICTED: 40S ribosomal protein S25-2-like [Pyrus x bretschneideri]	Group II	1.16534	0.110197	0.299677	0.6079	0.368076	0.493282	1.63167	0.820262	0.995088	1.57501	0.925397	1.19951	1.60838	1.63669	1.537	1.50839	1.21717	1.96334	1.10145	2.03819	2.63698	1.3047	1.21571	0.990222	0.705984	2.5402	1.57607
EVM0000333	Contig01501	43105	45244	-	--	protein disulfide-isomerase LQY1-like [Pyrus ussuriensis x Pyrus communis]	Group I	1.21307	3.37733	1.70912	3.40025	5.78541	5.49372	5.89603	8.5172	4.92842	3.01097	2.6706	3.0438	2.31242	2.61979	2.85529	1.41697	2.19597	1.69715	1.55933	1.97853	1.83859	1.03285	1.58098	1.89319	0.801173	1.06355	0.205123
EVM0000334	Chr1	1745191	1746975	-	Cytochrome P450 89A9 OS=Arabidopsis thaliana OX=3702 GN=CYP89A9 PE=2 SV=1	PREDICTED: cytochrome P450 89A2-like isoform X2 [Pyrus x bretschneideri]	Group I	26.3268	46.8586	63.9099	0	0.0625299	0.0617849	0.138272	0.0220075	1.06178	0.83445	0.281472	0.288066	0.0851289	0	0.0496004	0	0	0.112978	0.106788	0	0	0.037857	0	0.0363591	2.2428	0.112359	0
EVM0000335	Chr15	38618042	38624694	+	Protein ACTIVITY OF BC1 COMPLEX KINASE 8, chloroplastic OS=Arabidopsis thaliana OX=3702 GN=ABC1K8 PE=2 SV=1	PREDICTED: uncharacterized protein LOC103957500 [Pyrus x bretschneideri]	Group I	8.6853	8.87705	9.24415	5.58407	3.80775	5.00398	8.1976	8.94678	10.0286	8.33622	8.23069	5.21486	3.04542	2.78107	1.66007	2.35234	1.73986	2.3764	1.44141	1.72315	2.61546	1.04588	1.57887	1.71742	2.55292	1.32473	1.62822
EVM0000336	Chr6	19960931	19962186	+	--	PREDICTED: uncharacterized protein LOC103935841 [Pyrus x bretschneideri]	Group II	17.5293	13.7527	10.6843	16.4628	20.4692	17.4295	20.1255	20.7376	23.41	20.6132	16.0166	22.2146	24.5466	18.4732	20.5406	19.0377	15.103	19.5318	17.7438	18.3409	15.8127	19.3824	16.0516	19.4636	21.6467	27.1033	11.6564
EVM0000337	Chr8	23748171	23748997	+	--	hypothetical protein D8674_033131 [Pyrus ussuriensis x Pyrus communis]	Group I	26.9649	38.5677	35.6101	39.7537	21.8501	30.0201	35.1446	27.9187	32.4929	33.8157	36.069	30.9293	36.3279	31.3579	29.3901	20.9561	22.5904	24.033	24.5008	23.696	28.272	24.7267	23.5008	24.4208	26.3843	26.1125	28.7586
EVM0000338	Chr9	4334252	4337470	+	--	transmembrane protein 33-like protein [Pyrus ussuriensis x Pyrus communis]	Group II	42.2969	39.2056	41.4089	35.8417	36.9303	32.0573	46.2263	43.2928	51.3073	37.9733	38.1628	36.368	42.2681	41.9312	43.6025	44.0924	45.1139	40.8606	50.6962	51.0862	49.9684	50.7693	54.2596	58.4808	42.4958	53.94	61.7261
EVM0000341	Chr2	23265615	23268559	-	--	PREDICTED: uncharacterized protein LOC103959118 [Pyrus x bretschneideri]	Group II	3.8947	2.86895	3.46971	1.67761	1.42339	1.3002	1.87527	2.30349	2.53493	3.54067	3.66723	4.64005	3.62663	3.76473	3.89997	2.99061	3.97332	3.49559	3.60414	4.42011	3.95941	4.45816	4.339	4.92454	4.75102	4.02738	5.04918
EVM0000343	Chr15	15920861	15923016	-	Probable mediator of RNA polymerase II transcription subunit 26c OS=Arabidopsis thaliana OX=3702 GN=MED26C PE=1 SV=1	mediator of RNA polymerase II transcription subunit 26c [Pyrus ussuriensis x Pyrus communis]	Group I	57.6906	69.2144	81.0637	80.8251	67.2133	75.2796	33.4331	37.3965	37.7024	61.7165	64.5437	51.3848	54.515	48.4326	41.7082	47.9765	38.6921	40.2079	42.1775	46.302	43.8092	41.2873	37.4985	41.6037	66.8706	40.8428	57.031
EVM0000346	Chr9	12615193	12616553	+	60S ribosomal protein L28-1 OS=Arabidopsis thaliana OX=3702 GN=RPL28A PE=1 SV=1	PREDICTED: 60S ribosomal protein L28-1-like [Pyrus x bretschneideri]	Group II	84.3655	54.3867	40.5535	64.402	93.2346	73.6263	108.839	93.5674	105.908	104.18	89.4337	155.029	205.246	232.197	221.097	215.151	255.223	217.282	234.936	255.969	247.05	287.678	279.267	258.98	174.42	285.601	209.049
EVM0000348	Chr1	5269228	5272157	-	Wall-associated receptor kinase-like 20 OS=Arabidopsis thaliana OX=3702 GN=WAKL20 PE=2 SV=1	PREDICTED: wall-associated receptor kinase-like 20 [Pyrus x bretschneideri]	Group I	3.60109	4.80831	9.32613	15.1467	11.3429	13.9115	22.824	21.2561	18.8822	11.1173	6.18981	6.67212	4.18819	3.68299	4.29274	4.5258	2.61909	4.05189	1.01436	2.4873	2.39554	1.20874	1.57394	1.08254	2.30681	1.64303	1.14085
EVM0000350	Chr4	25234031	25234572	+	Pathogenesis-related protein PR-4B OS=Nicotiana tabacum OX=4097 PE=2 SV=1	hypothetical protein C1H46_012184 [Malus baccata]	Group I	455.657	357.616	716.59	343.263	90.5069	148.549	253.053	183.202	238.639	242.596	127.521	165.41	118.162	173.891	139.135	50.2048	66.399	59.335	25.1588	33.4554	36.3321	5.97777	19.0206	10.6804	64.4409	30.92	13.7694
EVM0000351	Chr15	25086171	25089150	-	Putative glucose-6-phosphate 1-epimerase OS=Cenchrus ciliaris OX=35872 PE=2 SV=1	PREDICTED: putative glucose-6-phosphate 1-epimerase [Pyrus x bretschneideri]	Group II	3.62311	3.20005	2.91787	5.64469	2.94036	6.17718	6.61014	6.45767	6.67505	4.64364	6.14371	4.6797	6.5232	8.60487	5.40391	7.10358	6.66444	6.09334	5.28061	5.89093	6.44746	6.04932	3.92594	5.51296	4.88521	5.98169	5.16584
EVM0000352	Chr5	2362275	2364772	-	Protein GID8 homolog OS=Arabidopsis thaliana OX=3702 GN=GID8 PE=1 SV=1	PREDICTED: glucose-induced degradation protein 8 homolog isoform X1 [Pyrus x bretschneideri]	Group II	33.3055	34.7792	28.7911	22.7996	29.7071	27.8786	25.0326	22.8009	25.2259	27.8183	33.2284	37.5419	36.9194	36.9499	38.3424	29.4151	34.7392	28.9117	35.9545	34.7978	32.3562	35.0692	34.4602	34.9653	37.0408	36.4327	26.3439
EVM0000353	Chr2	25215132	25216099	+	--	hypothetical protein C1H46_035434 [Malus baccata]	Group I	39.598	31.3735	20.2458	105.878	180.235	157.111	51.9741	53.9126	52.9887	18.8216	20.838	33.599	18.7213	13.8884	29.8831	11.9293	12.9031	9.5845	7.19087	9.27783	10.3034	6.80064	7.87601	8.17971	2.52625	4.26482	2.71745
EVM0000354	Chr15	27807387	27809002	-	--	PREDICTED: cancer-related nucleoside-triphosphatase homolog isoform X1 [Pyrus x bretschneideri]	Group II	19.045	17.1682	11.7638	21.2118	18.8774	19.9368	9.32801	10.7621	11.2504	18.6107	23.7505	24.8339	39.2273	31.1719	25.7005	39.5413	47.0915	33.7428	23.532	25.7603	30.2587	21.8525	18.7777	22.5466	8.31114	18.0414	18.6809
EVM0000355	Chr16	2807517	2807888	+	--	protein NIM1-INTERACTING 2-like [Pyrus ussuriensis x Pyrus communis]	Group II	2.82617	4.42488	1.29019	2.4108	1.08092	1.06755	1.77136	1.48472	1.27775	3.72442	2.43828	3.19521	2.14316	4.22826	4.31642	2.16098	1.30917	1.1547	0.792254	2.32598	0.94339	1.86787	1.08618	1.64498	3.68826	1.31539	0.967758
EVM0000356	Chr1	16888636	16892464	+	--	PREDICTED: uncharacterized protein LOC103954502 [Pyrus x bretschneideri]	Group I	16.9633	19.4991	18.9605	13.2168	13.8044	12.674	11.5362	11.3714	12.2838	11.739	12.4735	9.34351	12.075	11.2237	10.1866	9.4456	8.42935	10.7638	9.38046	9.87097	8.56943	10.3063	10.8877	9.66094	13.5467	9.94987	10.1279
EVM0000357	Chr5	8630668	8634305	+	--	PREDICTED: mediator of RNA polymerase II transcription subunit 1-like [Pyrus x bretschneideri]	Group II	1.8814	1.92552	0	1.31342	1.22919	1.23395	1.03164	1.52537	1.42508	1.74338	1.353	1.26677	1.70672	1.30793	1.92394	2.52522	1.82052	1.97195	2.48773	2.77172	2.18262	2.71132	3.38074	3.28357	4.78547	2.67586	3.91979
EVM0000359	Chr8	5307090	5312911	+	Probable helicase MAGATAMA 3 OS=Arabidopsis thaliana OX=3702 GN=MAA3 PE=2 SV=1	PREDICTED: uncharacterized protein LOC103962215 isoform X3 [Pyrus x bretschneideri]	Group I	44.8826	46.5882	44.6473	23.4485	20.6856	17.9449	20.9881	17.7783	20.0304	27.827	22.4426	17.7665	11.6837	8.72995	7.49063	10.8448	6.06518	9.19191	8.47758	6.93251	7.33612	8.7204	9.53485	10.4735	26.0103	11.5358	10.5472
EVM0000360	Chr15	26572109	26573927	+	Cytochrome P450 84A1 OS=Arabidopsis thaliana OX=3702 GN=CYP84A1 PE=1 SV=1	PREDICTED: cytochrome P450 84A1-like [Pyrus x bretschneideri]	Group I	80.7913	58.1755	40.7436	54.4486	57.376	42.0401	56.5193	53.4432	62.7245	96.9317	76.8326	46.5961	38.9948	33.9909	58.5492	15.9834	11.4138	12.8905	3.58089	4.28697	3.80087	5.29922	6.03819	4.84257	2.61288	2.92552	3.35282
EVM0000361	Contig01592	22440	25760	-	--	uncharacterized protein LOC103426647 isoform X3 [Malus domestica]	Group I	34.6107	44.532	37.646	9.91571	11.5511	7.76819	5.90936	6.62253	5.21659	3.60286	4.21154	3.59471	3.47408	2.64848	2.31488	2.18718	2.52712	1.30237	2.41098	2.74233	3.62758	1.41304	1.94594	1.79876	29.7799	10.6137	2.12141
EVM0000362	Chr1	14900093	14901633	+	Phenylacetaldehyde synthase OS=Rosa hybrid cultivar OX=128735 GN=PAAS PE=1 SV=1	tyrosine/DOPA decarboxylase 1-like [Pyrus ussuriensis x Pyrus communis]	Group II	3.53809	4.03912	4.98196	2.9489	0.679232	0.930564	4.88294	3.76696	4.47919	8.63019	9.90482	10.5783	32.2038	25.8714	28.9631	8.26103	6.79746	10.099	8.35064	9.5126	13.8693	10.327	20.5949	19.5537	2.42126	7.42504	5.94691
EVM0000363	Chr10	28164375	28167545	+	Secreted RxLR effector protein 27 OS=Plasmopara viticola OX=143451 GN=RxLR27 PE=2 SV=1	PREDICTED: probable serine/threonine-protein kinase abkC [Pyrus x bretschneideri]	Group II	13.155	10.9739	13.6965	15.9602	13.7045	13.9317	14.234	14.5811	16.2219	16.5543	16.9052	14.4836	16.5076	16.4054	13.2026	12.6997	8.98131	12.1562	10.3547	10.703	10.644	10.9215	10.6002	10.4237	15.2775	10.8606	9.05325
EVM0000366	Chr2	6511026	6511529	+	--	hypothetical protein D8674_020706 [Pyrus ussuriensis x Pyrus communis]	Group I	0.847685	2.15261	1.77063	5.15049	6.62693	13.8942	25.4127	38.1704	15.0329	22.6694	13.0747	17.9742	2.94987	3.93985	0.965169	4.99607	3.56713	6.68459	2.25645	5.48199	7.2037	1.45507	0.932035	1.96171	0.77629	0.697616	1.87248
EVM0000367	Chr14	2135274	2138610	-	Hexosyltransferase GAUT11 OS=Arabidopsis thaliana OX=3702 GN=GAUT11 PE=1 SV=1	PREDICTED: probable galacturonosyltransferase 11 [Pyrus x bretschneideri]	Group II	4.02071	3.95084	5.46213	3.73664	4.3867	4.6004	4.3575	4.41753	5.64453	6.35908	6.64012	6.37585	7.94993	6.29806	6.95837	5.35668	6.54833	6.4689	7.66159	6.29446	6.73251	10.1401	8.13521	9.15148	11.967	10.4887	10.2124
EVM0000369	Chr16	23750224	23754814	-	Probable methyltransferase PMT14 OS=Arabidopsis thaliana OX=3702 GN=At4g18030 PE=2 SV=1	methyltransferase PMT14 [Pyrus ussuriensis x Pyrus communis]	Group II	3.53755	3.19797	3.94079	2.84804	2.08865	2.66935	3.74894	4.15247	3.80499	3.55542	4.00318	3.58418	4.47196	5.47048	3.3884	5.25804	3.26753	4.67179	3.755	4.40152	5.47994	5.33908	4.68603	6.58165	2.19001	3.42225	3.18624
EVM0000370	Chr12	25372374	25373512	+	Peroxiredoxin-2E-1, chloroplastic OS=Oryza sativa subsp. japonica OX=39947 GN=PRXIIE-1 PE=2 SV=1	PREDICTED: peroxiredoxin-2E-2, chloroplastic-like [Pyrus x bretschneideri]	Group I	12.6963	11.2958	15.8251	17.3543	19.7436	16.1279	21.9848	27.0252	22.91	11.9463	10.1997	9.23052	10.2457	9.59589	11.8097	9.23742	7.80381	10.7426	9.39373	6.36912	6.58501	6.8324	8.82293	9.04559	8.37529	9.59955	9.33959
EVM0000372	Contig00436	16760	19411	-	RNA demethylase ALKBH9B OS=Arabidopsis thaliana OX=3702 GN=ALKBH9B PE=1 SV=1	PREDICTED: RNA demethylase ALKBH5 isoform X1 [Pyrus x bretschneideri]	Group II	24.1053	20.0311	18.7954	23.7863	24.4215	23.6093	25.3498	19.9469	24.4187	30.2849	35.7772	35.9037	35.3791	30.2893	30.7687	28.1967	25.7293	30.0265	30.7496	27.6793	28.1686	33.3234	36.6835	38.8402	26.9606	33.9246	31.7187
EVM0000373	Chr16	18084419	18085827	-	Cadmium/zinc-transporting ATPase HMA2 OS=Arabidopsis thaliana OX=3702 GN=HMA2 PE=2 SV=1	PREDICTED: putative inactive cadmium/zinc-transporting ATPase HMA3 isoform X1 [Pyrus x bretschneideri]	Group II	4.37653	4.14527	4.57786	0.667641	0.329242	0.433353	1.15537	1.7926	2.36774	3.65299	1.69519	2.11469	1.52168	1.5249	2.19383	5.05537	5.0935	5.2235	6.1109	4.93802	5.2753	4.84297	5.58843	5.47297	16.3719	7.58381	7.00221
EVM0000376	Chr9	6441866	6442279	+	--	PREDICTED: uncharacterized protein LOC103955028 [Pyrus x bretschneideri]	Group II	0	0	0	7.78463	46.9383	25.9668	9.33011	13.4088	11.0566	0.314034	0.191927	1.32614	18.8531	29.2301	27.4173	2.19443	5.66335	2.67482	4.79354	1.33041	1.15934	0	0	0.0315209	0	0.149114	0
EVM0000379	Chr17	22857218	22868129	-	Nudix hydrolase 3 OS=Arabidopsis thaliana OX=3702 GN=NUDT3 PE=1 SV=1	PREDICTED: nudix hydrolase 3-like [Pyrus x bretschneideri]	Group I	34.9174	38.2084	39.6915	27.4109	27.852	24.0857	42.8072	38.3908	41.4427	32.4715	29.4043	25.8795	23.4061	20.7079	17.8264	21.6047	18.0827	22.0683	20.4872	17.9223	17.6697	21.3087	24.1023	25.5533	28.2806	23.8998	24.9364
EVM0000380	Chr1	1669269	1674161	+	N6-adenosine-methyltransferase non-catalytic subunit MTB OS=Arabidopsis thaliana OX=3702 GN=MTB PE=1 SV=1	methyltransferase-like protein 1 [Pyrus ussuriensis x Pyrus communis]	Group I	28.9277	37.9201	45.7242	51.2937	39.8102	39.2164	27.6915	26.6512	31.1553	19.69	22.2134	14.7972	9.43986	6.51312	7.11554	11.7246	8.06031	10.5411	8.63037	6.54199	7.22004	6.06254	6.36717	6.61212	11.0952	6.01414	10.1444
EVM0000382	Chr6	3578666	3580261	-	--	PREDICTED: uncharacterized protein LOC103942317 [Pyrus x bretschneideri]	Group II	0.521187	1.17856	0.532962	1.3877	1.09529	1.6856	1.70697	2.60363	1.36457	1.16568	1.92126	1.53504	1.25668	1.78751	1.3725	1.24012	1.99379	1.20809	1.97233	2.62612	1.13835	2.51968	2.82273	3.37587	3.96795	3.27977	4.46758
EVM0000385	Chr10	5029699	5029974	+	Indole-3-acetic acid-induced protein ARG7 OS=Vigna radiata var. radiata OX=3916 GN=ARG7 PE=2 SV=1	PREDICTED: auxin-induced protein 15A-like [Pyrus x bretschneideri]	Group II	0.271551	0	1.41268	0	0	0.282699	0	0.42737	0	0.324395	1.61434	0.36802	8.62272	18.4726	9.36207	12.9864	16.0622	21.7918	27.2875	18.5611	18.076	52.0775	42.1733	40.6247	365.366	143.543	160.335
EVM0000387	Chr2	26656685	26661306	-	Disease resistance protein RPV1 OS=Vitis rotundifolia OX=103349 GN=RPV1 PE=1 SV=1	PREDICTED: disease resistance protein TAO1-like [Pyrus x bretschneideri]	Group I	1.27534	1.25112	1.47191	2.75054	3.57489	3.56032	3.66809	3.56857	3.31474	1.98858	1.98497	1.45613	1.20235	1.09658	1.02303	1.33896	0.798542	1.07273	1.04166	1.46504	1.12682	0.551366	0.855064	0.9097	1.13087	0.616341	0.720294
EVM0000388	Chr11	31636090	31643781	-	ABC transporter C family member 14 OS=Arabidopsis thaliana OX=3702 GN=ABCC14 PE=1 SV=1	PREDICTED: ABC transporter C family member 14-like [Pyrus x bretschneideri]	Group I	36.4111	39.0358	43.7755	1.7552	1.96874	1.12085	2.4921	2.74616	3.77331	2.67157	2.76441	2.21275	2.17931	3.05289	2.09148	5.22865	4.26228	5.62961	7.51443	5.27365	4.31047	7.72804	5.29896	6.7475	25.8859	15.2974	12.6328
EVM0000389	Chr4	2269386	2270864	+	Probable xyloglucan galactosyltransferase GT14 OS=Arabidopsis thaliana OX=3702 GN=GT14 PE=2 SV=1	PREDICTED: probable xyloglucan galactosyltransferase GT14 [Pyrus x bretschneideri]	Group II	2.75835	1.80983	2.49733	0.696176	0.908409	0.0999555	1.21347	1.44394	0.617428	6.81822	4.94329	5.01582	4.16133	5.77404	4.80152	4.93902	5.27381	6.16695	8.40525	11.7637	11.5696	11.3602	12.3427	13.7352	8.18453	8.8356	10.922
EVM0000393	Chr8	16602852	16607916	+	Protein EMBRYONIC FLOWER 1 OS=Arabidopsis thaliana OX=3702 GN=EMF1 PE=1 SV=1	PREDICTED: protein EMBRYONIC FLOWER 1-like isoform X3 [Pyrus x bretschneideri]	Group I	4.86021	5.60718	5.31212	5.53888	4.88053	4.69143	4.0307	4.09671	4.002	4.66809	4.43637	2.94653	1.71468	1.99679	2.35425	2.16542	1.2442	1.92659	1.46965	1.17626	1.36267	1.72063	1.85421	1.64664	2.26177	1.93911	1.91825
EVM0000396	Chr10	23987445	23993337	+	Protein ROOT HAIR DEFECTIVE 3 homolog 2 OS=Arabidopsis thaliana OX=3702 GN=At5g45160 PE=2 SV=1	protein ROOT HAIR DEFECTIVE 3 2-like [Pyrus ussuriensis x Pyrus communis]	Group I	67.338	58.9849	55.4006	53.9858	65.0762	52.3787	66.9603	60.9909	66.3638	45.9202	42.399	38.3204	27.1721	22.9961	21.2181	29.2895	21.1994	25.7868	24.9819	20.1995	23.2905	21.1252	25.0613	25.6221	29.6394	21.3743	23.1842
EVM0000397	Chr12	10589293	10593835	+	OVARIAN TUMOR DOMAIN-containing deubiquitinating enzyme 10 OS=Arabidopsis thaliana OX=3702 GN=OTU10 PE=1 SV=1	PREDICTED: uncharacterized protein LOC103965467 isoform X1 [Pyrus x bretschneideri]	Group II	21.4703	25.223	29.829	10.5327	8.87194	9.37687	14.129	13.5147	13.7969	14.7354	13.6218	14.7551	9.90431	9.8307	9.20697	9.96922	9.96296	10.7629	15.9292	17.7658	15.6137	13.3306	12.3322	15.7345	35.0642	24.8974	19.9417
EVM0000400	Contig00853	40178	41289	-	--	--	Group I	9.97631	10.7485	9.75604	17.6135	22.2076	26.181	14.034	13.8629	13.2699	12.3554	18.1563	14.6867	12.3879	13.8852	10.8694	21.6253	15.0876	14.7924	12.0488	11.7815	8.5437	5.50626	4.91719	7.34708	2.1431	4.97706	7.17794
EVM0000401	Chr6	22231526	22233537	+	Nucleolar GTP-binding protein 1 OS=Arabidopsis thaliana OX=3702 GN=At1g50920 PE=2 SV=1	nucleolar GTP-binding protein 1-like [Pyrus ussuriensis x Pyrus communis]	Group I	4.95197	5.91997	5.67258	7.3807	5.74229	5.87273	4.20092	3.70511	5.63483	2.49602	4.26824	1.64139	1.92935	1.76301	1.77688	1.91296	1.5201	1.99625	1.65602	1.36682	2.0423	0.867077	1.4325	1.83574	2.33564	1.50405	2.26687
EVM0000402	Chr15	25350835	25352934	-	--	PREDICTED: transmembrane protein 53-like isoform X1 [Pyrus x bretschneideri]	Group II	2.0325	0.947876	1.35601	1.44649	1.4989	1.22311	1.21577	1.49453	1.78682	1.66006	2.10183	1.71314	1.41458	1.36361	1.62744	1.68012	1.69093	1.28974	1.51108	1.78009	1.83719	1.42111	1.4332	1.54109	2.33847	1.55812	1.61247
EVM0000403	Contig01236	34419	37450	-	Vicilin-like seed storage protein At2g18540 OS=Arabidopsis thaliana OX=3702 GN=At2g18540 PE=3 SV=1	PREDICTED: vicilin-like seed storage protein At2g18540 [Pyrus x bretschneideri]	Group I	12.5165	14.9735	15.966	3.62288	2.90515	1.23074	0.620633	0.991955	0.366532	0.566093	0.685175	0.523579	0.106166	0.05898	0.0226372	0.228172	0.119236	0.139978	0.219376	0.0630236	0.182441	0.109419	0.229147	0.125899	0.285465	0.172839	0.0306961
EVM0000404	Chr4	8686458	8689695	+	Probable sodium/metabolite cotransporter BASS6, chloroplastic OS=Arabidopsis thaliana OX=3702 GN=BASS6 PE=2 SV=1	PREDICTED: probable sodium/metabolite cotransporter BASS5, chloroplastic isoform X1 [Pyrus x bretschneideri]	Group I	22.3852	21.7246	23.4329	12.5188	10.5088	8.66822	14.7805	9.15021	13.5662	5.42715	4.34423	4.30622	2.7021	1.72349	2.17032	1.58324	0.827478	1.12037	1.55732	0.951123	1.5118	1.86891	1.61845	1.94513	2.10062	1.73944	1.9342
EVM0000405	Contig00623	49208	50797	-	U-box domain-containing protein 38 OS=Arabidopsis thaliana OX=3702 GN=PUB38 PE=1 SV=1	hypothetical protein DVH24_039558 [Malus domestica]	Group I	2.69229	3.37877	2.51035	6.33652	4.51331	5.01875	4.34014	4.37398	3.6383	3.63156	2.7713	2.94571	0.938807	1.10556	1.01245	2.211	1.01217	2.13251	1.16268	0.829694	1.57071	1.10294	1.16045	1.36998	2.21426	1.02482	1.38556
EVM0000407	Chr2	22429179	22431494	-	Translation factor GUF1 homolog, chloroplastic OS=Vitis vinifera OX=29760 GN=VITISV_013255 PE=3 SV=1	PREDICTED: translation factor GUF1 homolog, chloroplastic [Pyrus x bretschneideri]	Group I	9.94098	9.85385	8.68173	11.3889	11.3352	10.3346	11.2502	10.3185	10.4063	5.95115	6.70398	7.7208	7.08593	4.79884	5.37435	6.12583	4.31638	5.03741	4.25517	3.33238	4.25091	4.37245	5.37936	5.15761	6.41149	4.82754	5.29791
EVM0000408	Chr15	45413291	45416383	-	Probable LRR receptor-like serine/threonine-protein kinase At3g47570 OS=Arabidopsis thaliana OX=3702 GN=At3g47570 PE=2 SV=1	PREDICTED: probable LRR receptor-like serine/threonine-protein kinase At3g47570 [Pyrus x bretschneideri]	Group I	2.68734	3.69703	4.64591	4.2149	2.35769	3.0746	2.87036	4.9058	2.15454	4.01909	1.71135	1.55295	0.18145	0.364116	0.122928	0.102679	0.0581533	0.192226	0.0210507	0.0500954	0.0661893	0.0106267	0.0122966	0.0971981	0.0676822	0	0.0648925
EVM0000409	Chr4	26262407	26264452	-	CBS domain-containing protein CBSX6 OS=Arabidopsis thaliana OX=3702 GN=CBSX6 PE=1 SV=1	hypothetical protein C1H46_020234 [Malus baccata]	Group I	42.9046	37.3016	38.3374	33.2747	27.774	29.342	32.988	32.1283	30.9322	36.0862	27.5329	31.8866	32.5701	28.3602	33.6802	19.7934	20.1802	22.2247	20.3832	20.7874	24.3848	27.9192	30.6431	33.0293	37.1997	27.8422	26.7718
EVM0000411	Contig01160	91462	97278	+	Phosphoglycerate mutase-like protein 1 OS=Arabidopsis thaliana OX=3702 GN=At5g64460 PE=2 SV=1	PREDICTED: phosphoglycerate mutase-like protein 1 isoform X1 [Pyrus x bretschneideri]	Group II	159.321	205.449	191.774	122.648	97.0908	114.592	78.4292	78.4127	93.7906	86.2138	100.396	87.8695	100.819	102.209	100.178	110.343	106.542	118.118	140.642	126.273	116.924	153.397	136.132	131.049	440.946	258.771	240.073
EVM0000412	Chr15	20517270	20521454	+	--	PREDICTED: nuclear envelope integral membrane protein 1-like [Pyrus x bretschneideri]	Group I	5.1915	4.77321	5.39867	8.7248	9.2029	8.47174	9.55587	8.5602	9.23955	8.527	7.37782	4.46134	4.05785	3.51145	4.13864	4.00908	2.35794	3.69753	3.60876	2.40904	2.80549	2.74036	2.23477	2.9284	4.59729	2.2613	3.01552
EVM0000414	Chr2	25137647	25143056	+	NAC domain-containing protein 75 OS=Arabidopsis thaliana OX=3702 GN=NAC075 PE=2 SV=1	NAC domain class transcription factor [Malus domestica]	Group II	1.75089	2.47279	2.9471	4.7647	3.53111	3.1969	5.0056	5.14385	4.37733	6.14488	7.5596	4.03775	3.9417	2.75599	3.22906	3.75198	1.54826	2.65803	1.53228	2.11445	1.66221	1.28419	1.05879	1.32221	2.16314	1.11415	2.11431
EVM0000415	Chr10	29330343	29330894	+	--	PREDICTED: uncharacterized protein LOC103948180 [Pyrus x bretschneideri]	Group II	0.437795	0.10643	0.423065	1.94168	1.45015	0.391431	0.543806	1.50821	0.12154	1.99845	4.2121	3.84626	6.51452	12.1916	6.24124	11.9584	15.7048	12.4191	14.1701	9.03229	11.7957	15.9975	11.8758	12.5493	11.1088	17.4858	13.473
EVM0000416	Chr10	22039757	22042791	-	G-type lectin S-receptor-like serine/threonine-protein kinase CES101 OS=Arabidopsis thaliana OX=3702 GN=CES101 PE=2 SV=2	G-type lectin S-receptor-like serine/threonine-protein kinase CES101 [Pyrus ussuriensis x Pyrus communis]	Group I	14.668	11.8431	13.8448	11.433	12.4553	11.464	12.2411	12.5372	9.94113	20.2598	18.2377	15.3033	13.0828	9.3365	9.89637	17.0849	11.2954	14.9613	10.7883	8.3861	12.083	7.28311	10.5796	10.8308	3.27473	5.56069	8.32516
EVM0000417	Chr11	25816164	25820101	+	Cytochrome P450 CYP72A219 OS=Panax ginseng OX=4054 PE=2 SV=1	cytochrome P450 CYP72A219-like [Pyrus ussuriensis x Pyrus communis]	Group II	12.8107	13.0734	17.7094	23.2009	21.8343	30.3875	58.7447	40.7951	62.0941	54.437	54.035	47.679	52.94	41.8776	44.4322	31.8448	29.6026	31.0079	16.2712	24.4737	25.3956	21.7702	33.3394	36.7849	7.89328	13.3221	16.7934
EVM0000420	Contig00518	17031	19659	+	B3 domain-containing transcription factor LEC2 OS=Arabidopsis thaliana OX=3702 GN=LEC2 PE=1 SV=1	PREDICTED: B3 domain-containing transcription factor LEC2-like [Pyrus x bretschneideri]	Group I	10.5795	13.7276	31.318	11.2683	10.0321	7.96559	4.61361	4.18093	5.83824	5.83236	6.66325	3.57857	1.5767	1.08281	0.893576	2.15939	1.06006	2.32897	1.21064	1.19515	0.856473	0.969944	1.47277	1.60077	3.55214	1.3216	2.40627
EVM0000421	Chr8	20762346	20767498	+	Aminopeptidase M1 OS=Arabidopsis thaliana OX=3702 GN=APM1 PE=1 SV=1	PREDICTED: aminopeptidase M1-like isoform X1 [Pyrus x bretschneideri]	Group I	10.0126	8.78786	7.10074	18.9063	19.1428	10.8846	32.6438	42.48	29.0256	25.0786	22.3755	16.6897	13.8324	10.4283	9.42823	12.2828	8.97228	10.3112	12.3508	8.80946	11.5863	6.80696	9.08307	10.1196	7.86378	7.4962	7.78271
EVM0000423	Chr6	19962360	19964675	-	Monooxygenase 2 OS=Arabidopsis thaliana OX=3702 GN=MO2 PE=2 SV=1	PREDICTED: uncharacterized protein LOC103935844 isoform X1 [Pyrus x bretschneideri]	Group II	2.54755	2.20364	2.5081	1.77662	1.8308	1.97609	1.8496	1.94793	1.41445	2.88825	2.51287	2.88234	5.01786	3.9387	2.5768	2.79133	2.68374	2.82727	2.26685	2.9698	3.12898	3.47767	3.57595	4.20958	4.24489	4.03474	2.06404
EVM0000425	Chr7	19444849	19448483	-	Protein SEEDLING PLASTID DEVELOPMENT 1 OS=Arabidopsis thaliana OX=3702 GN=SPD1 PE=2 SV=1	hypothetical protein C1H46_020738 [Malus baccata]	Group II	9.56293	10.953	10.978	2.85206	1.81747	2.51805	4.73994	3.82538	5.01759	14.3318	12.0407	13.8025	5.88187	6.32385	5.46405	4.57343	3.29812	3.48959	3.44382	5.09812	4.99504	8.08819	8.97531	8.44675	10.6116	10.6128	8.76163
EVM0000426	Contig01100	45585	49021	-	2-alkenal reductase (NADP(+)-dependent) OS=Nicotiana tabacum OX=4097 GN=DBR PE=1 SV=1	2-alkenal reductase (NADP(+)-dependent)-like [Pyrus ussuriensis x Pyrus communis]	Group I	71.1781	62.2025	83.7769	34.3545	16.7603	37.0511	49.2451	34.5162	36.5273	30.2865	33.7685	35.188	27.6749	21.068	31.9485	19.4676	26.1602	25.4209	17.387	21.4141	20.59	40.6556	40.7714	39.0206	25.1407	29.0178	48.65
EVM0000427	Chr11	26645215	26647837	+	Squamosa promoter-binding-like protein 4 OS=Arabidopsis thaliana OX=3702 GN=SPL4 PE=1 SV=1	PREDICTED: squamosa promoter-binding protein 1-like [Pyrus x bretschneideri]	Group II	8.5563	4.37512	3.49247	6.81012	5.39333	6.66887	7.6382	5.85013	6.77648	9.14556	6.63395	9.67143	8.37211	7.51561	9.05381	4.42888	4.81452	4.38605	1.80346	2.99093	3.6596	2.32343	3.26935	3.30715	0.373565	1.04256	1.53827
EVM0000429	Chr2	25816054	25818238	+	Chloroplast processing peptidase OS=Arabidopsis thaliana OX=3702 GN=PLSP1 PE=2 SV=2	PREDICTED: chloroplast processing peptidase-like isoform X4 [Pyrus x bretschneideri]	Group II	10.4861	7.60116	9.91658	9.92975	11.6879	9.65587	12.1178	12.3812	10.548	9.71343	8.23204	12.7455	13.0424	14.0579	13.5289	9.18688	9.08367	7.87212	7.12243	7.95773	8.17776	6.52122	8.42684	7.36141	9.44003	9.72403	4.5428
EVM0000431	Contig00875	19357	22986	+	WD40 repeat-containing protein HOS15 OS=Arabidopsis thaliana OX=3702 GN=HOS15 PE=2 SV=1	PREDICTED: F-box-like/WD repeat-containing protein TBL1XR1 [Pyrus x bretschneideri]	Group I	4.49167	3.769	7.15327	5.12584	2.67973	4.21255	5.36319	4.7262	3.27881	4.04462	5.56212	2.6267	2.55183	2.7359	2.40197	2.77094	1.52807	3.77361	1.7128	2.51207	1.49012	0.152443	2.92669	3.37559	2.10964	4.2032	3.65686
EVM0000432	Chr3	935288	941330	+	Homeobox protein LUMINIDEPENDENS OS=Arabidopsis thaliana OX=3702 GN=LD PE=1 SV=2	homeobox protein LUMINIDEPENDENS-like [Pyrus ussuriensis x Pyrus communis]	Group I	15.8914	18.9205	20.2315	16.9335	13.6906	15.4556	13.8872	13.0606	13.1662	10.8547	11.2437	7.50648	6.33339	6.89936	5.82611	6.25453	4.35763	6.00549	3.90301	4.37112	4.41501	4.3861	4.40069	4.46221	8.16254	4.32685	5.7387
EVM0000433	Chr2	13905112	13925127	+	--	PREDICTED: CCR4-NOT transcription complex subunit 1-like [Pyrus x bretschneideri]	Group I	39.2749	41.4646	43.0608	33.3995	32.4208	27.2355	41.3163	38.5058	37.7293	26.582	20.12	15.3276	8.1527	4.54206	4.13313	7.8103	4.4661	6.97992	6.00545	3.70237	4.87593	4.05052	6.56223	6.87122	9.14295	4.63989	5.85228
EVM0000436	Chr16	12018273	12018803	-	DNA-directed RNA polymerase V subunit 7 OS=Arabidopsis thaliana OX=3702 GN=NRPE7 PE=1 SV=1	DNA-directed RNA polymerase V subunit 7-like [Pyrus ussuriensis x Pyrus communis]	Group II	16.5285	13.7027	11.759	9.55069	14.2272	13.3692	22.1706	16.9831	17.2736	19.7848	20.6106	25.8637	37.8757	34.9723	40.1194	27.0157	24.178	25.076	22.6309	31.1606	32.1626	26.1305	29.055	29.2264	16.6529	25.5423	21.5842
EVM0000437	Chr1	566637	569815	-	Protein phosphatase 2C 57 OS=Arabidopsis thaliana OX=3702 GN=PPH1 PE=1 SV=2	PREDICTED: protein phosphatase 2C 57 [Pyrus x bretschneideri]	Group I	16.7031	15.2031	13.2398	10.4634	14.9358	16.3926	10.458	11.4384	7.18382	12.2515	11.0759	14.6139	10.1971	8.85128	7.2846	7.74706	9.11633	8.58333	9.05833	9.77935	11.5978	7.26902	9.83161	11.4457	19.1696	12.1738	3.82536
EVM0000438	Chr10	27107781	27108584	+	Ethylene-responsive transcription factor ERF091 OS=Arabidopsis thaliana OX=3702 GN=ERF091 PE=1 SV=1	PREDICTED: ethylene-responsive transcription factor ERF091 [Pyrus x bretschneideri]	Group II	0.456553	0.880512	1.0815	2.15552	1.23198	1.2903	1.10062	1.17002	0.92301	1.96371	4.12245	2.11244	2.28531	2.22939	1.40659	2.34734	1.48592	2.16057	1.07394	1.62724	1.4239	0.912807	1.60338	1.26058	1.90681	0.762223	2.85869
EVM0000439	Chr2	27089692	27091852	+	50S ribosomal protein L36, chloroplastic OS=Mesostigma viride OX=41882 GN=rpl36 PE=3 SV=1	hypothetical protein D8674_042928 [Pyrus ussuriensis x Pyrus communis]	Group II	9.40405	8.15564	6.69628	7.97175	8.21627	8.08237	9.42832	12.09	10.6882	6.51109	10.0008	8.61254	14.1045	14.7507	11.7863	9.09381	10.9394	11.755	9.91555	13.4385	13.8452	14.6456	14.0562	14.4109	16.0526	16.6293	11.9586
EVM0000440	Chr16	6477652	6479310	+	--	PREDICTED: uncharacterized protein LOC103949883 isoform X1 [Pyrus x bretschneideri]	Group II	2.69924	4.77993	3.5712	4.3042	2.47911	3.29445	3.95103	4.1292	3.50554	3.94824	6.46558	4.71076	3.94719	4.287	4.73726	3.04574	2.58538	3.78558	3.98837	2.24911	2.17095	3.84586	3.86395	4.7849	3.53152	3.54315	3.81482
EVM0000442	Chr14	4035530	4039706	-	Nucleobase-ascorbate transporter 6 OS=Arabidopsis thaliana OX=3702 GN=NAT6 PE=2 SV=2	nucleobase-ascorbate transporter 6 isoform X1 [Malus domestica]	Group II	30.8511	20.6255	29.7573	55.1928	75.3224	58.2687	75.9457	85.0184	79.3678	116.661	114.67	118.598	193.252	198.611	183.925	159.376	151.592	161.464	144.195	143.908	150.787	158.912	169.937	188.96	47.9233	100.809	132.362
EVM0000443	Chr10	19706656	19711399	-	BRCA1-associated RING domain protein 1 OS=Arabidopsis thaliana OX=3702 GN=BARD1 PE=1 SV=1	PREDICTED: BRCA1-associated RING domain protein 1-like [Pyrus x bretschneideri]	Group II	2.61842	2.59358	1.96956	4.78367	2.25146	2.94681	2.42563	2.21152	3.24551	2.51976	1.95582	2.14431	4.18083	3.27791	3.3199	2.6478	3.30451	3.88261	3.67619	4.85359	3.92378	2.84753	3.72783	3.1337	11.6819	6.43619	3.99639
EVM0000446	Chr11	19456412	19458485	+	Chaperonin-like RbcX protein 2, chloroplastic OS=Arabidopsis thaliana OX=3702 GN=RBCX2 PE=1 SV=1	PREDICTED: uncharacterized protein LOC103940533 [Pyrus x bretschneideri]	Group II	1.25669	1.23575	1.30336	0.243053	0	0.461626	1.53538	1.12991	0	0.653295	0.477475	0.701614	0.266132	0.344487	0.489653	0.234585	0.732424	0.535001	1.0328	1.81547	1.35904	2.25177	3.87888	2.88528	4.55829	4.33974	3.83544
EVM0000447	Chr12	10109455	10112968	-	CASP-like protein 5A1 OS=Brachypodium distachyon OX=15368 PE=2 SV=1	CASP-like protein [Pyrus ussuriensis x Pyrus communis]	Group II	13.451	13.4731	10.3787	12.4407	10.5462	11.7094	16.6277	16.238	17.7623	10.2833	11.6805	11.0667	15.0217	16.7747	15.8262	10.3818	12.5434	14.4484	14.1868	10.598	10.9153	16.7201	11.3223	10.8645	7.8877	12.5859	14.3251
EVM0000448	Chr13	30031061	30033964	+	--	PREDICTED: probable leucine-rich repeat receptor-like protein kinase At1g35710 [Pyrus x bretschneideri]	Group II	8.93333	9.69205	10.3073	15.4087	11.3983	12.9263	17.1342	15.89	15.4718	16.8883	14.4749	14.3089	15.4966	18.3278	14.2875	11.289	8.838	11.6054	13.6833	11.9089	12.9604	14.3544	15.7123	15.8942	16.0425	10.753	13.6826
EVM0000449	Chr5	1421388	1424114	+	Cysteine-rich receptor-like protein kinase 29 OS=Arabidopsis thaliana OX=3702 GN=CRK29 PE=2 SV=1	PREDICTED: cysteine-rich receptor-like protein kinase 29 [Pyrus x bretschneideri]	Group I	15.3167	16.441	15.4927	14.1005	11.6726	11.0095	22.6879	18.0727	18.5705	16.3497	10.8118	11.0847	4.80361	5.1048	3.10015	4.61557	2.59187	3.71051	3.16283	3.26642	3.88616	2.45998	2.7199	4.07932	2.40036	2.9394	2.81834
EVM0000450	Chr15	28131947	28134592	-	Thioredoxin reductase 2 OS=Arabidopsis thaliana OX=3702 GN=NTR2 PE=2 SV=2	thioredoxin reductase NTRB-like [Pyrus ussuriensis x Pyrus communis]	Group II	93.1341	81.4258	77.5223	55.287	45.3155	49.4006	39.8706	38.6196	47.773	68.8999	70.3563	66.4531	61.5132	58.091	63.9836	80.6996	75.3985	80.398	67.6834	75.433	73.4638	90.0579	79.1385	86.8546	79.1211	81.814	104.858
EVM0000451	Chr16	4983682	4986089	-	Two-component response regulator ARR3 OS=Arabidopsis thaliana OX=3702 GN=ARR3 PE=1 SV=1	two-component response regulator ARR6 [Pyrus ussuriensis x Pyrus communis]	Group I	20.6454	13.4581	10.7752	7.34245	4.9712	5.06072	3.66692	1.60588	5.56395	11.9821	12.3656	9.35613	8.95443	7.83586	9.94076	6.05093	4.32769	5.61521	0.606719	2.04643	1.24711	0.640996	0.249697	1.83637	0.652977	0.43707	0.919668
EVM0000452	Chr8	4503269	4504270	-	Protein PHOSPHATE-INDUCED 1 OS=Nicotiana tabacum OX=4097 GN=PHI-1 PE=2 SV=1	hypothetical protein D8674_033716 [Pyrus ussuriensis x Pyrus communis]	Group I	260.112	488.196	813.78	487.885	298.351	515.143	168.126	148.468	100.843	143.766	85.732	50.032	23.652	11.5418	15.9442	39.8241	25.4579	36.7117	19.3245	19.5915	18.7107	5.47093	8.97459	6.14511	33.7555	4.43843	6.53693
EVM0000455	Chr11	5476135	5479223	-	--	PREDICTED: uncharacterized protein LOC103941689 isoform X1 [Pyrus x bretschneideri]	Group II	312.844	243.759	190.631	264.146	226.99	189.129	166.466	156.495	181.101	454.843	451.133	540.52	493.311	463	472.369	300.019	281.889	274.334	149.243	141.806	169.084	169.798	202.118	179.888	28.7747	65.2522	79.2742
EVM0000456	Chr3	1340197	1340607	-	Classical arabinogalactan protein 26 OS=Arabidopsis thaliana OX=3702 GN=AGP26 PE=2 SV=2	classical arabinogalactan protein 26-like [Pyrus ussuriensis x Pyrus communis]	Group II	2.83584	3.55213	6.84882	35.308	33.7235	37.0843	24.8466	25.6871	16.7355	22.04	23.9249	15.2127	63.3688	43.2089	53.3621	32.1251	28.6328	26.0645	24.8641	18.466	24.5089	15.9751	19.3708	20.3927	7.87255	7.1617	18.7583
EVM0000457	Contig01100	50032	51272	-	2-alkenal reductase (NADP(+)-dependent) OS=Nicotiana tabacum OX=4097 GN=DBR PE=1 SV=1	PREDICTED: 2-alkenal reductase (NADP(+)-dependent)-like [Pyrus x bretschneideri]	Group I	14.9299	15.1548	12.1913	1.1715	1.19562	2.0761	0.43171	0.778825	1.31859	3.39065	1.88184	1.8218	0.891741	1.18927	1.3928	0.097178	0.233768	0.338042	0	0.125141	0.0219643	0	0.260233	0.143847	0.781649	0.058464	0.394246
EVM0000458	Chr16	2147336	2151155	-	CDP-diacylglycerol--serine O-phosphatidyltransferase 1 OS=Arabidopsis thaliana OX=3702 GN=PSS1 PE=1 SV=1	phosphatidylserine synthase 2-like [Pyrus ussuriensis x Pyrus communis]	Group I	5.37306	6.98522	6.92676	1.05173	1.38293	1.09986	1.38839	2.01323	1.37902	2.69224	2.21309	2.20235	1.23391	1.64731	0.900175	1.66755	1.24134	1.40059	2.59563	1.53632	2.00842	1.35521	1.7016	2.4211	3.34791	2.1776	1.89604
EVM0000461	Chr14	8033522	8036660	+	Methionine gamma-lyase OS=Arabidopsis thaliana OX=3702 GN=MGL PE=1 SV=1	PREDICTED: methionine gamma-lyase-like [Pyrus x bretschneideri]	Group I	127.859	126.752	113.919	93.2035	95.7271	93.1044	60.1722	63.8952	77.9251	144.067	132.274	94.2758	49.2403	30.3522	48.8646	42.0352	27.8525	34.4611	8.97704	7.38725	11.2754	4.73768	6.58123	8.29809	1.49298	3.38674	6.80374
EVM0000462	Chr6	961302	964124	-	--	PREDICTED: Down syndrome critical region protein 3 homolog isoform X1 [Pyrus x bretschneideri]	Group I	19.7794	18.8052	24.5572	21.322	17.5161	19.4411	23.6333	22.8204	26.1042	20.0641	21.4441	16.9442	17.7908	17.2685	16.528	14.3502	11.6639	14.3256	15.1829	16.8358	14.7159	14.49	15.8045	14.9021	18.4534	18.6095	21.0008
EVM0000463	Chr8	15749099	15750382	+	F-box protein AFR OS=Arabidopsis thaliana OX=3702 GN=AFR PE=1 SV=2	PREDICTED: F-box protein AFR-like [Pyrus x bretschneideri]	Group I	4.93163	9.98812	10.028	0.196307	0	0.237226	0.193579	0	0.327552	0.0281476	0.273052	0.346014	0.929797	0.374961	0.558266	0.24108	0	0.260198	0.0983269	0.304912	0.0462136	0	0.128939	0.135339	10.2342	3.3242	0.304779
EVM0000464	Chr16	5082212	5086910	-	DCC family protein At1g52590, chloroplastic OS=Arabidopsis thaliana OX=3702 GN=At1g52590 PE=2 SV=1	uncharacterized protein LOC103402976 isoform X3 [Malus domestica]	Group II	4.50972	3.68386	3.85906	4.09082	5.04174	3.52867	5.37527	5.83673	5.77118	5.19941	4.31111	4.00526	5.80672	4.79011	5.24195	4.09526	3.68867	3.50554	3.47609	4.29244	4.46917	4.82998	4.18111	5.21686	3.06083	2.91301	3.56725
EVM0000466	Chr2	27655740	27657393	-	Protein SRG1 OS=Arabidopsis thaliana OX=3702 GN=SRG1 PE=2 SV=1	PREDICTED: protein SRG1-like isoform X1 [Pyrus x bretschneideri]	Group II	53.8366	45.2114	37.767	30.0804	23.3182	25.7019	19.4414	23.5104	24.5866	40.4833	55.5442	46.426	51.9332	57.1546	55.4759	82.1407	89.9047	87.5815	112.994	119.214	103.713	182.171	158.181	159.954	132.528	155.037	207.619
EVM0000467	Chr14	25043185	25044384	-	Peroxidase 57 OS=Arabidopsis thaliana OX=3702 GN=PER57 PE=1 SV=1	peroxidase 57-like [Pyrus ussuriensis x Pyrus communis]	Group I	0.95464	1.0227	4.84712	58.4253	45.5297	98.0725	21.0506	40.2101	10.5244	4.71706	2.6941	3.85857	9.30627	6.0787	4.9034	14.0983	6.22827	9.23374	0.767991	0.941993	2.09996	0.450496	1.87961	1.5552	0.316044	0.839856	0.478061
EVM0000469	Chr14	6818837	6831794	+	Protein BONZAI 1 OS=Arabidopsis thaliana OX=3702 GN=BON1 PE=1 SV=2	PREDICTED: protein BONZAI 1-like [Prunus mume]	Group I	10.4765	10.0944	10.058	11.6183	10.385	9.77237	15.5304	14.3919	15.3529	13.4991	9.43007	9.67569	8.2352	8.62063	6.72946	7.05859	4.23561	5.70726	8.57783	9.66051	6.01478	8.18705	8.54593	10.2479	16.5572	8.31272	9.6438
EVM0000470	Chr6	5770049	5771605	-	Thylakoid lumenal 17.9 kDa protein, chloroplastic OS=Arabidopsis thaliana OX=3702 GN=At4g24930 PE=1 SV=1	PREDICTED: thylakoid lumenal 17.9 kDa protein, chloroplastic [Pyrus x bretschneideri]	Group I	4.89484	5.08644	9.22703	11.142	6.68984	10.811	5.90683	6.51176	3.85836	8.10109	8.90347	8.18218	6.50711	5.70633	7.70755	4.67875	2.28251	3.5879	1.30117	1.75075	3.51744	0.688461	1.93937	2.26669	0.376959	0.301101	0.829041
EVM0000471	Chr3	16761618	16776888	-	Structural maintenance of chromosomes protein 3 OS=Arabidopsis thaliana OX=3702 GN=SMC3 PE=2 SV=1	PREDICTED: structural maintenance of chromosomes protein 3-like [Pyrus x bretschneideri]	Group I	10.3138	13.5836	12.6607	13.8978	13.856	12.0663	19.5052	17.6022	16.6741	10.3023	9.8959	7.78314	5.59291	4.05462	3.52766	5.31256	3.34691	4.57763	5.98448	3.89778	3.61669	2.88145	4.94713	4.549	8.5157	4.40738	5.71491
EVM0000472	Chr8	1207779	1216711	+	Suppressor of mec-8 and unc-52 protein homolog 1 OS=Arabidopsis thaliana OX=3702 GN=SMU1 PE=1 SV=1	PREDICTED: suppressor of mec-8 and unc-52 protein homolog 1-like [Pyrus x bretschneideri]	Group I	7.8339	7.67683	8.07118	10.0289	9.4956	5.98649	12.0199	11.9557	9.28897	10.2391	8.49654	7.19792	8.4733	6.77488	6.28023	9.03682	5.02446	6.48453	8.29504	7.78531	5.42892	8.82763	6.77342	9.15173	12.9011	10.2313	8.05395
EVM0000474	Chr13	20673618	20677247	+	--	PREDICTED: uncharacterized protein LOC103935983 [Pyrus x bretschneideri]	Group I	5.43346	9.81324	14.9533	17.4556	9.14344	11.7114	6.4448	4.55714	8.263	13.1624	18.8865	8.33329	9.06399	4.91409	8.85696	5.00778	2.50478	4.35698	3.81072	2.01133	2.83564	3.67429	4.8781	4.73078	1.65608	2.49283	10.8544
EVM0000475	Chr4	19436140	19438572	-	Laccase-7 OS=Arabidopsis thaliana OX=3702 GN=LAC7 PE=2 SV=1	laccase-7-like [Pyrus ussuriensis x Pyrus communis]	Group I	1.61607	2.12667	4.89224	6.1756	2.60142	4.54657	7.11329	9.32679	8.41958	6.28589	1.72084	1.24049	1.31235	1.54433	0.597732	0.337105	0.0335546	0.0939092	0	0.183805	0.143298	0	0.0980271	0	0.125596	0.13011	0.0192821
EVM0000476	Chr4	19139868	19140311	+	--	hypothetical protein D8674_024229 [Pyrus ussuriensis x Pyrus communis]	Group I	38.2857	41.1472	28.2657	27.873	26.8116	30.402	29.1988	42.3795	39.9061	15.0633	11.4079	17.1665	13.3148	19.1341	16.0113	14.7404	16.9284	13.5702	10.3815	11.9714	10.7706	4.98587	4.83185	3.88178	11.2206	12.8841	4.0703
EVM0000477	Chr16	2901590	2905569	-	--	PREDICTED: KRR1 small subunit processome component homolog [Pyrus x bretschneideri]	Group I	10.353	7.42571	8.90488	11.3163	11.204	11.6875	7.41293	11.6359	10.7111	8.15094	8.22984	10.8433	10.576	9.72318	9.48355	11.0308	8.06339	9.62417	9.98418	10.6738	10.0284	11.2032	10.0331	12.3656	12.1363	10.5267	8.22549
EVM0000478	Chr4	25960466	25963911	+	Probable leucine-rich repeat receptor-like protein kinase At5g63930 OS=Arabidopsis thaliana OX=3702 GN=At5g63930 PE=1 SV=1	leucine-rich repeat receptor-like protein kinase [Pyrus ussuriensis x Pyrus communis]	Group II	7.57535	6.53092	7.30897	5.02402	6.19628	5.45032	18.2734	15.1986	17.9532	14.0011	10.236	11.1449	6.90692	5.45852	7.25182	4.94753	3.57355	4.27789	3.64125	2.60546	2.75633	1.73302	2.73988	2.44474	1.90102	1.54921	1.2386
EVM0000480	Chr1	6108532	6113561	-	Protein-tyrosine-phosphatase MKP1 OS=Arabidopsis thaliana OX=3702 GN=MKP1 PE=1 SV=1	PREDICTED: protein-tyrosine-phosphatase MKP1-like [Pyrus x bretschneideri]	Group I	11.8622	10.3182	10.9014	10.8717	10.0237	9.51227	11.3862	11.5533	11.2646	7.55445	7.35208	5.14324	4.0233	3.32513	3.62883	4.33647	2.73817	3.7138	3.51347	2.5912	2.40615	2.66285	3.01852	3.13586	3.91351	2.28589	2.92758
EVM0000481	Chr6	8055488	8059211	+	Protein KINESIN LIGHT CHAIN-RELATED 1 OS=Arabidopsis thaliana OX=3702 GN=KLCR1 PE=1 SV=1	hypothetical protein D8674_029196 [Pyrus ussuriensis x Pyrus communis]	Group II	55.5045	70.4187	80.962	51.389	47.7923	52.2474	65.8308	66.0346	65.6847	51.0856	48.7034	37.8266	31.1015	28.4919	33.7437	45.2371	41.834	47.9581	73.714	49.0387	53.634	66.7755	70.1102	71.5748	140.177	89.3846	107.334
EVM0000484	Chr13	21308844	21309631	-	--	PREDICTED: uncharacterized protein LOC103955632 [Pyrus x bretschneideri]	Group II	2.17783	1.95603	1.48019	1.0442	1.61983	1.83562	2.35614	2.59991	3.64131	7.40583	13.6241	9.97564	16.483	14.3104	17.0797	15.3935	11.3638	14.7983	6.27675	9.3219	9.62824	6.42301	6.96636	5.38774	1.98234	3.01698	5.46202
EVM0000485	Chr8	25069205	25069678	-	bZIP transcription factor 44 OS=Arabidopsis thaliana OX=3702 GN=BZIP44 PE=1 SV=1	BZIP domain class transcription factor [Pyrus ussuriensis x Pyrus communis]	Group II	2.79179	4.30214	8.66251	2.21453	1.00189	1.55729	3.75229	2.31056	1.88024	11.0123	9.68237	5.30812	8.21959	6.59969	7.48529	6.24599	7.82115	5.88179	21.0562	27.3545	16.161	50.3731	42.3366	35.7697	713.129	261.364	161.645
EVM0000486	Chr2	28421550	28426251	-	Probable cyclic nucleotide-gated ion channel 5 OS=Arabidopsis thaliana OX=3702 GN=CNGC5 PE=2 SV=1	PREDICTED: probable cyclic nucleotide-gated ion channel 5 isoform X1 [Pyrus x bretschneideri]	Group I	57.9399	50.9656	53.4774	52.9635	61.27	54.5386	63.2247	57.6102	60.9483	50.7128	48.9708	49.7333	36.7028	32.4271	32.2857	40.4745	33.3106	38.6905	33.8932	30.1035	33.5001	30.4822	35.2697	39.889	41.1582	34.4366	29.7088
EVM0000488	Chr4	19256794	19258559	+	--	hypothetical protein D8674_024221 [Pyrus ussuriensis x Pyrus communis]	Group I	2.50955	3.93933	6.37643	6.78341	4.62423	5.11795	9.75296	11.178	8.89302	7.17382	7.78062	3.01049	3.76008	2.39295	3.51031	3.73295	1.66952	3.06828	2.43	1.7526	1.38297	1.65078	2.36768	1.4492	1.73665	0.696158	3.08888
EVM0000489	Chr13	29311576	29316153	-	--	PREDICTED: protein GDAP2 homolog isoform X1 [Pyrus x bretschneideri]	Group I	3.7175	4.79172	4.28911	4.06131	4.76809	4.61471	4.38618	4.17757	4.19231	3.36627	3.85983	3.29873	2.75987	2.2102	2.06793	2.61046	1.71221	2.24442	2.90045	1.54729	2.70255	1.90512	2.33977	2.73183	1.58463	2.13528	2.29669
EVM0000490	Chr3	1866469	1866975	+	--	uncharacterized protein LOC103432449 [Malus domestica]	Group I	2.44321	3.35147	4.88474	4.37111	3.78995	4.28244	2.06453	2.96958	3.22702	1.20105	1.59044	1.02832	2.0955	1.73065	1.15393	2.54001	2.04449	1.73293	1.75517	0.417883	0.754961	0.77704	1.024	0.603311	2.6028	1.01421	1.77676
EVM0000491	Chr9	19962273	19967859	+	--	DCN1-like protein 4 [Pyrus ussuriensis x Pyrus communis]	Group I	28.9289	34.7909	27.8267	34.0145	42.5283	47.3474	38.5207	38.2766	35.7894	26.8746	30.1255	29.9994	36.191	32.0831	21.2421	36.896	30.0479	31.717	26.6301	30.2095	35.9837	23.2008	20.2494	21.7456	32.7409	28.7395	21.644
EVM0000494	Chr17	394012	395479	-	--	uncharacterized protein LOC103404217 [Malus domestica]	Group II	26.1282	30.1877	29.3807	32.9816	28.4987	33.1257	31.4678	34.654	36.2001	28.7325	39.4661	37.3334	36.7847	40.8631	34.9786	32.954	33.326	38.4003	32.6831	39.8475	37.5984	48.4821	40.0584	46.7896	54.0605	49.713	62.9184
EVM0000496	Chr13	29917568	29921649	+	--	PREDICTED: uncharacterized protein LOC103947244 [Pyrus x bretschneideri]	Group II	0.824669	0.728197	0.762608	1.01261	1.02332	1.08505	1.88174	1.69602	1.32069	0.504652	1.04857	1.91733	1.8872	1.33749	1.4044	1.12919	1.40703	1.62658	1.45709	0.938649	1.84898	1.65679	1.57763	2.26659	0.974091	1.89507	1.2162
EVM0000497	Chr5	8036018	8036475	-	--	hypothetical protein C1H46_015990 [Malus baccata]	Group II	3.35272	2.37657	1.95702	3.05809	2.82444	3.26197	3.05291	2.28281	2.53583	2.56823	4.09223	4.95601	8.85022	9.62015	9.02383	5.12339	4.93211	3.81757	3.82105	6.54236	6.16714	3.57534	3.81452	5.6778	1.65204	3.88065	2.51796
EVM0000498	Chr2	3360075	3362295	+	--	--	Group I	1.89678	2.64751	4.69991	2.6955	1.93463	0.84435	0.792003	0.737874	1.02404	1.24443	1.61791	0.554408	0.860152	0.364577	0.324672	0.988312	0.408898	1.30902	0.816136	0.228266	0.330521	0.402954	0.798038	0.786921	0.522405	0.249623	0.573345
EVM0000499	Chr4	20224873	20227798	-	Probable envelope ADP,ATP carrier protein, chloroplastic OS=Arabidopsis thaliana OX=3702 GN=EAAC PE=2 SV=2	PREDICTED: probable envelope ADP,ATP carrier protein, chloroplastic [Pyrus x bretschneideri]	Group II	3.42067	4.28487	4.36597	10.642	8.33458	10.7629	10.4271	11.7082	9.29948	5.78226	7.36093	7.19363	9.55041	8.92593	6.26332	8.72695	6.47818	6.64513	5.95937	7.95193	8.42467	3.41809	3.3544	4.77061	3.85267	2.67734	4.43271
EVM0000500	Chr15	32961709	32963991	-	--	PREDICTED: uncharacterized protein LOC103949171 [Pyrus x bretschneideri]	Group I	5.0194	5.99191	5.89177	5.69548	4.72091	5.16149	2.7466	2.37154	3.60237	3.12325	3.39109	2.02122	1.36444	1.26012	1.68943	1.00855	0.80703	1.14985	0.824176	0.73393	0.724424	0.87508	1.04886	1.31827	1.65351	1.20531	0.723923
EVM0000502	Chr11	20072589	20077059	-	Inactive beta-amylase 4, chloroplastic OS=Arabidopsis thaliana OX=3702 GN=BAM4 PE=2 SV=1	PREDICTED: inactive beta-amylase 4, chloroplastic-like [Pyrus x bretschneideri]	Group I	30.4283	26.469	23.67	21.1141	24.7377	17.6966	24.1268	23.4816	19.8725	20.3333	19.4152	19.6484	18.3142	17.4957	9.67879	17.8068	15.7353	14.7568	12.7068	14.9363	18.6386	13.5979	14.5991	15.0402	11.2631	13.4963	11.9024
EVM0000504	Chr17	22918685	22921666	-	--	PREDICTED: trimethylguanosine synthase-like [Pyrus x bretschneideri]	Group II	5.09017	6.03126	3.11919	4.53943	5.79446	4.98295	4.48775	4.44559	4.58683	6.30655	4.54196	5.55324	5.49486	5.67459	5.30927	4.71677	5.3234	5.34088	5.59219	7.06949	8.49444	6.44826	7.55846	4.68792	8.9628	5.6265	7.33635
EVM0000506	Chr4	5374590	5380349	-	T-complex protein 1 subunit alpha OS=Arabidopsis thaliana OX=3702 GN=CCT1 PE=1 SV=1	PREDICTED: T-complex protein 1 subunit alpha-like [Pyrus x bretschneideri]	Group I	22.3949	25.9391	26.5145	44.3744	42.9098	46.2959	49.4744	54.8116	53.1914	40.0883	45.0048	30.6807	32.975	28.6702	29.8904	30.482	29.5699	29.8386	29.021	21.2821	24.3195	23.1953	25.3623	27.36	25.7983	23.1137	32.0326
EVM0000507	Chr1	11669361	11673877	+	Mitogen-activated protein kinase homolog MMK2 OS=Medicago sativa OX=3879 GN=MMK2 PE=2 SV=1	mitogen-activated protein kinase MMK2-like [Pyrus ussuriensis x Pyrus communis]	Group I	30.6984	30.0775	33.4686	33.5996	23.025	30.6657	36.6095	31.3966	36.6028	32.1685	28.5846	25.3944	21.404	14.7495	18.1284	15.8286	10.7685	15.9825	13.4213	10.8016	11.8495	9.53039	15.1592	15.2776	12.3108	8.38527	11.6651
EVM0000509	Chr6	22489982	22492985	+	Tobamovirus multiplication protein 2B OS=Arabidopsis thaliana OX=3702 GN=TOM2B PE=2 SV=2	tobamovirus multiplication protein 2B [Pyrus ussuriensis x Pyrus communis]	Group II	12.8627	4.94121	10.6831	5.92575	7.10966	5.24937	8.72102	11.6169	9.60954	7.08773	10.1748	20.2491	30.1517	28.0662	26.2015	23.3384	24.18	19.087	20.1155	21.8464	20.9709	26.135	21.0505	20.9987	8.88949	22.9517	8.10341
EVM0000510	Chr11	3945403	3948230	-	UDP-glycosyltransferase 87A2 OS=Arabidopsis thaliana OX=3702 GN=UGT87A2 PE=1 SV=1	PREDICTED: UDP-glycosyltransferase 87A1-like isoform X2 [Pyrus x bretschneideri]	Group I	49.0901	56.2632	50.1031	122.29	109.862	118.943	53.6821	49.6215	70.6529	39.5589	45.5693	43.8002	50.9814	48.9749	48.1953	42.4922	37.9366	39.5717	31.5425	27.379	28.3156	30.9528	26.6821	28.8791	34.0676	29.2936	39.1794
EVM0000512	Chr10	2709031	2711676	-	TMV resistance protein N OS=Nicotiana glutinosa OX=35889 GN=N PE=1 SV=1	PREDICTED: TMV resistance protein N-like [Pyrus x bretschneideri]	Group II	19.7816	15.6303	15.8645	9.32634	7.54578	6.08532	11.072	12.846	10.4126	18.5796	13.7368	17.3829	14.8167	15.0674	11.6574	14.1021	12.6959	10.6438	10.7808	17.7258	16.3075	23.9197	26.5172	26.3888	10.0813	18.5668	20.6666
EVM0000514	Contig00907	17433	22418	-	Glycoprotein 3-alpha-L-fucosyltransferase A OS=Arabidopsis thaliana OX=3702 GN=FUT11 PE=1 SV=1	glycoprotein 3-alpha-L-fucosyltransferase A isoform X2 [Malus domestica]	Group II	20.5422	19.8786	21.3224	20.0757	16.4127	17.4644	16.7299	14.9383	17.0035	22.1785	22.1432	18.895	20.8295	20.3323	19.8314	18.4593	13.4775	17.811	17.1997	16.0405	16.8604	18.7075	21.299	21.1038	21.7566	21.993	19.7944
EVM0000517	Chr10	30242873	30246054	-	SNF1-related protein kinase regulatory subunit beta-2 OS=Arabidopsis thaliana OX=3702 GN=KINB2 PE=1 SV=1	PREDICTED: SNF1-related protein kinase regulatory subunit beta-2-like [Pyrus x bretschneideri]	Group II	69.8961	52.0747	40.2562	43.0448	41.7467	41.0681	47.5292	47.1181	52.9636	51.667	51.624	59.7388	59.7546	56.6126	60.0594	57.0835	59.1262	57.6523	51.8534	57.5255	59.7377	62.7862	64.274	60.0828	43.01	56.3923	44.7686
EVM0000518	Chr9	1872327	1875217	-	Beta-glucuronosyltransferase GlcAT14B OS=Arabidopsis thaliana OX=3702 GN=GLCAT14B PE=2 SV=1	xylosyltransferase 1 [Pyrus ussuriensis x Pyrus communis]	Group I	12.8864	20.5778	33.4717	14.7943	7.26869	7.86593	8.34247	8.98061	11.2306	10.504	10.3107	6.58032	4.4274	3.48315	4.68353	3.41174	2.34245	5.65565	4.26639	2.6896	3.52517	3.2886	4.26501	4.86741	7.13701	3.7917	8.19223
EVM0000520	Chr11	31534013	31534978	-	Universal stress protein PHOS34 OS=Arabidopsis thaliana OX=3702 GN=PHOS34 PE=1 SV=1	universal stress protein A-like protein [Pyrus ussuriensis x Pyrus communis]	Group II	0	0.486283	0	1.90456	8.549	3.37995	5.83491	4.88044	4.02413	1.23436	1.74361	1.78584	3.18553	4.22457	3.26794	1.98871	2.37193	2.97059	5.15597	2.66268	6.14614	2.51782	3.74499	4.76889	1.07313	2.05526	1.76712
EVM0000521	Chr10	24863491	24867033	-	--	PREDICTED: putative hydrolase C777.06c [Pyrus x bretschneideri]	Group II	18.2838	20.3331	25.113	10.4789	11.0831	12.3674	23.013	22.6318	21.236	20.3381	16.3182	15.0079	18.776	17.1634	15.9005	15.5127	12.8124	13.6619	22.3264	17.5582	19.7188	21.7197	22.2174	24.4051	41.666	31.4079	27.5732
EVM0000524	Chr13	27075867	27079893	-	Coilin OS=Arabidopsis thaliana OX=3702 GN=COIL PE=1 SV=1	hypothetical protein D8674_037173 [Pyrus ussuriensis x Pyrus communis]	Group II	11.9158	11.9739	11.481	21.0777	16.625	15.7379	16.0044	18.5633	21.982	19.0659	20.9276	17.434	13.8644	13.3459	14.4207	18.6107	14.0746	15.7017	13.7599	13.5907	13.5272	10.9791	13.9844	16.4136	9.78986	10.1378	15.4735
EVM0000525	Chr11	522804	528264	+	DEAD-box ATP-dependent RNA helicase 37 OS=Arabidopsis thaliana OX=3702 GN=RH37 PE=2 SV=2	PREDICTED: DEAD-box ATP-dependent RNA helicase 37-like [Pyrus x bretschneideri]	Group I	12.86	14.2972	11.5278	18.8766	22.0408	20.3364	21.5209	22.2718	21.3502	17.4779	15.1114	12.768	11.7527	9.62883	9.99165	11.913	10.2106	12.0132	10.7819	8.27102	8.12802	11.1594	11.8905	13.9918	12.9148	10.0424	11.2909
EVM0000526	Chr12	20860600	20867295	+	--	PREDICTED: uncharacterized protein C18orf8 homolog [Pyrus x bretschneideri]	Group I	32.1554	28.0359	29.9152	22.6731	23.8767	21.8807	20.2204	18.216	21.1796	23.2192	19.3032	16.3213	13.7909	11.1836	12.0548	12.5146	7.46099	11.379	8.72894	8.35945	9.85911	9.22124	10.5404	10.8863	14.172	9.81961	7.93127
EVM0000527	Chr5	2907863	2909186	-	Non-classical arabinogalactan protein 31 OS=Arabidopsis thaliana OX=3702 GN=AGP31 PE=1 SV=1	PREDICTED: non-classical arabinogalactan protein 31-like [Pyrus x bretschneideri]	Group I	4.48158	0.271564	5.51461	8.71243	0.561407	2.38529	0.397403	0.260625	0.409364	4.15582	1.86532	0.742439	0.550593	0.662459	0.611797	0	0.029359	0	0	0	0.303236	0.0380354	0.152666	0.165426	0.05697	0	0.140673
EVM0000531	Chr6	22935878	22941377	+	26S proteasome non-ATPase regulatory subunit 13 homolog B OS=Arabidopsis thaliana OX=3702 GN=RPN9B PE=1 SV=1	PREDICTED: 26S proteasome non-ATPase regulatory subunit 13 homolog B [Pyrus x bretschneideri]	Group II	28.7694	19.2509	21.2041	35.9671	39.5972	34.857	47.9602	44.7155	50.7054	31.7124	30.2605	33.7726	39.1236	36.105	40.2465	29.347	27.2971	29.4865	27.3092	25.1648	25.8768	21.9741	25.3958	27.5251	20.6062	24.8575	16.4053
EVM0000534	Chr6	4373762	4376544	-	AP-1 complex subunit mu-2 OS=Arabidopsis thaliana OX=3702 GN=AP1M2 PE=1 SV=1	AP-1 complex subunit mu-2-like [Malus domestica]	Group II	12.0675	11.2514	9.95773	11.6785	12.9544	13.9186	13.0943	13.2905	14.1655	13.3074	11.8491	12.8659	15.4774	15.0355	12.8719	11.6827	11.666	10.1956	13.8928	11.7956	12.7242	15.433	14.2228	15.7726	14.6575	15.6916	15.914
EVM0000535	Chr14	2005616	2006744	-	LAG1 longevity assurance homolog 3 OS=Arabidopsis thaliana OX=3702 GN=At1g13580 PE=2 SV=2	PREDICTED: LAG1 longevity assurance homolog 3-like [Pyrus x bretschneideri]	Group II	8.72497	5.07061	7.11534	7.53085	12.721	8.27631	11.3969	8.77139	7.92767	5.57756	4.27967	8.37168	10.1644	9.80692	12.0648	6.18742	6.99344	3.77662	6.05087	4.76295	5.31806	7.16601	6.44598	5.99762	4.64531	4.83137	2.06486
EVM0000536	Chr15	23669876	23672228	-	Receptor-like cytoplasmic kinase 176 OS=Oryza sativa subsp. japonica OX=39947 GN=RLCK176 PE=1 SV=1	PREDICTED: uncharacterized protein LOC103956519 [Pyrus x bretschneideri]	Group I	12.7492	19.6342	24.0802	6.32892	4.76718	3.99117	5.99163	7.09692	6.43802	8.40174	9.0662	8.91473	4.41268	4.33958	2.97433	3.71793	1.84005	3.54525	4.3718	4.80299	2.85935	4.29796	3.91329	4.63518	10.6184	4.03659	8.51803
EVM0000537	Chr12	11228229	11228722	-	Auxin-responsive protein SAUR72 OS=Arabidopsis thaliana OX=3702 GN=SAUR72 PE=1 SV=1	uncharacterized protein LOC103450013 [Malus domestica]	Group II	1.33858	0.717881	1.33823	1.98905	1.92514	2.99464	4.42677	5.31713	2.59206	8.5621	2.64523	4.27723	0.640962	2.09297	0.946379	2.69641	0.403687	2.13308	1.13381	1.52301	2.96002	1.23401	1.0315	1.56799	0.76799	0	0.531185
EVM0000540	Chr6	18024588	18033345	+	Oxysterol-binding protein-related protein 2A OS=Arabidopsis thaliana OX=3702 GN=ORP2A PE=2 SV=1	PREDICTED: oxysterol-binding protein-related protein 2A-like isoform X2 [Pyrus x bretschneideri]	Group I	2.72427	3.35434	4.22371	2.86032	1.61396	1.9326	4.06876	2.98013	3.03022	2.24143	2.31815	2.35858	1.54373	1.44556	1.34905	2.46272	1.37116	2.00927	3.62203	2.49165	3.08875	2.43993	2.55831	2.39393	1.5744	1.66803	1.62037
EVM0000541	Chr7	19523432	19533724	-	Kinesin-like protein KIN-UC OS=Arabidopsis thaliana OX=3702 GN=KINUC PE=1 SV=2	armadillo repeat-containing kinesin-like protein 1 [Pyrus ussuriensis x Pyrus communis]	Group I	5.23779	5.42981	2.89982	25.6601	24.7055	21.0414	19.5185	23.1458	26.0362	20.5312	18.0379	9.99554	8.30828	4.40871	4.91281	2.35856	1.70846	2.40701	1.3492	1.74194	1.23325	1.52376	1.60663	2.03453	1.8347	1.7363	1.9581
EVM0000543	Chr13	27441113	27444183	+	High affinity nitrate transporter 2.5 OS=Arabidopsis thaliana OX=3702 GN=NRT2.5 PE=1 SV=1	high affinity nitrate transporter 2.5 [Pyrus ussuriensis x Pyrus communis]	Group II	6.83662	12.6279	18.3856	8.98152	3.66438	4.95125	10.9132	6.22103	12.2691	27.4281	36.5226	44.0095	4.53571	5.37203	3.27533	7.2981	3.36149	6.02566	2.34477	5.23878	3.16475	5.4953	5.21746	6.07099	4.90904	3.40673	6.69212
EVM0000544	Chr9	5974986	5975708	-	Aquaporin SIP1-1 OS=Oryza sativa subsp. japonica OX=39947 GN=SIP1-1 PE=2 SV=2	PREDICTED: aquaporin SIP1-1-like [Pyrus x bretschneideri]	Group II	2.4489	1.22775	0.710706	0.249675	0.574401	0.103707	0.186198	0.644596	0.380727	1.7509	1.40789	2.20366	1.01514	2.26406	1.24148	3.5606	3.28953	4.01536	3.46191	2.25576	5.35166	6.67831	10.9215	8.42043	3.93513	7.55387	3.53365
EVM0000545	Contig00364	63149	64890	+	--	hypothetical protein DVH24_015718 [Malus domestica]	Group II	83.6876	60.9757	40.2648	23.9525	26.8713	21.4074	30.446	27.6604	28.6797	52.023	30.634	41.7089	33.5184	30.3061	27.2584	37.1433	34.9977	22.5277	44.4709	47.4968	53.8012	56.9163	59.7249	58.4524	42.5043	55.1021	42.1713
EVM0000546	Chr15	40094826	40097771	-	Triacylglycerol lipase OBL1 OS=Arabidopsis thaliana OX=3702 GN=OBL1 PE=1 SV=1	PREDICTED: uncharacterized protein LOC103955098 [Pyrus x bretschneideri]	Group II	0.262639	0.219253	0.278451	1.60563	1.6775	0.848673	0.566704	0.580298	0.542583	10.3448	14.2585	9.23217	13.6623	14.7962	12.9977	16.2766	13.0015	12.3769	7.24663	8.1641	9.33075	10.2023	12.1752	10.816	4.27641	10.864	13.5356
EVM0000547	Chr9	3213520	3215012	-	BAG family molecular chaperone regulator 8, chloroplastic OS=Arabidopsis thaliana OX=3702 GN=BAG1 PE=1 SV=1	PREDICTED: BAG family molecular chaperone regulator 8, chloroplastic-like [Pyrus x bretschneideri]	Group I	8.57298	13.7567	22.9195	33.1353	30.8678	34.3628	26.5744	30.7463	25.3189	16.2437	20.2848	14.1923	12.8825	11.8668	10.0185	18.6216	13.3766	17.8927	14.6473	11.4255	14.1103	10.5754	15.0367	12.1795	17.2237	9.63541	29.4885
EVM0000548	Chr14	3154731	3156698	+	Geranylgeranyl diphosphate reductase, chloroplastic OS=Nicotiana tabacum OX=4097 GN=CHLP PE=2 SV=1	PREDICTED: geranylgeranyl diphosphate reductase, chloroplastic [Pyrus x bretschneideri]	Group I	127.711	121.68	123.999	241.423	197.236	258.589	106.059	109.079	80.0085	110.556	137.88	159.832	123.286	123.325	153.714	176.011	128.693	149.036	54.5885	60.4871	67.8845	44.5839	80.4751	68.5265	10.0866	19.4462	42.6924
EVM0000550	Chr5	21072843	21074757	-	--	PREDICTED: uncharacterized protein LOC103935153 [Pyrus x bretschneideri]	Group II	1.82607	2.97821	2.8457	2.40856	1.90093	2.31259	1.80251	1.71926	1.39144	2.86987	3.16814	3.28872	3.45609	3.6766	4.58612	2.08563	1.99537	2.62737	2.64853	2.9283	3.86563	2.472	2.72279	3.27669	2.70273	4.04167	3.19518
EVM0000552	Chr13	16236260	16238505	+	PHD finger protein ING1 OS=Arabidopsis thaliana OX=3702 GN=ING1 PE=1 SV=1	PREDICTED: PHD finger protein ING1-like [Pyrus x bretschneideri]	Group I	3.42775	1.63493	1.50818	2.26142	1.29505	1.36425	1.87015	1.1465	1.6609	2.17597	1.23181	0.620275	1.84677	1.59157	0.416105	2.50425	0.533597	1.5773	0.558016	0.825375	0.284405	0.84587	1.45016	0.83987	0.627617	1.35007	1.55188
EVM0000553	Chr7	4454144	4461476	+	Serine/threonine-protein kinase VPS15 OS=Arabidopsis thaliana OX=3702 GN=VPS15 PE=1 SV=1	phosphoinositide 3-kinase regulatory subunit 4 [Pyrus ussuriensis x Pyrus communis]	Group I	20.0089	17.2379	15.1396	17.6166	19.4903	16.7937	18.848	17.3246	18.1405	13.8057	12.3737	11.4736	7.38807	4.97058	5.56883	8.74688	6.68361	8.65762	9.00535	5.94867	6.51763	6.1843	7.9304	6.95093	7.59302	6.05486	6.76138
EVM0000555	Chr5	32266826	32267405	-	30S ribosomal protein S31, mitochondrial OS=Arabidopsis thaliana OX=3702 GN=At2g21290 PE=1 SV=1	30S ribosomal protein S31 [Pyrus ussuriensis x Pyrus communis]	Group II	11.7789	7.01679	6.09467	7.91522	10.1368	9.63069	13.4154	16.9395	14.0459	14.8027	12.548	29.9097	38.4988	49.8435	51.9775	24.284	28.6972	26.5342	40.4349	42.3985	46.0114	44.3619	33.7972	37.9775	14.3007	41.2412	19.0033
EVM0000556	Chr7	24614755	24618932	-	--	PREDICTED: transmembrane protein 87B-like [Pyrus x bretschneideri]	Group I	6.12214	5.37682	5.71896	8.42538	6.79447	6.81031	3.98825	4.96739	4.86344	5.51319	4.45236	5.93521	7.54148	6.44594	7.66335	4.66547	4.30453	4.71403	3.72409	3.46072	4.35607	4.00699	4.29784	4.38333	4.55893	3.1565	4.51068
EVM0000558	Chr15	28463636	28464904	+	Peroxiredoxin Q, chloroplastic OS=Populus jackii OX=640484 GN=PRXQ PE=1 SV=1	PREDICTED: peroxiredoxin Q, chloroplastic-like [Pyrus x bretschneideri]	Group II	1.23948	1.22399	0.59771	3.78758	4.08333	8.47418	4.89466	8.6604	2.47967	3.07413	2.05014	5.91655	2.20392	3.93605	2.68768	3.71144	2.686	2.82686	3.63861	4.40499	5.59358	2.39952	7.45112	5.02752	1.31511	1.00472	0.739755
EVM0000559	Chr6	25416252	25420941	+	DEAD-box ATP-dependent RNA helicase 42 OS=Arabidopsis thaliana OX=3702 GN=RH42 PE=1 SV=2	PREDICTED: DEAD-box ATP-dependent RNA helicase 42 [Pyrus x bretschneideri]	Group I	49.092	60.4991	52.599	47.8991	44.9527	36.8569	36.2748	31.1603	37.0659	24.9676	20.8525	16.5101	9.05488	5.07081	5.787	7.34571	4.89105	7.12776	6.39575	3.98939	5.29532	4.73883	6.38378	6.27495	9.93116	5.44701	5.7682
EVM0000560	Chr6	21400884	21402539	-	Inositol-tetrakisphosphate 1-kinase 5 OS=Oryza sativa subsp. indica OX=39946 GN=ITPK5 PE=3 SV=1	PREDICTED: inositol-tetrakisphosphate 1-kinase 5-like [Pyrus x bretschneideri]	Group II	9.21258	7.06924	8.21878	8.77419	9.58005	10.5192	14.9054	16.1564	10.4377	14.2858	8.91646	13.6568	11.8435	13.691	11.4246	7.49358	7.94007	7.3686	10.2918	9.79449	10.7443	7.76358	8.3422	7.64303	14.0955	11.3654	10.9846
EVM0000562	Chr9	7926294	7929485	-	Protein JASON OS=Arabidopsis thaliana OX=3702 GN=JASON PE=2 SV=1	PREDICTED: protein JASON-like isoform X1 [Pyrus x bretschneideri]	Group I	1.97013	1.68308	1.05124	5.86342	4.64231	4.34492	2.10303	1.77068	1.78248	1.39259	1.35271	1.24801	2.09539	1.03388	1.75045	0.592778	0.130034	0.329303	0.268826	0.469317	0.430188	0.114185	0.0849558	0.0951496	0.0224777	0.0581767	0.130674
EVM0000563	Contig00146	27804	29295	+	--	uncharacterized protein LOC103450811 [Malus domestica]	Group II	2.01626	0.614398	1.33753	2.25332	3.85646	1.41079	4.09078	3.62729	3.33679	2.47919	2.23235	4.83956	5.81108	5.91552	5.50105	10.4173	11.4363	10.1229	8.99307	9.10588	10.3378	12.0758	9.71355	9.52576	3.98845	8.43885	8.59213
EVM0000564	Chr15	30697923	30698757	-	--	hypothetical protein D8674_014340 [Pyrus ussuriensis x Pyrus communis]	Group II	4.86496	5.60631	3.95486	10.8827	8.34006	5.71261	9.86622	9.03144	10.6577	16.3612	17.5183	18.2382	22.6832	19.407	18.4639	28.3641	14.6599	22.4074	9.88338	12.0597	10.4206	8.56487	15.1885	15.0894	5.93437	8.70221	13.3825
EVM0000566	Contig00148	49479	50412	-	Cytochrome b5 isoform E OS=Arabidopsis thaliana OX=3702 GN=CYTB5-E PE=1 SV=2	PREDICTED: cytochrome b5-like [Pyrus x bretschneideri]	Group II	143.677	121.578	155.49	166.975	243.631	219.449	175.062	150.254	181.623	111.803	122.852	172.159	271.653	362.197	305.572	193.179	284.193	234.577	341.85	304.149	314.941	272.072	245.746	237.597	316.268	304.327	243.414
EVM0000567	Chr5	1358576	1361248	-	Probable UDP-3-O-acylglucosamine N-acyltransferase 2, mitochondrial OS=Arabidopsis thaliana OX=3702 GN=LPXD2 PE=3 SV=1	PREDICTED: probable UDP-3-O-acylglucosamine N-acyltransferase 2, mitochondrial [Pyrus x bretschneideri]	Group II	1.25686	0.690579	0.659232	1.0647	1.82349	2.37769	1.16776	1.55224	1.17016	2.00901	1.1746	1.71515	1.22903	1.16336	1.70264	0.795521	1.42764	0.782537	1.41195	1.61046	0.915889	1.34498	2.09192	1.86427	0.84013	1.42623	0.912323
EVM0000568	Chr17	8217928	8220057	-	Nitrile-specifier protein 3 OS=Arabidopsis thaliana OX=3702 GN=NSP3 PE=2 SV=1	nitrile-specifier protein 5 [Pyrus ussuriensis x Pyrus communis]	Group II	44.3293	29.6028	17.5445	32.7708	45.3338	34.7304	44.8474	42.4208	43.7735	49.2412	45.0538	68.3495	38.824	37.919	42.7194	50.9082	47.8945	57.6501	60.6433	55.0832	59.0971	68.9875	63.9076	62.8541	26.8632	52.4374	41.6761
EVM0000570	Chr7	591218	593947	+	Nuclear transcription factor Y subunit A-1 OS=Arabidopsis thaliana OX=3702 GN=NFYA1 PE=2 SV=1	PREDICTED: nuclear transcription factor Y subunit A-1-like isoform X1 [Pyrus x bretschneideri]	Group II	9.8381	10.8853	10.8888	6.02697	4.2293	4.67837	7.25252	3.65705	5.45016	12.4263	12.872	12.5885	12.2323	11.3243	13.7845	11.6966	9.90628	7.46913	6.48448	8.40442	11.2888	7.35834	10.0887	10.4094	8.07202	11.4347	16.8733
EVM0000573	Chr14	22324347	22326693	-	--	PREDICTED: uncharacterized protein LOC103963343 [Pyrus x bretschneideri]	Group I	6.86557	4.13947	6.53398	28.8354	22.4153	23.3846	6.02542	6.07331	8.04108	4.29414	6.5527	4.29066	9.05045	6.7925	11.6121	4.56441	3.77789	3.21724	1.31619	2.05592	1.34596	0.5024	0.629162	0.60795	0	0	1.12222
EVM0000576	Chr2	2440747	2442925	+	Trihelix transcription factor ASIL2 OS=Arabidopsis thaliana OX=3702 GN=ASIL2 PE=1 SV=1	junction-mediating and -regulatory protein-like [Pyrus ussuriensis x Pyrus communis]	Group II	3.83993	3.82465	4.36598	5.53257	4.98455	4.24086	4.12982	5.89073	4.72067	5.3085	10.4966	7.42567	7.16716	9.5643	6.4551	22.5473	26.6339	25.917	27.9531	35.0041	30.7733	28.9664	25.9693	26.6466	60.3355	41.0624	74.0201
EVM0000578	Chr5	12291223	12297185	+	Autophagy-related protein 9 OS=Arabidopsis thaliana OX=3702 GN=ATG9 PE=2 SV=1	PREDICTED: autophagy-related protein 9-like [Pyrus x bretschneideri]	Group I	21.2269	22.5174	22.659	14.682	14.0715	13.1535	18.124	16.4842	16.2545	14.6804	14.1088	10.0415	7.28632	5.45089	5.71024	6.83384	5.34978	6.13708	5.28924	5.05411	5.04641	4.9795	5.02123	4.99228	7.98799	4.88494	5.15116
EVM0000579	Chr9	696865	698565	+	--	ATP synthase mitochondrial F1 complex assembly factor 2-like [Pyrus ussuriensis x Pyrus communis]	Group II	10.8045	13.4608	8.34945	14.3292	11.2581	13.5227	13.3374	12.6866	15.577	18.7379	19.7769	16.6628	20.1996	17.1993	18.3575	11.7642	11.6318	12.3359	12.8939	13.8679	14.9526	16.4045	17.2135	14.7927	19.973	14.8774	16.7801
EVM0000581	Chr13	27997510	27999931	-	Protein ALTERED XYLOGLUCAN 4 OS=Arabidopsis thaliana OX=3702 GN=AXY4 PE=1 SV=1	PREDICTED: protein ALTERED XYLOGLUCAN 4-like [Pyrus x bretschneideri]	Group II	9.10857	13.6356	17.6305	3.16581	1.40897	1.97779	2.6109	2.79425	3.34834	7.12063	8.86912	7.29694	7.91252	8.26179	8.12509	8.89008	8.42026	10.7984	15.375	15.2964	16.1392	12.4838	12.4585	12.6851	22.2905	13.1903	19.7553
EVM0000582	Chr15	33622401	33623197	+	Temperature-induced lipocalin-1 OS=Arabidopsis thaliana OX=3702 GN=TIL PE=1 SV=1	hypothetical protein DVH24_029004 [Malus domestica]	Group I	2407.04	2574.89	1724.99	3426.51	3613.75	3802.24	2464.17	2696.16	2728.54	2570.29	3556.97	3523.75	2130.07	2217.91	2274	2537.26	2958.68	2496.18	2103.73	2043.65	2137.89	1163.58	1242.49	1302.97	406.551	904.683	1188.9
EVM0000583	Chr10	29184600	29187834	+	Tobamovirus multiplication protein 1 OS=Nicotiana tabacum OX=4097 GN=TOM1 PE=1 SV=1	tobamovirus multiplication protein 1 [Pyrus ussuriensis x Pyrus communis]	Group II	26.3426	28.2387	49.1947	17.547	16.404	17.7711	27.6392	30.8171	31.9436	36.8359	33.8518	27.1501	27.5333	35.0094	32.5423	28.0035	30.475	31.0279	33.2903	31.3644	29.2183	44.4875	35.1551	38.6881	72.6651	54.5898	95.6903
EVM0000584	Chr12	5900019	5909656	-	Acyl-coenzyme A oxidase 4, peroxisomal OS=Arabidopsis thaliana OX=3702 GN=ACX4 PE=1 SV=1	acyl-coenzyme A oxidase 4, peroxisomal-like [Malus domestica]	Group I	5.66164	4.76681	4.37005	4.20125	4.86592	2.65063	3.68857	3.32059	3.40426	2.2575	2.24198	2.31613	2.15205	1.68603	1.1926	3.42288	2.88478	3.28392	2.53728	2.26391	2.71263	1.1397	1.41765	1.39393	2.75511	2.00288	0.636982
EVM0000586	Chr13	20056976	20060659	-	VAN3-binding protein OS=Arabidopsis thaliana OX=3702 GN=VAB PE=1 SV=1	PREDICTED: VAN3-binding protein-like [Pyrus x bretschneideri]	Group I	41.7936	46.1657	43.548	42.0352	42.0567	37.4847	36.6717	36.3584	36.997	54.7119	93.8926	68.799	52.7327	59.3633	47.5831	126.788	112.129	114.584	65.4507	48.926	55.7145	26.2424	22.5317	22.9303	10.9503	21.868	30.9799
EVM0000587	Chr11	27079323	27084296	+	--	PREDICTED: 28 kDa heat- and acid-stable phosphoprotein-like [Pyrus x bretschneideri]	Group II	23.0456	28.3121	26.8975	20.6685	25.1089	38.0418	10.9051	9.1898	33.8464	30.7423	46.5458	36.894	39.0352	27.4804	20.098	24.6082	27.5412	21.7368	23.3005	21.7861	31.4001	35.9203	21.8236	29.2308	71.5306	34.5847	79.5174
EVM0000588	Chr13	27586345	27589761	+	--	hypothetical protein D8674_016408 [Pyrus ussuriensis x Pyrus communis]	Group I	9.67741	9.00992	8.04659	6.33062	4.24727	4.03329	6.65173	4.62762	5.76171	6.21626	3.16116	4.29208	2.90654	2.30645	2.17977	1.20124	1.40935	0.972881	0.802783	0.699739	1.16521	0.472022	0.568353	1.10982	1.31398	0.9972	0.786274
EVM0000590	Chr17	2276742	2278046	+	Anaphase-promoting complex subunit 11 OS=Arabidopsis thaliana OX=3702 GN=APC11 PE=1 SV=3	hypothetical protein C1H46_014304 [Malus baccata]	Group I	28.2223	30.9507	30.9287	23.6548	36.6291	27.1463	15.2429	14.1097	18.3103	19.2752	26.3449	15.0093	15.4139	13.2333	5.57204	27.8644	21.3066	22.2097	21.5153	17.4595	17.1349	20.6812	18.3948	23.303	16.5181	19.7919	18.0631
EVM0000592	Contig00675	40893	50578	+	Vacuolar protein sorting-associated protein 52 A OS=Arabidopsis thaliana OX=3702 GN=VPS52 PE=1 SV=1	PREDICTED: vacuolar protein sorting-associated protein 52 A-like isoform X3 [Pyrus x bretschneideri]	Group I	7.25323	7.46547	7.73298	9.28369	9.79499	9.25268	15.1095	12.6532	12.2368	10.2314	8.19916	7.96981	11.2992	9.49165	9.0012	6.97806	6.56122	5.87733	8.81069	7.39464	7.93106	8.79993	10.1154	10.0126	11.4568	8.64182	9.02855
EVM0000595	Chr2	21894741	21896892	-	Protein STRICTOSIDINE SYNTHASE-LIKE 6 OS=Arabidopsis thaliana OX=3702 GN=SSL6 PE=2 SV=1	PREDICTED: protein STRICTOSIDINE SYNTHASE-LIKE 5-like [Pyrus x bretschneideri]	Group II	100.021	82.5692	84.7445	53.0378	51.2301	36.6941	67.2632	62.1443	75.9765	89.111	82.874	94.2886	84.9858	71.2977	78.5864	131.725	123.412	122.443	99.8669	113.642	117.746	122.11	161.187	163.602	67.9576	98.4007	167.106
EVM0000596	Contig00236	17762	22990	-	Probable polygalacturonase OS=Vitis vinifera OX=29760 GN=GSVIVT00026920001 PE=1 SV=1	polygalacturonase [Pyrus ussuriensis x Pyrus communis]	Group I	6.76374	7.54668	6.0352	8.4166	5.17707	5.10081	10.1371	6.50961	8.16923	5.0911	5.82047	3.98364	6.18355	4.54474	6.67281	3.11746	3.75812	3.87302	4.00199	3.49817	2.98129	3.81655	4.04927	4.89441	5.27266	3.92915	5.70842
EVM0000597	Chr5	15075816	15078385	-	40S ribosomal protein SA OS=Vitis vinifera OX=29760 GN=GSVIVT00034021001 PE=3 SV=1	PREDICTED: 40S ribosomal protein Sa-2-like [Pyrus x bretschneideri]	Group II	9.12721	10.6821	7.46346	18.8011	17.4495	16.8744	18.8457	22.8812	23.3209	15.1859	14.0074	12.1774	22.9564	20.031	20.3161	14.9316	15.2394	15.0476	14.6152	13.4997	13.2152	14.186	14.8245	16.2381	11.4952	11.1711	11.3417
EVM0000598	Contig01328	8700	11344	+	Amino acid transporter AVT6A OS=Arabidopsis thaliana OX=3702 GN=AVT6A PE=2 SV=1	PREDICTED: probable sodium-coupled neutral amino acid transporter 6 [Pyrus x bretschneideri]	Group I	75.6731	59.4184	70.4157	66.641	67.1982	61.2305	46.1592	53.7178	48.8293	39.3973	28.3135	28.7607	23.5931	22.4804	27.6929	11.7193	12.4437	13.0566	12.5249	9.32893	11.8346	14.3959	16.7993	18.9165	7.50692	8.90998	8.81038
EVM0000599	Chr13	31320577	31322929	-	Cytochrome P450 CYP749A22 OS=Panax ginseng OX=4054 PE=2 SV=1	PREDICTED: cytochrome P450 CYP749A22-like [Pyrus x bretschneideri]	Group I	14.7233	15.8509	15.9809	13.3248	5.9274	9.03624	8.95316	8.34738	10.0729	9.02285	9.44382	9.62743	7.98831	7.73451	7.861	4.95219	3.33749	4.58677	2.72186	3.84379	4.47793	3.41717	4.74097	4.46925	2.90886	2.54092	3.3003
EVM0000600	Chr13	32014287	32015735	+	Cell number regulator 10 OS=Zea mays OX=4577 GN=CNR10 PE=2 SV=1	cell number regulator 10-like [Pyrus ussuriensis x Pyrus communis]	Group II	0.328589	0	0	2.21381	3.731	1.54073	3.56418	4.48119	4.95302	1.49457	0.846234	2.80907	3.31574	3.20658	2.15017	0.582751	1.077	0.249613	0.608753	0.240791	0.571556	0.751235	0.673478	0.562916	0.0453023	0.159424	0.943976
EVM0000601	Chr10	4740204	4747832	+	--	PREDICTED: DNA polymerase V [Pyrus x bretschneideri]	Group I	16.6215	16.0674	15.6602	20.6399	17.6476	15.8013	23.9739	21.5771	23.3408	16.5737	13.0843	11.2456	8.19356	6.32996	5.25704	8.26511	4.86494	7.36846	6.3781	4.41021	4.48487	3.99152	6.13471	4.96706	4.96031	3.52413	4.16182
EVM0000603	Chr1	7221805	7226908	-	Probable aquaporin PIP2-5 OS=Arabidopsis thaliana OX=3702 GN=PIP2-5 PE=1 SV=1	PREDICTED: probable aquaporin PIP2-5 isoform X1 [Pyrus x bretschneideri]	Group I	51.3244	33.223	19.4339	77.6083	124.357	94.0323	77.1588	83.7825	105.493	62.5927	43.4954	56.918	60.4648	53.6836	63.0133	36.5822	25.5824	32.4053	9.79754	11.7091	12.3715	5.597	8.17173	6.06733	0.747327	4.16235	2.54487
EVM0000604	Chr15	34999135	35003407	-	Aldehyde dehydrogenase family 3 member I1, chloroplastic OS=Arabidopsis thaliana OX=3702 GN=ALDH3I1 PE=1 SV=2	PREDICTED: aldehyde dehydrogenase family 3 member H1-like [Pyrus x bretschneideri]	Group II	4.24691	4.87636	3.04436	6.10608	7.9443	5.73299	7.46125	5.79056	5.26143	10.0101	7.98516	9.0645	8.19564	8.16296	4.80137	5.99477	5.09922	4.74287	3.44202	3.22563	4.68541	1.67295	3.96552	3.30163	0.48985	1.02384	1.2381
EVM0000606	Chr9	12786882	12790015	-	--	PREDICTED: uncharacterized protein LOC103936726 isoform X2 [Pyrus x bretschneideri]	Group I	18.1188	30.6507	50.2301	21.6024	14.3022	17.5808	13.3183	11.1733	12.4296	14.977	12.1395	11.1164	6.04106	5.34422	3.63596	7.31037	5.37642	7.3454	6.66258	6.0989	7.47613	7.09281	7.19828	9.30453	11.9051	8.34998	15.1605
EVM0000607	Chr3	22187980	22194338	+	Beta-galactosidase 8 OS=Arabidopsis thaliana OX=3702 GN=BGAL8 PE=2 SV=2	PREDICTED: beta-galactosidase 8-like isoform X1 [Pyrus x bretschneideri]	Group I	17.6533	19.5083	22.1361	10.4523	9.32138	9.78162	12.1738	9.69178	9.66413	23.2403	14.1826	14.901	15.5589	14.6204	10.5273	11.4234	8.24412	10.9119	9.48308	16.444	10.6671	9.42524	12.0858	13.5579	14.3711	8.07043	9.07144
EVM0000609	Chr7	8117314	8122649	+	Autophagy-related protein 3 OS=Arabidopsis thaliana OX=3702 GN=ATG3 PE=1 SV=2	LOW QUALITY PROTEIN: autophagy-related protein 3-like [Malus domestica]	Group I	12.9649	13.5063	14.594	9.53818	11.0248	8.82152	8.02633	7.5864	7.59876	9.06279	11.2046	10.4897	9.82798	11.3127	8.49023	11.0233	11.2772	10.5389	10.239	12.3951	10.6588	9.10729	9.38059	9.38388	11.6652	11.0035	7.81634
EVM0000610	Chr5	13314305	13315291	+	Photosystem II reaction center PSB28 protein, chloroplastic OS=Oryza sativa subsp. japonica OX=39947 GN=PSB28 PE=2 SV=2	PREDICTED: photosystem II reaction center Psb28 protein-like [Pyrus x bretschneideri]	Group II	14.174	11.2739	9.23324	4.27645	4.65108	5.52773	7.06203	7.29516	3.08442	13.5272	8.92553	12.7701	13.1745	11.8658	13.9104	10.3762	11.8083	9.01171	12.3742	14.6468	14.9547	13.7734	19.9984	21.1304	3.17034	11.2164	10.1591
EVM0000611	Chr1	6974779	6979485	+	mRNA-decapping enzyme subunit 2 OS=Arabidopsis thaliana OX=3702 GN=DCP2 PE=1 SV=1	mRNA-decapping enzyme subunit 2-like [Pyrus ussuriensis x Pyrus communis]	Group I	16.4995	11.2358	10.3801	19.2459	23.8475	21.0656	21.9827	20.7055	20.85	15.2429	17.9433	15.5326	18.0596	15.228	14.5156	14.8784	15.9484	16.2489	16.3999	12.8931	13.9963	11.5018	15.2764	12.7249	8.04272	10.3763	11.3707
EVM0000612	Chr10	4564675	4571633	+	Protein EXECUTER 1, chloroplastic OS=Arabidopsis thaliana OX=3702 GN=EX1 PE=1 SV=1	PREDICTED: protein EXECUTER 1, chloroplastic [Pyrus x bretschneideri]	Group I	30.224	32.7458	23.0647	53.3638	94.0696	85.5862	59.532	57.8123	61.9507	15.5094	14.5045	13.703	10.2382	7.89763	8.33613	6.88936	5.88923	7.40865	7.49494	5.90088	5.61584	4.23604	5.40271	6.10527	7.02921	4.48744	4.45313
EVM0000613	Chr11	5972079	5974693	+	--	PREDICTED: uncharacterized protein LOC103964681 [Pyrus x bretschneideri]	Group II	3.43823	3.496	3.47569	6.86191	9.64236	9.36372	19.8839	19.8931	15.8993	9.27976	10.1935	8.78749	17.7396	22.4084	20.4645	18.8404	24.1503	22.4558	66.6533	55.3647	50.8837	85.702	53.866	62.6644	470.156	266.36	168.283
EVM0000614	Chr10	26670488	26671024	+	--	PREDICTED: uncharacterized protein LOC103944091 [Pyrus x bretschneideri]	Group II	152.42	144.437	128.232	76.1892	58.6883	74.2255	56.504	53.0949	55.0282	99.3087	114.015	125.857	101.582	82.7407	131.796	135.769	145.591	146.2	84.0145	94.1591	106.614	140.9	127.929	152.265	37.237	83.5703	112.25
EVM0000615	Chr8	21861086	21862460	+	--	hypothetical protein D8674_032754 [Pyrus ussuriensis x Pyrus communis]	Group II	5.36566	6.22954	5.28667	7.28968	8.8061	9.1921	8.16885	9.60304	6.99406	8.63073	12.5758	8.78471	19.2163	22.1577	17.9035	11.6078	13.898	12.9265	23.279	22.6074	25.7949	21.0333	18.0948	17.3167	28.4126	26.7218	34.7039
EVM0000617	Chr15	32193449	32195821	+	--	PREDICTED: uncharacterized protein LOC103958299 [Pyrus x bretschneideri]	Group I	10.844	17.2556	13.679	12.5859	14.313	11.246	11.4371	11.3252	10.4773	12.5202	12.808	9.2598	8.41973	8.92249	7.1329	11.5344	6.19674	8.22709	9.34855	10.0623	9.69736	9.58305	7.87496	12.4875	9.95876	9.49118	17.4934
EVM0000618	Chr17	4646273	4653722	-	Receptor-like protein kinase FERONIA OS=Arabidopsis thaliana OX=3702 GN=FER PE=1 SV=1	PREDICTED: receptor-like protein kinase FERONIA [Pyrus x bretschneideri]	Group I	7.47814	11.2799	12.0691	16.19	8.63637	15.1891	14.4269	10.0518	9.86632	11.3618	10.2877	10.2763	4.16425	3.80664	4.36378	3.27388	2.34542	2.60794	1.09588	1.80178	1.64156	0.759435	1.44321	1.57937	0.692088	0.704883	0.390748
EVM0000619	Chr16	10629508	10630053	-	Preprotein translocase subunit SECE1 OS=Arabidopsis thaliana OX=3702 GN=SECE1 PE=1 SV=1	PREDICTED: preprotein translocase subunit SECE1 [Pyrus x bretschneideri]	Group II	6.02802	5.57563	2.82034	3.22977	4.25673	3.7826	5.11642	3.11672	2.79424	5.59035	4.41183	4.99716	6.54019	4.47939	5.47792	4.90504	5.13291	2.92815	4.50177	3.97965	6.31091	6.81479	7.71573	6.79237	11.1689	10.1127	8.91159
EVM0000621	Chr12	9997348	10000053	+	Cold-responsive protein kinase 1 OS=Arabidopsis thaliana OX=3702 GN=CRPK1 PE=1 SV=1	PREDICTED: putative serine/threonine-protein kinase [Pyrus x bretschneideri]	Group II	5.25615	6.45061	5.86679	8.30559	7.26701	9.6723	6.96018	7.21565	6.81202	9.6738	10.6459	10.1854	9.16995	8.30456	7.66147	10.2924	6.71774	7.31545	7.32733	11.3393	9.31329	5.7624	5.88574	7.3648	10.6154	7.60103	5.94462
EVM0000623	Chr17	2000868	2001414	+	--	PREDICTED: uncharacterized protein LOC103941399 [Pyrus x bretschneideri]	Group I	19.3781	18.2386	28.6815	20.5081	12.745	14.497	17.1667	16.5473	20.6663	21.1807	21.7838	20.2242	14.3836	12.8861	14.8199	16.2955	16.6178	17.4078	17.2365	15.0836	14.1671	10.9097	15.7316	10.857	12.8614	9.3971	17.5102
EVM0000624	Chr11	15642044	15653586	-	Indole-3-acetaldehyde oxidase OS=Arabidopsis thaliana OX=3702 GN=AAO1 PE=1 SV=2	PREDICTED: indole-3-acetaldehyde oxidase-like isoform X2 [Pyrus x bretschneideri]	Group I	2.24672	1.57766	1.74883	2.21519	1.01222	1.09137	4.01414	2.79048	3.41806	2.78392	1.70522	1.63162	1.06526	0.826271	1.29418	1.15546	0.444219	0.590813	0.496436	0.452104	0.596592	0.515641	0.783208	0.846547	2.08151	0.923021	0.746614
EVM0000626	Chr5	22537107	22539423	+	TIP41-like protein OS=Arabidopsis thaliana OX=3702 GN=TIP41L PE=2 SV=1	PREDICTED: TIP41-like protein [Pyrus x bretschneideri]	Group II	2.67874	6.48148	3.32318	5.35969	6.51869	6.32489	8.02306	6.79579	7.16045	3.60833	6.70124	9.14312	8.40277	5.9737	6.99658	5.43163	6.28618	6.18623	5.53689	4.16214	5.80197	5.15248	4.21449	4.14449	2.69374	4.32096	4.50923
EVM0000627	Chr6	25204991	25208349	-	GDP-mannose transporter GONST3 OS=Arabidopsis thaliana OX=3702 GN=GONST3 PE=2 SV=1	GDP-mannose transporter GONST3 isoform X2 [Malus domestica]	Group I	4.51907	6.24552	4.26138	3.39411	4.25684	3.71026	3.41203	4.01816	3.1698	3.69561	3.93752	2.90787	3.74651	2.87522	2.68952	3.42372	2.24086	2.16842	2.22347	2.73032	2.31427	1.7389	3.12689	3.28408	4.84143	2.92908	2.3505
EVM0000628	Chr5	13706518	13709298	-	Tetraspanin-18 OS=Arabidopsis thaliana OX=3702 GN=TOM2AH2 PE=1 SV=1	PREDICTED: tetraspanin-18-like [Pyrus x bretschneideri]	Group II	9.14891	9.65533	10.8017	17.379	13.4883	13.3101	18.657	15.5201	15.6765	14.2004	17.0298	14.0032	15.2678	11.1215	13.2446	11.1997	8.98842	11.1369	11.295	10.6756	11.7676	10.7805	11.2799	12.1725	11.1853	9.24923	12.7699
EVM0000629	Chr1	4328362	4332259	+	--	PREDICTED: multiple inositol polyphosphate phosphatase 1 isoform X1 [Pyrus x bretschneideri]	Group II	32.9332	25.5552	25.3876	25.8503	25.8503	22.8845	50.6261	53.6559	45.4754	50.9013	31.433	40.9136	30.2088	40.5842	30.0435	23.7001	21.9234	26.1567	30.858	42.0765	32.7371	27.4837	25.6486	32.7551	34.3711	22.9663	18.0914
EVM0000631	Chr3	786493	792243	-	ABC transporter C family member 4 OS=Arabidopsis thaliana OX=3702 GN=ABCC4 PE=1 SV=2	PREDICTED: ABC transporter C family member 14-like [Pyrus x bretschneideri]	Group I	5.90728	5.9711	8.14405	7.10583	3.69556	4.07421	4.2005	4.73567	6.16553	6.52181	3.3798	3.27553	2.4641	1.89899	2.14729	2.41359	0.943204	1.61427	0.877086	0.709573	0.926909	0.64959	0.654282	0.643539	3.20418	1.07914	0.774073
EVM0000632	Chr10	15914574	15916681	-	--	PREDICTED: uncharacterized protein LOC103957939 isoform X2 [Pyrus x bretschneideri]	Group I	5.52788	3.20952	5.03608	4.32055	5.40337	3.63928	3.05998	5.92038	3.13616	3.74707	3.89109	2.73927	4.51786	3.98031	1.90183	3.40712	2.40399	2.43712	3.06126	1.86674	4.37155	2.48406	2.59314	2.7565	1.44279	1.99324	1.43708
EVM0000633	Chr11	417414	421294	-	Protochlorophyllide-dependent translocon component 52, chloroplastic OS=Arabidopsis thaliana OX=3702 GN=PTC52 PE=2 SV=1	PREDICTED: protochlorophyllide-dependent translocon component 52, chloroplastic-like [Pyrus x bretschneideri]	Group I	54.2948	50.1026	58.3433	45.7626	46.2354	51.0499	30.5713	29.9104	24.6733	32.3688	36.4331	40.0353	22.5282	19.1048	23.4363	24.3658	22.6008	22.7739	20.712	17.6157	19.7746	13.9889	19.5529	20.1714	11.6356	10.3762	13.4012
EVM0000634	Chr2	5073378	5075255	-	Transcription factor DIVARICATA OS=Antirrhinum majus OX=4151 GN=DIVARICATA PE=2 SV=1	PREDICTED: transcription factor DIVARICATA [Pyrus x bretschneideri]	Group II	30.5458	30.8952	26.7178	20.1862	23.3858	24.9081	22.8284	22.1181	20.0253	31.5916	33.2129	35.3978	26.6861	32.5529	24.104	26.517	29.167	31.8608	37.138	41.0893	41.7397	30.1428	29.0649	31.8273	34.3432	30.4877	29.0154
EVM0000635	Chr15	18071651	18076267	-	14-3-3-like protein GF14 kappa OS=Arabidopsis thaliana OX=3702 GN=GRF8 PE=1 SV=2	14-3-3-like protein GF14 kappa isoform X2 [Malus domestica]	Group II	500.707	385.496	310.221	321.871	354.194	325.126	309.944	328.71	355.066	616.374	681.188	755.735	734.719	789.083	702.557	1551.89	1582.68	1543.69	1694.33	1766.83	1602.24	1978.8	1843.14	1865.08	1404.43	2004.07	2083.64
EVM0000636	Chr15	5330197	5332096	+	Cyclin-D4-1 OS=Oryza sativa subsp. japonica OX=39947 GN=CYCD4-1 PE=2 SV=2	PREDICTED: cyclin-D2-1-like [Pyrus x bretschneideri]	Group II	1.12148	1.36347	0.644958	0.999244	0.825545	1.05413	1.14938	0	0.690027	2.12294	1.79021	1.8288	2.59926	2.96072	2.28655	0.754689	0.711881	0.962688	0.850726	0.999635	0.909677	0.573648	0.302095	0	0	0	0
EVM0000637	Chr13	31240137	31241308	-	Auxin-responsive protein IAA32 OS=Arabidopsis thaliana OX=3702 GN=IAA32 PE=1 SV=2	PREDICTED: auxin-responsive protein IAA32 [Pyrus x bretschneideri]	Group II	0	0	0	0.181966	0.452091	0	0.832441	1.12057	0.504685	1.10724	0.649615	0.816727	3.15425	1.43105	2.46135	0.521823	0.987999	0.502935	0.710491	0.500995	1.65167	1.42791	2.57181	2.52862	0.894156	1.66359	1.09725
EVM0000638	Chr16	5006192	5007319	+	Metalloendoproteinase 2-MMP OS=Arabidopsis thaliana OX=3702 GN=2MMP PE=1 SV=1	metalloendoproteinase 1-like [Pyrus ussuriensis x Pyrus communis]	Group I	23.4354	53.8587	63.8961	36.0969	31.5482	41.8384	29.7512	36.0629	26.138	39.1603	38.1279	20.943	8.0881	5.51803	7.34454	10.2691	7.94268	8.82153	5.56666	6.85148	6.88778	4.36517	8.09891	8.18661	2.35022	2.54647	5.81733
EVM0000639	Chr13	30092346	30093419	-	S-adenosylmethionine decarboxylase proenzyme OS=Catharanthus roseus OX=4058 GN=SAMDC PE=1 SV=1	PREDICTED: S-adenosylmethionine decarboxylase proenzyme [Pyrus x bretschneideri]	Group II	29.4933	15.3622	16.5446	15.6478	12.4453	12.762	49.5328	49.316	29.3448	54.8583	22.1126	30.5254	22.8562	26.1724	24.7029	13.1921	11.6005	16.1181	16.5374	14.4502	14.4616	16.7758	15.3069	13.8611	17.959	9.3963	9.29656
EVM0000640	Chr5	5063450	5073126	+	Endoplasmic reticulum oxidoreductin-2 OS=Arabidopsis thaliana OX=3702 GN=AERO2 PE=1 SV=1	PREDICTED: endoplasmic reticulum oxidoreductin-2-like [Fragaria vesca subsp. vesca]	Group I	3.71164	3.96463	5.09254	7.23599	7.26483	8.67998	9.58028	9.71681	9.77598	7.20781	8.3003	6.27739	6.76407	5.1665	6.13051	6.37916	5.03179	6.5212	5.11224	4.70744	5.61843	5.70218	5.88004	7.41069	5.80802	5.69844	10.9512
EVM0000642	Chr15	28184534	28188057	+	Subtilisin-like serine-protease S OS=Lotus japonicus OX=34305 GN=SbtS PE=2 SV=1	PREDICTED: subtilisin-like protease SBT3.5 [Pyrus x bretschneideri]	Group I	7.35401	6.12213	6.62945	3.46896	3.31161	3.2189	5.28526	5.0266	4.12337	4.06943	2.84108	2.52736	2.38285	2.33516	2.29365	2.52487	2.12975	2.03034	2.50906	2.98735	3.1153	3.22817	3.81153	3.61879	2.696	3.19845	3.55387
EVM0000643	Chr11	25495997	25498236	+	Protochlorophyllide reductase, chloroplastic OS=Cucumis sativus OX=3659 GN=PORA PE=2 SV=1	PREDICTED: protochlorophyllide reductase, chloroplastic [Pyrus x bretschneideri]	Group I	7.79735	6.28243	6.21136	157.148	88.3703	111.417	20.4518	27.4504	17.1569	23.7922	28.6325	36.072	49.6572	49.4989	57.0174	46.2465	39.8965	36.9225	14.2883	18.9577	17.6791	9.14493	15.4816	15.1418	3.99639	3.99987	7.29904
EVM0000646	Chr15	32876061	32878064	-	Heptahelical transmembrane protein 1 OS=Arabidopsis thaliana OX=3702 GN=HHP1 PE=1 SV=1	PREDICTED: heptahelical transmembrane protein 1-like isoform X1 [Pyrus x bretschneideri]	Group II	3.51099	5.50879	5.75431	2.42198	2.02453	2.0059	1.62501	1.49433	1.28333	3.65322	5.11631	3.88885	3.81417	3.3336	3.93902	5.19474	3.32038	4.23956	3.84626	5.48179	5.07362	4.18803	6.52453	4.46455	4.94785	6.95484	11.3996
EVM0000648	Chr7	6738603	6741195	+	Serine/threonine-protein kinase BSK1 OS=Arabidopsis thaliana OX=3702 GN=BSK1 PE=1 SV=1	PREDICTED: probable serine/threonine-protein kinase At4g35230 isoform X1 [Pyrus x bretschneideri]	Group I	12.4902	12.8766	12.0773	5.3841	4.39506	2.51692	6.47553	6.45007	5.78499	7.80584	7.26592	9.18391	7.70975	7.3244	5.83085	9.13296	7.75826	7.1395	6.17988	6.03643	7.66141	8.65601	8.81332	8.75421	5.23561	8.52447	8.45228
EVM0000649	Chr13	33185232	33188588	+	Pyruvate kinase, cytosolic isozyme OS=Glycine max OX=3847 PE=2 SV=1	pyruvate kinase [Pyrus ussuriensis x Pyrus communis]	Group I	115.129	117.781	116.556	311.703	422.75	423.009	370.031	368.289	359.763	90.127	124.083	93.2484	114.505	118.329	112.628	136.344	121.038	134.984	117.281	73.6015	83.7291	36.5021	44.2772	43.111	45.6508	34.4222	50.6275
EVM0000650	Chr13	27518480	27521393	-	Protein trichome birefringence-like 2 OS=Arabidopsis thaliana OX=3702 GN=TBL2 PE=2 SV=1	protein trichome birefringence-like 2 [Malus domestica]	Group II	2.50947	2.18627	2.73185	3.38496	2.18349	3.1507	2.67254	2.29149	2.39369	7.12197	5.49805	5.21399	7.12453	9.52762	6.83554	5.58721	5.84014	5.92194	6.05126	10.7252	6.90759	4.66142	7.2196	5.83833	4.10014	3.56635	5.93505
EVM0000651	Contig00928	89170	92018	-	--	putative methionine--tRNA ligase [Prunus yedoensis var. nudiflora]	Group II	0.209167	0.235403	0	0.914051	1.83729	0.523866	3.97309	4.24451	2.69661	2.10949	2.11401	2.19291	1.30894	1.05115	1.00876	1.40278	0.961908	1.08138	0.795923	0.862875	0.608657	0.29967	0.446779	0.815035	0.750333	1.22654	0.804053
EVM0000652	Chr3	5254737	5258439	-	Cytochrome P450 CYP72A219 OS=Panax ginseng OX=4054 PE=2 SV=1	cytochrome P450 CYP72A219-like [Pyrus ussuriensis x Pyrus communis]	Group II	0.203966	0.673257	0.253411	0.497835	0.975432	0.618307	1.15619	1.25497	0.755259	3.13318	4.72255	3.21189	8.07052	5.66975	4.45813	10.7089	6.61596	5.93669	7.51848	11.2548	11.9208	6.09327	9.03572	9.2636	3.69226	7.02393	8.94404
EVM0000656	Chr1	2741582	2744129	+	Alpha-L-fucosidase 1 OS=Arabidopsis thaliana OX=3702 GN=FUC1 PE=1 SV=2	alpha-L-fucosidase 1-like [Pyrus ussuriensis x Pyrus communis]	Group II	2.26971	2.69142	3.52559	29.9605	22.8602	27.1304	11.987	12.3895	9.94843	25.2231	25.6553	19.3619	38.3408	29.1358	45.9169	30.6721	22.4078	25.2641	15.662	14.2799	19.4077	10.8181	12.1807	12.1493	4.36673	7.00631	14.0818
EVM0000658	Chr13	17561196	17564527	+	Plastid-lipid-associated protein 6, chloroplastic OS=Arabidopsis thaliana OX=3702 GN=PAP6 PE=1 SV=1	PREDICTED: probable plastid-lipid-associated protein 6, chloroplastic [Pyrus x bretschneideri]	Group I	7.33286	6.84079	6.9248	6.96531	7.64729	7.94	6.11244	6.42654	6.11429	7.32207	8.37007	6.61099	6.67229	5.27005	5.85495	5.93111	3.81045	4.98439	4.02938	4.19166	3.94404	5.03972	4.69585	5.81293	3.78503	3.00754	5.80164
EVM0000659	Chr5	19328891	19331977	+	ER lumen protein-retaining receptor OS=Petunia hybrida OX=4102 GN=ERD2 PE=2 SV=1	ER lumen protein-retaining receptor C28H8.4 [Pyrus ussuriensis x Pyrus communis]	Group I	59.0489	49.0256	51.852	27.7773	24.9872	25.8775	32.0972	31.4853	35.3569	37.372	27.713	32.608	37.7423	31.5813	32.6698	25.9456	23.5686	31.9372	24.8859	27.5434	27.6199	27.1329	27.7673	25.5835	46.079	34.8328	23.6783
EVM0000661	Chr15	43542100	43544131	-	Cytochrome P450 82A3 OS=Glycine max OX=3847 GN=CYP82A3 PE=2 SV=1	PREDICTED: cytochrome P450 82A3-like [Pyrus x bretschneideri]	Group II	0.870866	0.369856	0.308102	1.14653	0.674889	0.386239	0.321307	0.29749	0.555576	4.5871	6.15903	7.0294	9.10643	7.17959	13.2803	8.426	10.8419	8.61399	1.47441	1.82115	2.59702	3.69837	1.35797	2.79149	0.414249	1.09998	1.04655
EVM0000662	Chr5	20227888	20231680	+	Probable pectin methylesterase CGR2 OS=Arabidopsis thaliana OX=3702 GN=CGR2 PE=2 SV=1	hypothetical protein D8674_037978 [Pyrus ussuriensis x Pyrus communis]	Group I	19.5684	16.9186	18.6915	27.9583	30.2607	28.2556	39.8877	39.2433	46.0376	20.5147	20.9582	17.1643	23.6231	23.6092	24.3297	19.4092	16.9655	18.3602	22.0768	18.9117	22.0706	26.3978	26.3716	26.4139	21.154	22.2404	24.2232
EVM0000666	Chr8	15367026	15373845	+	Plasma membrane ATPase 4 OS=Nicotiana plumbaginifolia OX=4092 GN=PMA4 PE=2 SV=1	PREDICTED: plasma membrane ATPase 4 isoform X2 [Pyrus x bretschneideri]	Group I	97.2979	87.5692	94.0492	90.5963	59.6981	61.0008	106.413	93.2128	92.981	117.479	70.9742	70.6982	35.0314	34.3953	29.124	31.3704	19.637	27.0771	14.5363	19.047	18.6148	15.6787	18.4851	19.7732	43.995	21.8994	16.3665
EVM0000667	Chr3	7095706	7099704	-	Glucose-6-phosphate/phosphate translocator 2, chloroplastic OS=Arabidopsis thaliana OX=3702 GN=GPT2 PE=2 SV=2	PREDICTED: glucose-6-phosphate/phosphate translocator 1, chloroplastic-like [Pyrus x bretschneideri]	Group II	151.321	121.628	112.584	74.0006	55.6657	57.9425	87.7167	73.1004	95.899	100.407	75.3693	92.0154	84.7256	77.1425	81.666	71.0608	72.0683	72.1176	81.6352	79.1062	80.1795	124.628	100.728	116.964	143.245	144.85	95.8073
EVM0000668	Chr5	18385280	18386184	+	--	hypothetical protein D8674_026798 [Pyrus ussuriensis x Pyrus communis]	Group II	1.474	0.741843	0.318311	0.641896	0.332905	0.112105	0.0646733	0.396139	0.220432	1.03163	1.75008	1.65793	1.72623	2.93813	1.74896	3.73111	4.56584	2.30719	2.94601	2.46478	3.06898	2.38556	2.76026	1.90891	1.31328	2.01806	2.7491
EVM0000669	Chr11	1345154	1349866	-	Accelerated cell death 11 OS=Arabidopsis thaliana OX=3702 GN=ACD11 PE=1 SV=1	protein PLEKHA9 [Pyrus ussuriensis x Pyrus communis]	Group II	2.41319	2.86305	3.23056	1.90056	1.03802	1.83767	1.41719	1.60504	1.24633	2.16674	2.16998	2.37156	1.58976	1.37765	1.68679	1.45883	1.99041	1.64634	2.79625	3.61071	2.61735	4.93694	4.87655	5.13271	6.13224	4.68492	5.63782
EVM0000672	Chr5	5468269	5477808	+	Cation-chloride cotransporter 1 OS=Arabidopsis thaliana OX=3702 GN=CCC1 PE=1 SV=1	PREDICTED: cation-chloride cotransporter 1-like [Pyrus x bretschneideri]	Group I	16.3253	17.621	14.475	11.9519	8.44769	8.6722	13.3043	12.0254	11.3723	8.3727	6.40664	4.76055	5.18151	3.33719	4.33151	3.72331	2.93591	3.88137	4.36595	3.5979	3.90325	4.5449	4.35111	4.16605	8.25601	5.48931	4.13386
EVM0000673	Chr14	1344026	1345224	-	Transcription factor MYB62 OS=Arabidopsis thaliana OX=3702 GN=MYB62 PE=2 SV=1	PREDICTED: transcription factor MYB108-like [Pyrus x bretschneideri]	Group I	740.085	1384	1718.94	125.495	68.8878	94.205	111.66	84.5904	128.606	192.855	183.668	134.815	21.1507	23.0436	16.3307	38.2608	34.3356	29.7866	32.5385	56.3237	46.6869	15.0941	13.3167	20.7941	156.837	36.7035	37.8615
EVM0000675	Chr8	13685010	13686646	-	Cytochrome c oxidase subunit 5b-1, mitochondrial OS=Arabidopsis thaliana OX=3702 GN=COX5B-1 PE=1 SV=1	cytochrome c oxidase subunit 5b-2 [Pyrus ussuriensis x Pyrus communis]	Group II	1.93665	1.14235	1.3848	7.19243	6.01843	11.239	13.6831	13.6568	14.9492	4.27487	3.29217	1.58426	12.4474	12.3704	15.6635	4.73802	5.19136	4.76933	8.03967	7.31359	7.16431	5.58247	5.54939	4.62537	2.03464	5.19711	5.4081
EVM0000676	Contig00221	64991	67238	+	Probable UDP-N-acetylglucosamine--peptide N-acetylglucosaminyltransferase SPINDLY OS=Petunia hybrida OX=4102 GN=SPY PE=2 SV=1	PREDICTED: probable UDP-N-acetylglucosamine--peptide N-acetylglucosaminyltransferase SPINDLY [Pyrus x bretschneideri]	Group I	12.6406	14.3044	16.4844	9.33466	9.90975	8.17999	8.79206	8.02143	9.31865	10.0552	8.72672	8.13548	7.37205	5.21381	4.60095	6.38909	3.99779	7.01141	6.51482	3.18223	5.98219	4.24509	4.63391	6.08361	3.73964	4.13059	3.33363
EVM0000677	Chr4	24410907	24414643	+	Sodium/hydrogen exchanger 1 OS=Arabidopsis thaliana OX=3702 GN=NHX1 PE=1 SV=2	PREDICTED: sodium/hydrogen exchanger 1-like [Pyrus x bretschneideri]	Group I	34.4894	44.4471	44.9358	19.5345	5.44426	6.03269	2.03825	1.38429	2.40267	12.4732	15.8164	10.5901	5.38346	4.32996	2.83236	8.20146	4.05349	6.46992	2.63975	3.3055	4.71978	4.10432	5.92917	7.18044	16.0018	8.60127	7.72951
EVM0000678	Chr9	1102635	1104961	-	High affinity nitrate transporter 2.7 OS=Arabidopsis thaliana OX=3702 GN=NRT2.7 PE=2 SV=1	PREDICTED: high affinity nitrate transporter 2.7 [Pyrus x bretschneideri]	Group II	0.22333	0.699506	0	0.080033	0.0588921	0	1.36512	4.0093	3.86889	1.55849	0.0775059	4.88789	3.15529	2.11951	1.09531	0.0599778	8.56484	0.036872	13.9885	0.137645	0.40538	15.455	7.3732	0.260175	48.7501	27.7838	26.5942
EVM0000679	Chr7	17625788	17628386	+	Transcription factor CPC OS=Arabidopsis thaliana OX=3702 GN=CPC PE=1 SV=1	transcription factor CPC-like [Malus domestica]	Group II	5.38553	6.60274	5.46705	1.49605	0.783741	2.09509	2.81842	1.14361	2.00775	5.29756	5.80239	4.4976	3.59271	4.85609	3.33748	5.46434	2.63916	3.28927	2.65358	2.2988	4.00568	2.4711	5.24134	3.61334	8.16607	4.62633	4.08968
EVM0000680	Chr2	4527501	4529287	-	F-box/kelch-repeat protein At3g06240 OS=Arabidopsis thaliana OX=3702 GN=At3g06240 PE=2 SV=1	F-box protein CPR30-like [Pyrus ussuriensis x Pyrus communis]	Group I	1.31621	1.5492	1.56434	1.54935	1.43491	0.948196	1.92134	2.51881	1.75735	1.65147	1.44523	1.41384	1.08451	1.44522	1.28253	1.89688	1.22727	1.25758	1.06362	0.969526	1.27999	1.076	1.94574	1.64414	1.181	1.55194	1.89589
EVM0000681	Chr14	9693679	9696337	-	Protein trichome birefringence-like 23 OS=Arabidopsis thaliana OX=3702 GN=TBL23 PE=2 SV=1	PREDICTED: protein trichome birefringence-like 23 [Pyrus x bretschneideri]	Group II	9.00313	8.22363	5.0928	6.20901	5.06037	5.77059	5.31038	5.9385	5.7417	7.90739	6.76675	8.4881	8.34451	6.54416	7.79497	7.13032	5.27144	6.13029	4.98938	5.92872	6.02036	5.62061	9.0946	7.97	6.45222	6.10862	6.45102
EVM0000682	Chr17	7941583	7948166	-	Nuclear pore complex protein NUP133 OS=Arabidopsis thaliana OX=3702 GN=NUP133 PE=1 SV=1	hypothetical protein D8674_018721 [Pyrus ussuriensis x Pyrus communis]	Group I	12.0128	13.3703	10.2742	9.29873	8.59143	6.43286	16.0087	14.3207	14.7992	11.1145	9.19611	8.43738	4.94944	4.82577	4.23412	4.82566	3.11787	4.57185	4.56748	3.98634	4.22888	5.3834	5.63367	6.00255	5.03105	4.78205	5.09809
EVM0000684	Chr14	17019876	17022280	+	F-box protein At2g26850 OS=Arabidopsis thaliana OX=3702 GN=At2g26850 PE=2 SV=1	F-box protein [Pyrus ussuriensis x Pyrus communis]	Group I	7.79099	8.28601	8.48976	1.44373	0.440022	0.55643	0.855829	0.554106	0.29088	4.05545	1.72483	1.32449	3.89807	2.8245	4.48492	1.18776	0.855386	1.04518	0.47599	0.404645	1.25741	0.84562	1.76577	1.45374	0.976112	2.04704	3.0987
EVM0000685	Chr3	29332310	29335189	+	Serine/arginine-rich SC35-like splicing factor SCL30A OS=Arabidopsis thaliana OX=3702 GN=SCL30A PE=1 SV=1	PREDICTED: serine/arginine-rich SC35-like splicing factor SCL30A [Pyrus x bretschneideri]	Group I	11.0318	12.2702	8.68962	17.2722	21.1498	16.9935	14.9176	14.0909	18.9106	14.2697	19.3107	18.5595	17.7453	15.6772	19.7079	28.1836	25.6117	28.1952	18.769	16.827	12.2613	8.80883	11.5224	10.2782	10.0485	9.20871	10.2024
EVM0000686	Chr7	7826450	7829833	-	--	PREDICTED: uncharacterized protein LOC103964201 [Pyrus x bretschneideri]	Group II	0.783146	1.0196	0.899175	1.42685	1.73366	1.21874	2.05011	1.86121	2.33731	1.48683	1.06028	1.66011	2.07878	1.9446	1.15964	1.13997	1.11703	1.27021	1.14669	1.05287	1.41006	1.67909	0.963368	1.82398	1.26735	1.18108	1.70806
EVM0000687	Chr5	6085788	6087538	-	Berberine bridge enzyme-like 8 OS=Arabidopsis thaliana OX=3702 GN=At1g30700 PE=2 SV=1	PREDICTED: reticuline oxidase-like protein [Pyrus x bretschneideri]	Group II	6.36197	6.08358	10.2632	2.44349	3.73081	2.86471	6.58588	6.62893	5.82389	10.9186	8.70815	9.05521	8.03846	8.66864	9.71976	10.864	7.6369	10.6992	11.3283	13.6643	12.3091	8.88291	9.10347	8.32461	21.1319	13.5263	9.78623
EVM0000688	Chr15	35461844	35470254	+	Zinc finger CCCH domain-containing protein 7 OS=Arabidopsis thaliana OX=3702 GN=At1g21570 PE=1 SV=1	PREDICTED: uncharacterized protein At1g21580-like, partial [Pyrus x bretschneideri]	Group I	26.5201	30.6178	36.9847	26.6059	23.606	21.4055	34.3296	30.8005	31.1415	20.7461	18.5714	11.7871	7.52272	4.90802	3.63674	6.60509	4.35136	6.39084	5.77596	3.21801	4.23212	3.72588	5.91515	5.09455	5.84572	3.11188	6.13605
EVM0000689	Chr4	23090656	23094241	+	Putative RNA polymerase II subunit B1 CTD phosphatase RPAP2 homolog OS=Arabidopsis thaliana OX=3702 GN=At5g26760 PE=2 SV=1	RNA polymerase II subunit B1 CTD phosphatase RPAP2-like protein [Pyrus ussuriensis x Pyrus communis]	Group I	8.08722	8.6793	7.63093	8.41605	7.63597	7.68595	8.76239	9.11222	7.21764	7.79388	7.53168	6.15681	6.48726	4.11564	5.2416	5.0735	4.01302	4.68859	3.90549	4.07028	4.44307	3.61726	4.36595	3.86754	4.61337	4.33665	4.28167
EVM0000690	Chr15	23832062	23835404	-	Probable disease resistance protein At5g66900 OS=Arabidopsis thaliana OX=3702 GN=At5g66900 PE=3 SV=1	PREDICTED: probable disease resistance protein At5g66900 isoform X1 [Pyrus x bretschneideri]	Group I	52.911	54.2304	57.0413	32.7425	70.7442	61.35	30.7889	31.7571	39.1532	18.0074	6.71948	4.24623	5.45095	7.82151	4.45933	5.51552	6.72397	7.52961	10.4856	7.55875	7.46156	3.24796	3.29844	4.16738	25.8418	10.5977	5.74971
EVM0000691	Contig00465	417	6746	+	--	PREDICTED: CCR4-NOT transcription complex subunit 10-like [Pyrus x bretschneideri]	Group I	8.54809	6.70276	5.84531	7.64936	9.12249	6.97753	7.86865	8.78493	9.13037	3.86297	3.93802	3.95033	3.28011	2.66612	2.42874	4.21593	3.10327	4.02585	3.2044	1.64153	1.71955	1.54045	2.31948	1.97058	3.38671	1.81145	1.84833
EVM0000692	Chr10	29353639	29356276	-	--	PREDICTED: ankyrin repeat domain-containing protein 13C [Pyrus x bretschneideri]	Group I	1.75315	1.56632	1.70955	6.42935	5.83022	5.43784	4.26014	5.6851	5.23033	6.0378	3.49036	3.73858	3.37835	2.8089	3.48322	0.856491	0.538535	1.15254	0.221872	0.177445	0	0.0914439	0.246433	0.501559	0.386101	0.429991	0.734372
EVM0000693	Chr16	23147240	23147953	-	--	PREDICTED: uncharacterized protein LOC103939534 [Pyrus x bretschneideri]	Group I	30.4522	37.6179	28.2974	14.3002	13.3801	11.6147	28.2767	35.2625	27.6398	34.3816	23.0287	27.5155	13.4571	19.1624	18.3098	13.0156	9.13773	9.85612	6.33654	12.3048	13.4174	6.49687	10.8873	7.30327	5.20117	7.5731	2.93919
EVM0000694	Chr11	27941353	27942103	-	--	hypothetical protein DVH24_026912 [Malus domestica]	Group II	3.86122	1.4883	2.17166	3.27617	3.45821	3.86704	4.66508	4.15545	2.49553	3.08978	2.75008	7.21452	11.5036	9.59796	12.2738	5.1212	8.82024	4.21046	10.2468	6.87913	7.57708	11.3918	7.6008	6.10573	3.16412	6.6019	2.26895
EVM0000695	Chr1	2912415	2914093	-	Probable rRNA-processing protein EBP2 homolog OS=Arabidopsis thaliana OX=3702 GN=EBP2 PE=1 SV=1	rRNA-processing protein EBP2-like protein [Pyrus ussuriensis x Pyrus communis]	Group I	6.64567	8.54752	11.7764	14.66	10.3459	11.2589	17.886	14.2	17.5344	13.6719	14.9002	12.3378	10.7763	9.57459	12.8079	10.2986	8.93823	13.131	9.2906	9.57352	8.02793	7.57958	9.62615	8.8633	6.72471	6.12506	11.1883
EVM0000698	Chr15	32057682	32058437	+	--	PREDICTED: uncharacterized RNA-binding protein C17H9.04c [Pyrus x bretschneideri]	Group II	0	0	0	0	0	0.109927	0	0.450893	0	0.262796	0.922371	0.702442	0	0	0.140027	0.60691	0.737251	0.94609	4.98892	7.2625	1.61896	2.32402	4.27407	5.08523	27.5969	32.0392	27.5998
EVM0000699	Chr3	10257541	10258881	+	--	PREDICTED: uncharacterized protein LOC103963911 [Pyrus x bretschneideri]	Group I	3.04017	4.01434	4.38795	5.61479	4.08368	4.26089	4.14324	4.60175	3.56284	2.84864	2.83892	2.33708	2.09456	2.24322	2.41894	1.93847	1.19002	1.87213	2.03849	1.06624	1.48562	1.0202	0.839562	1.14681	1.4647	0.72634	1.36691
EVM0000700	Chr5	23602606	23608330	-	Probable E3 ubiquitin ligase SUD1 OS=Arabidopsis thaliana OX=3702 GN=SUD1 PE=1 SV=1	E3 ubiquitin ligase SUD1 [Pyrus ussuriensis x Pyrus communis]	Group I	61.3978	54.6319	44.9226	63.2717	63.4189	58.3717	63.228	53.4565	60.7678	68.6465	49.8928	46.1018	29.6462	25.318	30.1616	38.0775	24.141	33.7395	27.6983	21.2874	21.1821	20.3958	22.8544	23.7627	21.0916	17.973	18.4861
EVM0000701	Chr6	21047405	21047692	+	--	hypothetical protein D8674_028539 [Pyrus ussuriensis x Pyrus communis]	Group II	29.4917	14.4815	10.8585	15.5329	21.2618	20.1315	31.5196	29.6322	36.738	27.0854	25.7238	46.7773	67.4793	78.0117	72.104	48.1075	68.2054	48.4319	55.8637	49.7081	64.3044	39.7344	50.3857	46.9144	11.6497	45.3617	17.4649
EVM0000702	Chr16	2711121	2713373	+	Caffeoylshikimate esterase OS=Arabidopsis thaliana OX=3702 GN=CSE PE=1 SV=1	PREDICTED: caffeoylshikimate esterase-like [Pyrus x bretschneideri]	Group I	65.9843	65.7846	50.5164	22.0402	28.6079	24.2964	38.1646	42.6789	46.336	46.0895	42.1728	37.4313	28.4727	28.2713	19.8596	23.1486	25.2262	31.1717	35.3179	28.9871	30.1301	36.4985	33.6341	38.3407	38.8826	30.6412	31.6206
EVM0000704	Chr10	29104289	29107959	+	Glucose-6-phosphate/phosphate translocator 2, chloroplastic OS=Arabidopsis thaliana OX=3702 GN=GPT2 PE=2 SV=2	PREDICTED: glucose-6-phosphate/phosphate translocator 2, chloroplastic-like isoform X2 [Pyrus x bretschneideri]	Group II	0	0.196308	0.924855	0.596013	0.316936	0.199126	2.92041	5.33907	2.161	1.91124	1.8225	1.20597	2.53042	2.96633	2.46472	0.740994	0.688137	0.681009	2.23009	0.682754	1.23576	2.70913	1.42792	2.97143	1.31639	1.75003	2.20497
EVM0000705	Chr9	3450108	3452863	-	Nuclear transport factor 2 OS=Arabidopsis thaliana OX=3702 GN=NTF2 PE=1 SV=1	PREDICTED: ras GTPase-activating protein-binding protein 2-like [Pyrus x bretschneideri]	Group I	10.6117	8.88692	9.3634	9.99913	9.9736	10.5707	11.1026	11.3582	9.90871	9.71841	12.0799	9.6724	11.0385	9.11162	9.86837	7.99631	6.88348	6.39161	4.65145	5.48692	5.55762	5.09282	5.2106	7.34361	6.0225	5.02327	7.64127
EVM0000706	Contig01011	43834	58108	-	GDSL esterase/lipase At1g29670 OS=Arabidopsis thaliana OX=3702 GN=At1g29670 PE=2 SV=1	GDSL esterase/lipase [Pyrus ussuriensis x Pyrus communis]	Group II	0.569606	1.08403	0.895612	3.34551	3.9821	3.54425	4.50729	2.94203	3.93416	3.71258	1.80318	1.92919	2.42672	2.4376	2.00701	0.315793	0.251037	0.891329	0	0.0764431	0	0.0553132	0	0.21614	0	0	0
EVM0000707	Chr10	4835198	4837377	+	Peptide methionine sulfoxide reductase B2, chloroplastic OS=Arabidopsis thaliana OX=3702 GN=MSRB2 PE=1 SV=1	peptide methionine sulfoxide reductase B5-like [Pyrus ussuriensis x Pyrus communis]	Group I	61.3142	57.6551	62.0456	52.4676	39.8331	48.9351	44.2324	38.6409	40.3055	36.6621	36.8376	35.4443	33.7517	33.3144	37.0861	25.0028	21.953	24.7046	30.257	23.1317	24.5672	28.029	29.7986	28.7657	55.0482	32.0214	32.8529
EVM0000709	Chr13	25087175	25091732	-	Calnexin homolog OS=Pisum sativum OX=3888 PE=2 SV=1	PREDICTED: calnexin homolog 1-like [Pyrus x bretschneideri]	Group II	34.4983	38.7572	33.9939	45.71	39.3706	37.5728	42.4638	41.0778	43.8513	37.5236	41.0433	36.1901	36.4642	34.4085	34.583	37.041	35.3261	37.508	28.0007	25.3171	27.2015	19.3104	21.3777	22.0608	18.1031	16.7373	21.9605
EVM0000710	Chr10	14185401	14187747	-	ER lumen protein-retaining receptor OS=Petunia hybrida OX=4102 GN=ERD2 PE=2 SV=1	PREDICTED: putative ER lumen protein-retaining receptor C28H8.4 [Pyrus x bretschneideri]	Group II	105.247	71.7929	70.7329	44.8509	47.8095	48.2494	58.6189	53.3413	60.5926	70.5941	74.4705	97.9492	129.559	134.925	127.76	113.108	125.405	110.856	124.857	148.958	140.777	120.12	130.407	133.089	151.436	155.16	90.0681
EVM0000711	Chr16	6471329	6472677	+	Mitotic spindle checkpoint protein MAD2 OS=Arabidopsis thaliana OX=3702 GN=MAD2 PE=1 SV=1	PREDICTED: mitotic spindle checkpoint protein MAD2 isoform X2 [Pyrus x bretschneideri]	Group II	2.43339	0.800273	3.39859	0.944254	0.866059	1.15382	2.22496	1.80975	1.22137	2.498	3.13529	2.93621	6.15631	8.31848	10.0905	3.09383	3.23927	3.09754	1.24616	2.54177	2.2347	1.87093	2.01504	2.06041	0.821593	1.4175	2.376
EVM0000712	Chr2	3505047	3506735	-	Ubiquitin carboxyl-terminal hydrolase 12 OS=Arabidopsis thaliana OX=3702 GN=UBP12 PE=1 SV=2	hypothetical protein D8674_020889 [Pyrus ussuriensis x Pyrus communis]	Group I	7.63393	4.69084	3.5867	4.01223	5.49887	4.56507	3.95025	3.74693	4.47563	3.6721	3.70532	3.48132	3.5166	2.36876	1.72855	1.83133	1.75333	1.6606	1.25556	2.24684	1.62201	1.1568	1.23276	1.03873	0.480171	0.668514	0.822258
EVM0000714	Chr16	7538426	7541010	-	Zinc finger protein CONSTANS-LIKE 15 OS=Arabidopsis thaliana OX=3702 GN=COL15 PE=1 SV=1	PREDICTED: zinc finger protein CONSTANS-LIKE 14-like [Pyrus x bretschneideri]	Group I	12.3233	15.615	11.1576	15.7307	12.3856	15.2473	8.2269	7.23269	9.03264	10.8408	14.0887	11.4016	12.3388	11.4249	10.8859	12.3241	11.7298	11.5735	10.253	6.73063	7.81343	9.09711	11.1156	9.86957	10.0109	8.66524	8.22381
EVM0000716	Chr11	9543166	9546418	-	60S ribosomal protein L12 OS=Prunus armeniaca OX=36596 GN=RPL12 PE=2 SV=1	60S ribosomal protein L12 [Malus domestica]	Group II	33.975	25.075	22.2243	67.8663	65.7478	70.5571	80.7353	82.8424	81.8511	51.7411	50.742	57.2246	100.647	109.616	103.901	66.1183	64.98	68.8361	67.6985	61.213	67.9062	58.0315	63.3952	58.1888	50.7658	53.8646	47.2569
EVM0000717	Chr2	24230191	24233623	-	IQ domain-containing protein IQM4 OS=Arabidopsis thaliana OX=3702 GN=IQM4 PE=2 SV=1	PREDICTED: IQ domain-containing protein IQM1-like [Pyrus x bretschneideri]	Group I	5.8469	10.3769	9.79487	14.2691	11.7864	20.8184	23.1071	20.0859	12.2907	33.3579	21.9473	20.7891	2.84637	2.07825	1.66201	4.20698	3.75489	4.01086	2.99619	4.05639	3.77674	1.87541	2.31591	2.76595	1.3981	1.09784	1.11433
EVM0000719	Chr15	5922282	5923331	-	Putative clathrin assembly protein At4g40080 OS=Arabidopsis thaliana OX=3702 GN=At4g40080 PE=2 SV=2	PREDICTED: putative clathrin assembly protein At4g40080 [Pyrus x bretschneideri]	Group I	5.74432	7.50239	6.94618	11.0047	12.2873	17.07	18.1633	23.2489	17.944	24.2522	14.2971	18.4028	4.66029	5.09312	3.90427	7.00728	4.23848	5.89272	2.94145	7.20055	6.53333	1.81679	2.02732	1.79253	2.24317	1.22114	2.22167
EVM0000720	Chr2	25912270	25917648	+	Peroxisomal fatty acid beta-oxidation multifunctional protein AIM1 OS=Arabidopsis thaliana OX=3702 GN=AIM1 PE=1 SV=1	PREDICTED: peroxisomal fatty acid beta-oxidation multifunctional protein AIM1-like isoform X2 [Pyrus x bretschneideri]	Group II	13.324	9.99558	11.1238	7.81414	7.81896	7.70798	7.63712	10.8029	8.26363	9.50945	9.97299	8.32446	11.3318	10.0847	9.77339	12.5207	9.63222	11.5166	13.4145	11.9743	13.6734	14.17	15.7001	16.4549	10.9384	11.5145	8.86494
EVM0000722	Chr4	19702296	19705080	+	Laccase-4 OS=Arabidopsis thaliana OX=3702 GN=IRX12 PE=2 SV=2	PREDICTED: laccase-4 [Pyrus x bretschneideri]	Group I	83.9584	67.6669	112.659	175.534	173.309	203.315	620.883	442.31	437.805	174.712	83.7472	49.6299	145.366	74.0447	177.131	12.1633	8.77709	9.97758	0.489557	0.110514	0.460566	0	0.0750862	0	0.135416	0	0
EVM0000724	Chr14	22082301	22084701	-	Serine/arginine-rich SC35-like splicing factor SCL30A OS=Arabidopsis thaliana OX=3702 GN=SCL30A PE=1 SV=1	PREDICTED: serine/arginine-rich SC35-like splicing factor SCL33 [Pyrus x bretschneideri]	Group II	37.5449	47.3789	35.9897	55.6757	45.3252	45.6097	25.7531	24.1413	23.6412	60.4864	66.0119	60.6591	68.7562	71.3965	38.634	108.797	86.951	94.2715	71.4511	87.1376	76.7189	98.776	85.8216	91.8896	112.902	117.854	103.519
EVM0000725	Chr2	22082426	22082875	-	--	hypothetical protein D8674_032844 [Pyrus ussuriensis x Pyrus communis]	Group II	3.31439	2.78556	0.847792	3.15664	8.51584	4.4439	7.10128	7.97412	6.5387	4.78482	4.79149	8.60057	9.88953	11.2632	11.0151	11.7059	16.4187	14.1326	14.8024	13.7011	15.4671	10.5036	9.56741	8.39704	3.30551	7.61606	4.01683
EVM0000728	Chr5	268509	276317	+	--	PREDICTED: uncharacterized protein LOC103931803 isoform X1 [Pyrus x bretschneideri]	Group I	4.10977	3.22715	2.58015	4.37372	3.55638	3.24924	3.98978	4.22916	2.92181	3.05996	3.2306	3.83701	3.17539	1.86395	2.76783	2.52473	1.96424	2.24082	1.57685	2.17584	1.87798	2.25058	2.94237	3.12709	1.82993	1.67884	2.33683
EVM0000730	Chr11	17478600	17484834	+	COP9 signalosome complex subunit 2 OS=Arabidopsis thaliana OX=3702 GN=CSN2 PE=1 SV=1	PREDICTED: COP9 signalosome complex subunit 2 [Pyrus x bretschneideri]	Group I	20.811	20.9325	24.2244	25.0945	27.0451	27.9261	28.1828	29.6858	29.3025	24.0906	22.3021	24.3565	26.2059	23.8637	22.7787	19.8013	18.0109	19.4295	19.7279	18.5994	19.7067	25.2101	25.4785	23.1761	30.3155	26.1331	21.9148
EVM0000731	Chr13	27737219	27739481	-	2-methylene-furan-3-one reductase OS=Solanum lycopersicum OX=4081 GN=EO PE=1 SV=1	PREDICTED: 2-methylene-furan-3-one reductase-like [Pyrus x bretschneideri]	Group I	29.4272	24.7964	19.0039	16.7441	22.6042	21.8393	11.1708	10.8404	7.61748	16.8859	18.3008	29.742	11.9591	12.8493	13.7908	18.6923	15.4421	19.1965	14.4887	18.5977	21.2997	13.3655	22.4553	25.1947	5.60396	8.31966	9.26717
EVM0000732	Chr4	9904225	9908132	-	Monocopper oxidase-like protein SKU5 OS=Arabidopsis thaliana OX=3702 GN=SKU5 PE=1 SV=1	PREDICTED: monocopper oxidase-like protein SKU5 [Pyrus x bretschneideri]	Group II	5.48577	4.28289	4.77895	22.1626	15.4505	17.1814	24.0764	26.1021	19.2306	25.8545	15.6057	12.5656	13.4962	14.8748	11.6545	7.77295	5.17961	9.57564	11.7998	11.9529	12.0085	7.64785	9.01804	8.43946	21.4568	5.61765	6.57527
EVM0000734	Chr12	22042153	22045104	-	Iron-sulfur cluster co-chaperone protein HscB homolog OS=Arabidopsis thaliana OX=3702 GN=HSCB PE=1 SV=1	PREDICTED: iron-sulfur cluster co-chaperone protein HscB, mitochondrial [Pyrus x bretschneideri]	Group II	0.818548	1.30126	0.47259	0.186364	1.08082	0.636007	1.3302	1.26707	1.92494	1.27301	1.81282	2.79583	1.74717	2.42154	1.62164	1.22607	1.74976	1.62329	3.10248	2.04063	3.08324	3.52722	2.24516	2.41199	4.13474	2.77778	2.04277
EVM0000735	Contig00426	30266	35569	+	TOM1-like protein 3 OS=Arabidopsis thaliana OX=3702 GN=TOL3 PE=1 SV=1	PREDICTED: target of Myb protein 1-like [Pyrus x bretschneideri]	Group I	46.3648	59.3119	76.2875	52.5695	41.1121	48.2964	48.2422	49.4521	46.8075	47.6008	46.817	34.9838	28.394	24.0917	25.8889	37.5346	31.1961	34.6348	40.4098	30.9867	32.9221	34.103	34.2004	37.7039	62.91	39.8172	62.9201
EVM0000736	Chr3	26775412	26777393	-	--	hypothetical protein D8674_023247 [Pyrus ussuriensis x Pyrus communis]	Group II	27.7401	21.3543	16.1583	23.5294	26.3534	20.2001	27.1712	23.7342	24.3355	30.5188	31.216	33.6032	46.6762	49.5171	53.5798	34.0833	38.4355	39.9725	44.2412	49.0081	49.1747	60.3223	48.6155	50.3208	49.3728	52.0252	51.9744
EVM0000737	Chr17	19192307	19211635	-	Casein kinase 1-like protein HD16 OS=Oryza sativa subsp. japonica OX=39947 GN=HD16 PE=1 SV=1	PREDICTED: uncharacterized protein LOC103941259 isoform X1 [Pyrus x bretschneideri]	Group I	9.99462	14.0377	11.2039	17.2596	16.798	17.2366	17.7281	17.7261	15.8066	11.1439	11.2155	7.22211	6.22122	4.58957	4.49548	5.72213	3.21507	5.46705	4.86161	3.68388	3.46568	3.92226	4.04473	4.88511	6.51303	4.28669	5.24416
EVM0000738	Chr17	17988345	17992549	+	Anoctamin-like protein At1g73020 OS=Arabidopsis thaliana OX=3702 GN=At1g73020 PE=1 SV=1	PREDICTED: LOW QUALITY PROTEIN: anoctamin-like protein At1g73020 [Pyrus x bretschneideri]	Group II	7.06434	5.85162	4.4078	6.07812	8.0264	6.5323	8.45389	9.71449	6.47092	5.72183	6.05526	4.79199	6.83408	6.72266	5.45214	5.02724	4.05666	4.14739	5.16738	5.07447	6.18337	4.38668	4.70167	5.05815	1.82376	2.93683	2.85821
EVM0000740	Chr3	7699655	7700924	-	OVARIAN TUMOR DOMAIN-containing deubiquitinating enzyme 2 OS=Arabidopsis thaliana OX=3702 GN=OTU2 PE=1 SV=1	hypothetical protein DVH24_003382 [Malus domestica]	Group II	0.19825	0.493057	2.1173	0.490114	0.962922	0.778897	0.901811	1.07141	1.36968	0.813203	1.33111	1.31469	1.26893	1.85863	1.68869	2.33496	1.11453	1.41505	0.766203	3.10401	1.43829	1.8759	2.57301	1.9002	0.663497	1.77912	4.42221
EVM0000741	Chr13	25827345	25828927	-	Transcription factor TCP20 OS=Arabidopsis thaliana OX=3702 GN=TCP20 PE=1 SV=1	PREDICTED: transcription factor TCP20-like [Pyrus x bretschneideri]	Group I	44.7347	32.8819	31.7429	17.4189	17.7223	17.8999	23.4403	23.4453	28.3699	27.3819	28.7431	28.6009	26.2764	22.7885	28.387	25.2057	26.0559	24.7759	10.6636	11.706	14.1937	9.79801	15.1383	12.9028	6.42537	9.31811	6.44236
EVM0000742	Chr17	7151134	7152577	+	Scopoletin glucosyltransferase OS=Nicotiana tabacum OX=4097 GN=TOGT1 PE=1 SV=1	scopoletin glucosyltransferase-like [Pyrus ussuriensis x Pyrus communis]	Group II	20.8283	23.6397	23.2643	6.43151	2.23586	4.01214	4.94467	5.34855	4.08088	17.1373	26.8254	19.9352	32.4755	26.21	33.554	16.0234	14.9002	17.3312	16.4915	17.4427	19.0543	18.7104	21.1442	21.8201	10.8244	11.4086	24.0202
EVM0000744	Chr10	900325	904850	+	Glutamate--tRNA ligase, chloroplastic/mitochondrial OS=Arabidopsis thaliana OX=3702 GN=OVA3 PE=1 SV=1	glutamate--tRNA ligase [Pyrus ussuriensis x Pyrus communis]	Group I	2.00478	2.67208	2.13108	2.61601	2.9859	1.88616	2.25412	1.94857	2.30375	2.11702	2.629	1.54365	1.95928	2.88235	0.846958	2.43317	1.98599	1.55623	2.85827	2.35844	2.37217	2.3005	1.56646	2.0295	2.02581	1.82705	2.46445
EVM0000745	Chr9	4045835	4047151	-	F-box/kelch-repeat protein At5g15710 OS=Arabidopsis thaliana OX=3702 GN=At5g15710 PE=2 SV=1	PREDICTED: F-box/kelch-repeat protein At5g15710 [Pyrus x bretschneideri]	Group II	7.37859	4.87369	3.95519	5.54087	7.07204	6.32202	6.16246	5.58182	7.18241	5.89044	5.1179	6.52323	6.61808	5.30159	7.28136	5.47226	4.55191	4.17988	4.84869	4.04822	4.89885	3.14544	4.10581	5.13727	3.71616	4.61004	2.49616
EVM0000748	Chr15	2102656	2107300	+	--	hypothetical protein C1H46_026482 [Malus baccata]	Group I	10.5477	15.3395	24.3718	17.8523	16.3129	16.4999	20.7847	14.7951	17.2211	9.79855	10.2437	6.41426	6.51993	3.99716	7.61813	3.78888	2.21925	3.18323	2.07872	1.53675	2.24109	1.62747	3.72501	2.3574	4.42328	1.53885	3.90379
EVM0000750	Chr5	20200324	20202298	-	Adenylosuccinate synthetase 2, chloroplastic OS=Ricinus communis OX=3988 GN=PURA2 PE=3 SV=1	adenylosuccinate synthetase 2 [Pyrus ussuriensis x Pyrus communis]	Group I	36.8599	32.8521	22.5357	50.4557	77.418	69.6272	64.4977	60.3462	67.666	31.4014	28.0725	29.6993	34.432	30.9552	33.5193	26.4896	28.1009	27.0655	27.4078	22.5845	23.5976	22.3411	29.1839	25.628	36.9822	28.2979	19.9871
EVM0000751	Chr4	19918696	19922606	+	Auxin transporter-like protein 2 OS=Medicago truncatula OX=3880 GN=LAX2 PE=2 SV=1	PREDICTED: auxin transporter-like protein 2 isoform X1 [Pyrus x bretschneideri]	Group I	117.205	128.198	168.118	165.82	113.02	109.864	106.425	131.888	102.625	75.458	82.5462	58.1975	51.4766	27.6208	38.7889	50.8349	31.1113	43.1656	25.7283	16.7036	23.9788	14.4038	18.1429	20.5179	12.2025	12.4551	16.1001
EVM0000752	Chr15	21933917	21935417	+	--	PREDICTED: lysine-rich arabinogalactan protein 19-like [Pyrus x bretschneideri]	Group II	17.2313	11.2528	17.6113	49.3431	42.992	44.6107	91.0905	125.943	90.9123	90.7899	60.7715	42.0942	73.6741	102.004	97.8605	84.9661	68.8548	112.492	216.511	123.524	132.27	76.5006	66.8782	71.0273	110.024	41.1738	101.707
EVM0000753	Chr17	6298465	6301356	+	Beta-glucuronosyltransferase GlcAT14A OS=Arabidopsis thaliana OX=3702 GN=GLCAT14A PE=2 SV=1	PREDICTED: beta-glucuronosyltransferase GlcAT14A-like [Pyrus x bretschneideri]	Group I	15.5655	20.8312	24.4775	16.0209	11.166	11.2118	16.153	14.0276	13.9511	13.9949	12.5813	7.52387	7.48688	6.36544	6.4402	7.22851	4.89068	8.23369	7.97346	4.85078	5.5183	5.98309	6.87637	6.40676	7.59171	5.41815	7.54413
EVM0000755	Chr12	23419468	23421358	-	Probable aspartyl protease At4g16563 OS=Arabidopsis thaliana OX=3702 GN=At4g16563 PE=2 SV=1	PREDICTED: probable aspartyl protease At4g16563 [Pyrus x bretschneideri]	Group I	4.94474	7.06923	8.74757	16.4085	15.1032	20.2802	12.6564	11.1388	12.8044	16.5078	21.6825	12.5233	13.5332	9.24203	14.0658	15.9349	7.26955	13.3931	6.48364	5.56122	6.04771	4.47769	8.35699	7.24502	4.33476	5.32305	11.2506
EVM0000756	Chr12	2622530	2623816	+	--	PREDICTED: ankyrin repeat-containing protein At5g02620-like isoform X1 [Pyrus x bretschneideri]	Group I	5.41805	6.34977	5.51316	3.73844	2.18815	2.4024	2.09716	1.98748	3.56286	3.43008	4.03088	3.06155	2.35365	2.29067	1.50233	1.72827	1.35053	1.64281	1.55452	2.35212	1.82467	1.58627	1.73945	1.94035	2.55749	1.21626	2.61579
EVM0000757	Chr11	2881049	2884247	+	High mobility group B protein 10 OS=Arabidopsis thaliana OX=3702 GN=HMGB10 PE=1 SV=1	PREDICTED: high mobility group B protein 10-like isoform X1 [Pyrus x bretschneideri]	Group I	7.41008	7.35507	7.68544	6.99143	6.51462	8.11542	5.21483	5.95661	6.69212	7.04703	5.88561	5.30967	6.3464	5.63853	5.73757	4.47769	3.18674	4.41881	3.98149	4.31813	2.66464	4.44295	4.20262	4.71413	5.24081	4.4954	5.80922
EVM0000759	Chr11	7222126	7223228	+	40S ribosomal protein S15a-1 OS=Arabidopsis thaliana OX=3702 GN=RPS15AA PE=2 SV=2	40S ribosomal protein S15a-1 [Spatholobus suberectus]	Group II	59.6222	43.8686	29.8081	78.2373	89.4823	74.0934	116.839	108.151	125.765	95.3216	96.6756	121.893	204.493	226.834	183.191	154.331	186.905	170.345	147.982	175.926	185.074	173.477	154.944	147.52	70.0615	124.888	86.0092
EVM0000760	Chr5	11644137	11649343	-	Calmodulin calcium-dependent NAD kinase OS=Arabidopsis thaliana OX=3702 GN=NADKC PE=1 SV=1	hypothetical protein D8674_027316 [Pyrus ussuriensis x Pyrus communis]	Group I	5.77437	7.9685	8.09443	3.4743	2.86597	3.36034	2.40497	2.69492	1.70462	3.74147	4.54128	2.76746	2.2742	1.77926	2.11557	3.09944	1.62447	2.29063	1.8995	2.27054	2.30934	4.22202	3.56543	4.43897	4.62123	3.82737	6.11777
EVM0000763	Chr15	43678171	43679699	-	--	PREDICTED: uncharacterized protein LOC103928873 isoform X2 [Pyrus x bretschneideri]	Group I	4.97906	3.16779	3.54369	2.14776	3.01881	3.95844	2.55094	2.30142	3.34276	2.84459	2.26449	2.50535	2.44124	2.16651	1.41614	1.62783	1.84053	1.11411	0.73251	1.45563	1.59927	1.86321	1.68121	1.29987	2.04437	2.0719	1.90229
EVM0000764	Chr5	3181145	3181962	-	Glutaredoxin-C9 OS=Arabidopsis thaliana OX=3702 GN=GRXC9 PE=1 SV=1	PREDICTED: glutaredoxin-C9 [Pyrus x bretschneideri]	Group II	12.4169	6.15603	4.83435	16.7371	35.8953	31.5326	21.5515	36.2358	19.3749	56.7611	29.5084	65.886	58.8618	71.4869	68.548	55.9539	56.9148	53.7723	45.378	85.8561	62.3256	39.1431	42.2518	39.0349	20.3364	27.7704	16.6774
EVM0000766	Chr5	20686057	20688136	-	--	protein SHORT HYPOCOTYL IN WHITE LIGHT 1 isoform X2 [Malus domestica]	Group II	18.0288	21.4747	30.1468	16.874	13.6831	14.3489	16.699	12.0643	14.6018	13.9876	15.8833	13.0833	12.9336	10.4654	12.4762	12.0604	9.93798	11.6087	12.6048	9.94832	12.587	13.0804	15.1839	15.2542	25.303	17.9624	30.4291
EVM0000768	Chr15	5211218	5217454	-	Protein CHROMATIN REMODELING 19 OS=Arabidopsis thaliana OX=3702 GN=ETL1 PE=1 SV=1	protein CHROMATIN REMODELING 19 [Malus domestica]	Group I	10.6151	11.2805	6.48625	9.92817	11.1623	7.12729	11.1361	6.92012	10.5345	6.90589	5.80186	5.51369	5.58321	6.5976	3.72446	5.24006	5.78995	4.1714	6.41005	7.16802	7.34457	5.17076	4.19628	6.38355	4.10921	5.44385	5.5678
EVM0000769	Contig00237	64141	66090	+	40S ribosomal protein S10-1 OS=Arabidopsis thaliana OX=3702 GN=RPS10A PE=1 SV=1	hypothetical protein C1H46_019016 [Malus baccata]	Group II	33.3773	22.9718	21.0099	25.3845	32.9738	33.0559	37.6236	34.4646	41.934	35.5344	33.1009	45.0883	59.2883	55.6032	52.4045	40.8331	51.5807	42.9081	39.3613	45.1438	43.9541	38.1726	37.9897	40.6737	30.9006	33.9537	31.1332
EVM0000770	Chr6	1616700	1617915	-	Transcription factor MYB62 OS=Arabidopsis thaliana OX=3702 GN=MYB62 PE=2 SV=1	PREDICTED: transcription factor WER-like isoform X1 [Pyrus x bretschneideri]	Group II	0.997668	0.124559	0.401343	13.9878	15.8671	13.6082	9.79403	6.84135	10.3105	51.9187	138.907	90.8665	110.902	135.478	104.488	131.102	141.816	128.978	112.032	94.946	90.8043	95.878	88.8765	84.9196	71.5361	105.916	149.384
EVM0000771	Chr15	39456146	39461689	+	--	PREDICTED: far upstream element-binding protein 2 isoform X2 [Pyrus x bretschneideri]	Group I	2.22097	2.39182	1.96847	2.835	2.25552	1.96285	3.47479	2.64349	2.37953	1.23317	1.65873	1.03894	0.941769	0.709523	0.526347	0.634435	0.660339	0.553159	0.486638	0.485691	0.549097	0.807413	0.751083	0.838299	1.2808	0.797544	0.545308
EVM0000773	Chr15	691449	693183	-	Pentatricopeptide repeat-containing protein At1g10270 OS=Arabidopsis thaliana OX=3702 GN=GRP23 PE=1 SV=1	pentatricopeptide repeat-containing protein At1g10270-like isoform X2 [Malus domestica]	Group I	12.6891	18.6339	21.5452	16.0766	12.2283	12.1644	14.5973	14.6869	14.3867	11.2414	12.9202	9.25622	6.83034	3.90489	5.27529	6.68938	3.73404	6.81676	6.12401	3.3158	4.15008	4.01224	5.80618	6.23851	8.8136	4.39183	8.61187
EVM0000774	Chr13	19891409	19894576	-	Transmembrane emp24 domain-containing protein p24beta3 OS=Arabidopsis thaliana OX=3702 GN=At3g22845 PE=2 SV=1	PREDICTED: transmembrane emp24 domain-containing protein p24beta3-like [Pyrus x bretschneideri]	Group II	44.7585	45.8964	54.3005	46.4222	45.6846	48.4711	44.2857	40.0099	46.2232	50.0948	61.428	70.2098	99.8994	96.5104	91.3709	99.8048	109.933	97.73	71.962	86.8122	85.6275	82.722	76.2511	78.5143	110.298	100.7	88.5366
EVM0000777	Chr13	32391967	32393497	+	Cyclin-J18 OS=Arabidopsis thaliana OX=3702 GN=CYCJ18 PE=2 SV=2	cyclin-J18 [Pyrus ussuriensis x Pyrus communis]	Group I	1.38999	1.51139	0.351902	6.8367	2.37859	5.29737	1.90755	1.37053	3.77863	0.948416	1.10056	2.69934	1.38806	1.73046	1.93193	1.03458	0.948406	0.864863	0.848228	0.831669	0.537052	0	0.293027	0	0	0	0.220061
EVM0000778	Chr7	18821674	18825001	+	Metal tolerance protein 1 OS=Arabidopsis thaliana OX=3702 GN=MTP1 PE=1 SV=2	PREDICTED: metal tolerance protein 1 [Pyrus x bretschneideri]	Group I	19.0085	19.9964	19.9775	19.3488	16.4697	20.3024	19.7562	18.112	18.7779	36.1015	25.1778	25.5983	14.741	14.4305	12.7266	14.3891	13.4781	13.5783	11.9396	19.169	15.1697	12.0442	13.3189	14.1607	19.1513	13.8241	15.1142
EVM0000780	Chr9	10257191	10259678	+	Triacylglycerol lipase OBL1 OS=Nicotiana tabacum OX=4097 GN=OBL1 PE=1 SV=1	hypothetical protein D8674_035475 [Pyrus ussuriensis x Pyrus communis]	Group I	21.6597	17.2535	16.078	8.43834	4.89804	5.77598	5.06352	3.98163	5.82851	7.65732	5.48719	5.03061	6.08176	4.36981	4.61296	5.31942	4.02142	4.39712	5.95956	4.70984	5.13342	8.0719	5.74002	6.74681	1.6999	3.27629	4.55344
EVM0000782	Chr8	19512319	19517051	-	Disease resistance protein At4g27190 OS=Arabidopsis thaliana OX=3702 GN=At4g27190 PE=2 SV=1	PREDICTED: disease resistance protein RPS2-like [Pyrus x bretschneideri]	Group I	1.86403	2.85792	2.73288	3.19651	3.30813	2.57488	3.50272	2.3278	2.75555	2.33428	2.41699	1.70704	1.07386	0.426655	0.422519	1.09793	0.533717	1.24385	0.713396	0.379874	0.729437	0.608817	0.864195	0.933144	0.959797	0.584482	0.718875
EVM0000783	Chr10	24294998	24301051	+	Probable serine/threonine protein kinase IRE4 OS=Arabidopsis thaliana OX=3702 GN=IRE4 PE=2 SV=1	serine/threonine-protein kinase tricorner-like [Pyrus ussuriensis x Pyrus communis]	Group II	25.4352	34.975	37.5811	24.0396	13.4054	18.2463	24.2995	21.9103	21.332	46.7332	42.1774	36.1765	23.8857	20.6805	18.3095	21.4297	13.4471	20.5875	17.8049	24.1516	19.5542	21.7346	23.7838	26.989	73.258	31.0901	36.1244
EVM0000785	Chr17	781353	784455	+	--	PREDICTED: regulation of nuclear pre-mRNA domain-containing protein 1B-like [Pyrus x bretschneideri]	Group I	8.6399	14.8088	21.8209	12.5139	8.82679	10.0302	11.9824	11.5251	12.7516	11.5592	13.2979	8.00267	6.4509	5.0144	6.38332	8.57796	5.55792	5.12784	4.8728	4.34228	4.95842	3.14897	4.83399	4.44943	5.36087	4.11151	7.1438
EVM0000786	Chr13	29078845	29081225	-	--	PREDICTED: uncharacterized protein LOC103950804 [Pyrus x bretschneideri]	Group II	17.9426	23.5604	18.7113	24.1792	18.5855	21.0768	21.6523	17.9771	21.5747	19.2965	27.6271	22.4155	30.2191	32.9192	25.9087	29.2873	27.853	30.5051	32.2491	30.0447	32.5494	31.9329	25.6694	28.8901	37.6231	37.171	46.9639
EVM0000790	Chr8	16913051	16915070	-	--	ultraviolet-B receptor UVR8-like [Pyrus ussuriensis x Pyrus communis]	Group II	434.862	445.994	266.593	76.6683	71.7875	71.0454	50.2021	48.4759	50.4931	91.0604	146.196	172.918	63.0583	88.0606	75.4924	201.383	242.909	203.938	350.097	250.464	308.89	281.002	259.802	281.379	206.498	259.589	209.247
EVM0000791	Chr10	24705438	24708357	+	--	PREDICTED: uncharacterized protein LOC103951319 [Pyrus x bretschneideri]	Group II	6.60408	8.43263	11.2429	11.484	10.7809	10.8321	23.0655	19.1176	26.0154	22.8682	26.3057	15.5966	20.8431	23.5366	11.0896	11.3419	9.02951	10.7372	8.61194	12.2163	11.7511	7.08455	9.32269	12.9278	10.3303	5.72066	9.11073
EVM0000792	Chr15	1232178	1233101	+	--	PREDICTED: uncharacterized protein LOC103944972 [Pyrus x bretschneideri]	Group I	11.198	10.2699	8.57734	8.59139	9.34434	9.98427	12.949	10.6571	9.0044	13.4355	14.7156	9.3001	8.29175	4.81376	11.5976	4.684	3.17539	3.83617	1.25501	1.46743	2.12087	0.819328	1.11984	0.718611	0.204842	0.967211	0.766247
EVM0000795	Chr7	20699422	20702964	-	mRNA-decapping enzyme subunit 2 OS=Arabidopsis thaliana OX=3702 GN=DCP2 PE=1 SV=1	PREDICTED: mRNA-decapping enzyme subunit 2-like [Pyrus x bretschneideri]	Group I	4.67256	4.84965	2.92298	5.08035	5.13574	4.31944	3.08641	3.15197	2.25076	5.17808	6.11349	4.02505	4.59402	4.18819	3.66646	7.13876	6.26333	6.91135	5.55477	4.34948	5.60408	4.11589	3.25054	2.07691	2.6472	3.98734	5.44126
EVM0000797	Chr17	20114201	20117397	+	Protein ROLLING AND ERECT LEAF 2 OS=Oryza sativa subsp. japonica OX=39947 GN=REL2 PE=2 SV=1	hypothetical protein D8674_019363 [Pyrus ussuriensis x Pyrus communis]	Group I	87.9393	100.598	111.228	67.503	53.7269	56.8198	65.1044	63.0095	69.0235	56.8682	52.1414	41.1763	25.9915	20.9764	28.8486	35.0831	25.8734	33.6213	31.4165	22.0499	23.2049	23.2406	27.1088	27.3161	56.505	33.2272	41.0284
EVM0000798	Chr12	1990278	1991969	-	Probable WRKY transcription factor 74 OS=Arabidopsis thaliana OX=3702 GN=WRKY74 PE=2 SV=2	PREDICTED: probable WRKY transcription factor 74 [Pyrus x bretschneideri]	Group II	22.5524	19.6019	13.6598	17.8095	30.1741	21.2241	30.6594	33.5132	36.1538	33.7309	50.8784	36.6702	29.108	30.9552	27.0639	26.297	26.6674	25.0577	11.4962	11.4367	12.4968	10.8619	9.50487	9.64256	2.95975	6.67859	4.39702
EVM0000802	Chr5	17918194	17925649	+	Transcriptional elongation regulator MINIYO OS=Arabidopsis thaliana OX=3702 GN=IYO PE=1 SV=1	hypothetical protein D8674_026838 [Pyrus ussuriensis x Pyrus communis]	Group I	3.20467	3.26035	2.36809	3.43539	3.52826	2.99741	5.50554	5.31132	5.4306	4.56395	3.76431	2.97448	2.70736	2.50082	1.77298	2.07867	1.7846	2.08348	1.97049	1.70654	2.27077	2.1276	2.93408	2.22167	2.13186	1.98275	2.23458
EVM0000805	Contig01155	63436	64548	+	Transcription factor bHLH143 OS=Arabidopsis thaliana OX=3702 GN=BHLH143 PE=1 SV=1	PREDICTED: transcription factor bHLH143-like [Pyrus x bretschneideri]	Group I	55.7267	61.0166	72.5844	63.655	44.2378	43.8239	38.1158	36.864	41.9175	44.3823	48.082	33.6425	32.793	22.6934	26.3506	27.713	20.9367	25.9781	18.2506	18.1936	21.863	15.2738	19.7517	20.4177	28.1501	21.0167	28.2692
EVM0000812	Chr2	21092175	21098355	+	Thioredoxin domain-containing protein PLP3A OS=Arabidopsis thaliana OX=3702 GN=PLP3A PE=1 SV=1	hypothetical protein C1H46_015007 [Malus baccata]	Group II	11.934	8.38818	7.3412	8.69152	9.85923	8.69502	11.0727	13.7222	12.3644	13.3297	12.0506	14.2897	20.7566	19.9328	19.6097	15.4277	15.2347	14.6118	16.7764	17.8826	19.1821	19.8019	23.3838	20.4062	19.1283	25.8989	15.9437
EVM0000813	Chr2	3729476	3733490	+	--	PREDICTED: uncharacterized protein LOC103946174 isoform X1 [Pyrus x bretschneideri]	Group II	1.04757	1.08993	0.452086	0.457606	1.12189	1.10644	1.14103	2.10736	1.84653	1.43409	0.901741	0.790475	2.02126	2.736	1.80692	0.710075	0.822022	1.48224	1.64747	0.799779	1.9482	1.61671	1.35809	1.63465	1.72412	1.2551	2.75147
EVM0000814	Chr4	11479003	11493878	-	Protein transport protein SEC16B homolog OS=Arabidopsis thaliana OX=3702 GN=SEC16B PE=1 SV=1	protein transport protein SEC16B homolog [Malus domestica]	Group I	25.2857	30.7494	34.7782	25.442	24.8103	20.644	29.3852	28.8529	27.8984	21.3078	19.6034	13.9918	11.0297	8.19005	6.19291	12.7103	7.35257	10.0039	10.7727	7.08603	9.30985	8.51563	10.6874	12.0783	13.3259	8.8583	12.1818
EVM0000818	Chr7	26911097	26913398	+	--	PREDICTED: trafficking protein particle complex subunit 1-like [Pyrus x bretschneideri]	Group I	8.60552	9.84915	10.9456	13.2998	11.0546	14.133	8.96157	10.0386	12.4894	9.97826	11.7087	6.86993	10.6278	10.0951	9.20822	10.2704	7.63452	7.76635	9.95751	8.52779	7.72084	9.40583	7.83131	9.47372	14.2266	8.75652	14.7337
EVM0000819	Chr5	15865832	15867938	+	Disease resistance protein LAZ5 OS=Arabidopsis thaliana OX=3702 GN=LAZ5 PE=1 SV=1	PREDICTED: TMV resistance protein N-like [Pyrus x bretschneideri]	Group I	11.3547	12.8938	14.2117	12.2651	8.09795	8.35999	11.0214	12.5615	11.396	18.3678	9.84137	9.93865	6.28606	4.89882	3.49778	4.79622	2.87636	5.27213	3.34806	3.4708	3.00132	2.44953	2.64276	2.96435	4.72478	1.78038	2.06941
EVM0000820	Chr4	6007799	6014656	+	COP9 signalosome complex subunit 7 OS=Arabidopsis thaliana OX=3702 GN=CSN7 PE=1 SV=1	PREDICTED: COP9 signalosome complex subunit 7-like isoform X1 [Pyrus x bretschneideri]	Group II	17.889	16.5515	16.6216	15.7772	14.9029	12.8478	24.1485	21.197	21.0662	23.4883	18.9128	21.4035	20.4677	20.8083	20.3305	19.4953	18.7989	21.027	20.0852	21.0941	19.3569	27.7438	25.4864	24.1866	37.4472	30.196	35.0119
EVM0000822	Chr1	11942105	11944221	+	Ubiquitin-conjugating enzyme E2 4 OS=Arabidopsis thaliana OX=3702 GN=UBC4 PE=2 SV=2	PREDICTED: ubiquitin-conjugating enzyme E2-23 kDa [Pyrus x bretschneideri]	Group I	137.524	166.588	152.005	31.3653	33.9205	31.9048	32.2259	27.2841	32.921	37.8025	40.3612	36.5079	36.5521	34.5416	32.2878	41.6839	28.9968	37.9431	23.5919	28.9079	26.5575	14.7675	23.3869	22.0668	85.0761	38.1149	15.3222
EVM0000825	Chr10	24033202	24040148	-	Polyadenylate-binding protein 4 OS=Arabidopsis thaliana OX=3702 GN=PAB4 PE=1 SV=1	PREDICTED: multiple RNA-binding domain-containing protein 1 [Pyrus x bretschneideri]	Group I	14.1489	15.2185	12.0536	25.7023	22.9219	16.886	22.738	21.0472	21.1799	12.5241	13.5858	10.263	6.71565	6.58242	4.69135	9.94239	6.31868	9.57687	6.99736	4.16464	4.67415	5.20673	4.79704	4.53529	5.03368	3.51707	3.91565
EVM0000829	Chr11	28820862	28823139	-	B-box zinc finger protein 22 OS=Arabidopsis thaliana OX=3702 GN=BBX22 PE=1 SV=2	PREDICTED: B-box zinc finger protein 22 [Pyrus x bretschneideri]	Group II	16.1909	14.817	13.8671	14.6347	14.0256	14.5543	11.2139	14.4873	14.8435	14.0437	18.9122	20.2728	14.8358	16.9438	15.8706	19.1081	21.4337	16.6115	17.6364	21.0703	19.6436	20.5402	24.5031	23.9146	16.8119	18.5761	18.9024
EVM0000830	Chr4	5391945	5395799	+	Histone-lysine N-methyltransferase, H3 lysine-9 specific SUVH5 OS=Arabidopsis thaliana OX=3702 GN=SUVH5 PE=1 SV=1	PREDICTED: uncharacterized protein LOC103966914 [Pyrus x bretschneideri]	Group I	3.32806	4.78881	5.19524	2.9841	1.92698	2.10081	3.01372	2.55406	2.24979	2.72035	2.63507	2.12393	1.7213	0.416646	1.25014	0.895945	0.668336	0.88233	0.886556	0.917543	1.07071	0.813824	1.46679	1.39944	1.9818	0.872845	1.42209
EVM0000831	Chr11	16916397	16918880	-	Calmodulin-related protein OS=Petunia hybrida OX=4102 GN=CAM53 PE=2 SV=2	hypothetical protein DVH24_013100 [Malus domestica]	Group II	71.8256	28.6089	28.4083	32.475	47.9537	34.2605	64.638	64.9693	54.6854	55.7378	43.9277	94.6575	106.689	135.041	130.749	73.3536	87.9819	75.2608	129.744	112.593	126.279	158.808	139.585	132.805	82.259	132.64	73.4392
EVM0000832	Chr16	4115467	4116663	+	NAC domain-containing protein 1 OS=Solanum lycopersicum OX=4081 GN=NAP1 PE=2 SV=1	hypothetical protein C1H46_027064 [Malus baccata]	Group I	498.858	573.854	455.834	502.315	667.24	732.041	596.045	676.439	534.977	160.576	188.067	204.651	98.3526	75.5849	98.9592	107.227	112.743	94.7121	37.6229	46.8722	48.109	25.857	30.1121	30.3672	121.96	69.2348	34.1517
EVM0000837	Contig01250	8341	11973	+	--	E3 ubiquitin-protein ligase RNF170-like [Pyrus ussuriensis x Pyrus communis]	Group II	15.0801	12.7023	4.58637	6.18151	8.49604	3.09374	6.18158	6.90993	6.28469	8.19293	9.00647	8.35199	8.48847	11.4602	10.967	13.4991	12.1655	9.64187	10.5501	10.4776	9.61745	6.34046	6.97543	8.20439	1.18823	4.74153	4.48142
EVM0000838	Chr11	10611445	10612698	+	Protein SENSITIVE TO PROTON RHIZOTOXICITY 2 OS=Arabidopsis thaliana OX=3702 GN=STOP2 PE=1 SV=1	PREDICTED: zinc finger protein STOP1 homolog [Pyrus x bretschneideri]	Group II	0.0363801	0.125921	0.154432	0.167504	0.205402	0.182076	0.219489	0	0.129713	1.10721	1.21011	0.430901	1.47128	1.17642	1.29907	4.32689	1.94322	4.56082	2.27276	2.06077	1.546	1.27946	2.18211	1.28326	1.7993	1.19668	2.29529
EVM0000839	Chr4	872781	877572	+	Disease resistance protein RPV1 OS=Vitis rotundifolia OX=103349 GN=RPV1 PE=1 SV=1	PREDICTED: TMV resistance protein N-like [Pyrus x bretschneideri]	Group I	8.87101	10.0764	9.25446	6.96072	6.59045	8.7597	29.6312	31.54	16.3634	33.2599	16.7864	12.7362	3.62894	3.50726	1.72779	13.3759	9.89119	10.116	9.13246	14.8363	11.0916	3.65033	4.97909	3.60659	3.66809	3.38403	4.83112
EVM0000840	Chr16	7401664	7408296	-	Protein ESSENTIAL FOR POTEXVIRUS ACCUMULATION 1 OS=Arabidopsis thaliana OX=3702 GN=EXA1 PE=1 SV=1	hypothetical protein D8674_016642 [Pyrus ussuriensis x Pyrus communis]	Group I	20.9878	25.0037	25.5723	19.0239	18.0476	15.4055	14.3742	13.5585	15.2041	12.9256	11.8995	8.49383	5.45584	4.02432	5.02098	5.33551	2.81633	5.36187	4.39645	2.87547	3.83922	4.01534	4.8133	5.47838	6.77775	4.012	5.14373
EVM0000841	Chr1	802455	806583	+	Probable plastid-lipid-associated protein 14, chloroplastic OS=Arabidopsis thaliana OX=3702 GN=PAP14 PE=1 SV=1	PREDICTED: probable plastid-lipid-associated protein 14, chloroplastic [Pyrus x bretschneideri]	Group II	14.574	15.3862	13.2714	12.9853	10.7657	10.2831	13.7473	12.8596	11.7767	14.2896	12.9765	12.0118	9.25817	6.698	7.08839	10.8229	7.30517	9.81256	10.6398	9.72546	10.7135	18.1763	16.3158	18.4954	33.5733	23.489	20.0055
EVM0000844	Chr13	31283231	31285754	+	Putative small ubiquitin-related modifier 8 OS=Arabidopsis thaliana OX=3702 GN=SUMO8 PE=1 SV=1	hypothetical protein D8674_037375 [Pyrus ussuriensis x Pyrus communis]	Group II	11.5454	6.05345	8.09384	12.3539	14.2568	12.9059	10.1712	8.39101	8.65203	10.1978	10.486	13.4921	13.2722	15.5017	13.6937	10.064	9.29832	7.96992	7.61986	10.596	8.34308	9.95276	9.81048	10.0804	6.58201	8.52154	7.62043
EVM0000846	Chr10	29176979	29178157	-	Pentatricopeptide repeat-containing protein At1g61870, mitochondrial OS=Arabidopsis thaliana OX=3702 GN=PPR336 PE=2 SV=2	PREDICTED: pentatricopeptide repeat-containing protein At1g61870, mitochondrial-like [Pyrus x bretschneideri]	Group II	5.87388	5.85185	11.0884	6.23978	6.80674	7.51302	8.59146	9.72641	10.7876	9.45438	8.20054	8.02501	7.40378	6.43	7.23627	7.07471	9.23989	7.02422	7.74742	6.22294	5.78641	9.71919	10.307	10.8163	10.3359	9.56526	15.6286
EVM0000847	Chr9	3998851	4000161	-	--	PREDICTED: U3 small nucleolar ribonucleoprotein protein IMP3 [Pyrus x bretschneideri]	Group II	17.0383	11.6049	13.0217	25.3988	31.4036	28.8189	36.3866	42.0848	40.5831	52.022	65.4727	75.4894	119.504	131.038	102.059	107.37	141.732	110.799	94.8338	133.938	121.124	97.2691	98.8889	98.1012	60.6312	93.0404	73.7778
EVM0000848	Chr15	5427851	5428645	+	--	PREDICTED: uncharacterized protein LOC103934548 isoform X1 [Pyrus x bretschneideri]	Group I	52.4623	72.6281	103.516	51.368	29.0801	45.4591	33.4379	34.4891	37.1264	48.3869	57.6757	33.0321	25.2572	25.9706	26.2877	25.9694	21.4711	26.9703	29.516	32.4278	27.3298	35.4577	31.7582	35.0864	51.6042	31.9608	54.8688
EVM0000849	Chr2	20012759	20015652	+	NEDD8-conjugating enzyme Ubc12 OS=Arabidopsis thaliana OX=3702 GN=RCE1 PE=1 SV=1	PREDICTED: NEDD8-conjugating enzyme Ubc12-like [Pyrus x bretschneideri]	Group I	83.5235	83.2453	90.6617	71.1357	66.2288	75.5031	62.527	58.5509	62.9282	65.794	65.6549	61.9202	60.8412	50.9977	52.788	51.0934	55.3516	50.0629	52.2353	46.8923	50.813	52.8917	55.2865	51.6096	73.21	57.0714	58.3888
EVM0000852	Chr15	22473570	22474822	+	Probable WRKY transcription factor 7 OS=Arabidopsis thaliana OX=3702 GN=WRKY7 PE=1 SV=1	WRKY transcription factor 15 [Pyrus ussuriensis x Pyrus communis]	Group I	34.2094	56.75	76.0236	34.3882	16.8958	25.804	32.5048	33.7032	29.4107	52.3718	42.3663	37.167	18.4116	18.865	19.0731	24.0074	17.3648	25.3106	16.0699	19.3599	20.0987	16.9558	20.7161	18.843	18.5023	11.3614	21.1025
EVM0000853	Chr15	33074617	33077774	-	--	PREDICTED: uncharacterized protein LOC103949153 [Pyrus x bretschneideri]	Group I	13.9497	10.8535	12.3482	9.89308	9.54487	9.1886	14.7547	14.6995	16.4274	12.7164	10.6092	8.65106	10.8739	9.40437	9.45975	9.12427	7.25911	7.91927	12.5505	10.1135	11.3645	10.9536	14.2858	14.8997	15.6017	13.7467	12.1836
EVM0000855	Chr15	33803390	33810362	-	Formin-like protein 13 OS=Arabidopsis thaliana OX=3702 GN=FH13 PE=2 SV=3	PREDICTED: formin-like protein 6 [Pyrus x bretschneideri]	Group I	12.7041	16.0132	29.2598	7.45551	4.88979	6.52886	7.20002	6.74241	6.48086	6.67935	6.32188	3.587	2.5177	1.35257	1.93938	1.10747	0.826754	1.28872	2.13382	1.67197	1.71751	1.75031	2.35485	2.72391	2.57297	1.65295	4.27764
EVM0000856	Chr8	15963371	15963892	-	Auxin-induced protein 15A OS=Glycine max OX=3847 PE=2 SV=1	PREDICTED: auxin-responsive protein SAUR72-like [Pyrus x bretschneideri]	Group II	3.38936	2.64869	1.76345	3.40156	3.90391	2.55566	3.05976	1.92827	2.91847	5.11174	10.6664	9.09358	25.5706	26.2703	24.0617	19.8811	11.0009	13.8537	8.68982	11.1459	10.3605	7.71518	8.25122	5.20121	2.29885	4.32368	9.2427
EVM0000857	Chr15	15137916	15138473	+	Stress enhanced protein 2, chloroplastic OS=Arabidopsis thaliana OX=3702 GN=SEP2 PE=2 SV=1	PREDICTED: stress enhanced protein 2, chloroplastic [Pyrus x bretschneideri]	Group II	43.5313	27.0002	11.2075	23.9472	34.9075	23.8846	62.1586	58.2189	62.278	56.9392	67.6872	118.471	92.552	105.761	110.046	204.763	277.142	230.04	282.345	259.747	290.426	195.859	213.873	184.719	77.4608	181.869	85.6682
EVM0000860	Chr4	24441950	24443024	-	--	PREDICTED: uncharacterized protein LOC103928332 isoform X2 [Pyrus x bretschneideri]	Group II	3.32705	2.60061	2.75477	2.82871	3.81648	3.01295	5.24369	4.95335	2.62075	3.37268	3.67086	3.21585	4.95342	6.22267	4.13637	3.458	2.05236	1.8968	1.34198	1.64809	1.11368	1.30336	1.70056	1.84714	0.49637	0.546992	0.443688
EVM0000861	Chr16	9223330	9224484	-	Probable enoyl-CoA hydratase 1, peroxisomal OS=Arabidopsis thaliana OX=3702 GN=ECHIA PE=1 SV=1	hypothetical protein DVH24_025367 [Malus domestica]	Group II	44.159	36.8795	27.7569	40.5654	39.7055	32.9505	34.7787	36.5793	33.5759	35.446	33.312	31.0532	32.6039	34.8883	37.6119	34.3426	27.7568	34.3884	39.7878	35.9927	32.7308	37.4985	36.0576	39.8561	67.8366	43.5297	38.1927
EVM0000862	Chr17	10151882	10152871	+	--	PREDICTED: leucine-rich repeat receptor-like kinase protein FLORAL ORGAN NUMBER1 [Pyrus x bretschneideri]	Group I	0.507135	0.752978	1.91322	9.91454	6.79849	6.23812	1.31939	2.55929	2.35156	5.38228	6.57184	2.47667	3.31629	2.42135	1.85558	1.1887	0.845269	0.650041	0.328231	0.0292531	0.263318	0.20379	0.335601	0.298261	0	0	0.127979
EVM0000867	Chr14	9950861	9952940	+	V-type proton ATPase subunit E OS=Citrus limon OX=2708 GN=VATE PE=2 SV=1	V-type proton ATPase subunit E-like [Malus domestica]	Group II	493.933	365.185	323.034	298.549	365.057	327.383	315.813	341.736	352.354	574.471	652.481	876.066	895.95	905.908	927.392	1140.83	1479.24	1223.8	1239.63	1356.91	1327.11	1590.52	1612.97	1620.78	948.625	1372.29	1308.5
EVM0000869	Chr7	20024696	20026293	-	LysM domain receptor-like kinase 3 OS=Arabidopsis thaliana OX=3702 GN=LYK3 PE=2 SV=1	lysM domain receptor-like kinase 3 [Pyrus ussuriensis x Pyrus communis]	Group I	7.98824	14.6773	29.7058	7.40449	8.92324	16.8052	7.36772	7.95997	9.6171	4.53159	9.45008	3.0201	1.11153	1.33307	1.33692	1.48124	1.03861	1.8857	1.87003	1.22703	0.981301	0.935246	0.833471	1.21157	4.25811	0.987053	3.01389
EVM0000870	Chr5	29010880	29014905	+	Plastid division protein PDV2 OS=Arabidopsis thaliana OX=3702 GN=PDV2 PE=1 SV=1	PREDICTED: plastid division protein PDV2 [Pyrus x bretschneideri]	Group I	15.2744	18.0902	24.1521	31.2259	23.9515	27.3738	20.5414	19.7311	17.6416	13.7075	20.4461	17.5969	21.0551	18.3433	17.7181	19.6703	21.9885	19.752	13.1509	11.8423	12.55	9.45954	11.5863	12.6755	14.6617	10.3115	18.4909
EVM0000872	Chr10	7367870	7372070	+	--	PREDICTED: dehydrodolichyl diphosphate synthase complex subunit NUS1 [Pyrus x bretschneideri]	Group II	46.2008	36.9368	32.4471	26.7916	32.1218	30.6708	31.3696	30.6686	30.5323	52.7343	57.1021	79.6118	78.8524	80.5473	76.3258	70.4597	81.3529	69.8011	76.6385	85.7511	90.3117	87.3405	94.0146	95.038	70.8331	90.4481	75.6752
EVM0000873	Chr3	26805256	26808220	-	GTP-binding protein At2g22870 OS=Arabidopsis thaliana OX=3702 GN=EMB2001 PE=2 SV=2	hypothetical protein D8674_023255 [Pyrus ussuriensis x Pyrus communis]	Group I	3.56939	3.08968	2.7839	4.16952	3.79691	2.86222	4.09136	5.00456	3.49751	3.51277	3.28362	3.3397	2.83446	3.12287	2.13297	3.15621	2.87874	2.40183	2.75734	2.35151	1.73303	1.68378	2.81874	2.40374	1.85176	2.01571	2.53314
EVM0000876	Chr13	30783671	30785412	-	--	hypothetical protein D8674_015966 [Pyrus ussuriensis x Pyrus communis]	Group II	1.10644	0.465694	0.24231	1.57088	1.96782	1.01169	1.34271	1.57387	1.52229	1.90804	1.05568	1.46702	1.9664	1.48342	1.43502	1.72186	1.46801	1.47806	1.24427	1.35415	1.78347	1.43274	2.06339	1.80306	0.164311	0.253993	0.109681
EVM0000878	Chr10	14167479	14171352	+	5'-methylthioadenosine nucleosidase OS=Arabidopsis thaliana OX=3702 GN=MTN1 PE=1 SV=1	PREDICTED: 5'-methylthioadenosine/S-adenosylhomocysteine nucleosidase 2-like [Pyrus x bretschneideri]	Group II	85.9432	55.1462	62.7055	48.8663	46.919	50.7195	57.457	49.5192	59.7024	68.4012	59.1671	80.51	95.8743	97.2842	93.5054	68.0248	68.6066	63.129	78.1649	83.5069	77.9699	114.758	103.098	109.392	99.8394	129.022	102.248
EVM0000879	Chr8	19746586	19758042	+	Calcium-transporting ATPase 3, endoplasmic reticulum-type OS=Arabidopsis thaliana OX=3702 GN=ECA3 PE=2 SV=3	PREDICTED: calcium-transporting ATPase 3, endoplasmic reticulum-type isoform X1 [Pyrus x bretschneideri]	Group I	13.2956	12.7817	11.9948	18.7684	19.2548	18.7575	22.0646	20.7585	19.5456	13.2227	12.9528	10.1565	8.73552	7.20848	5.99339	8.67326	5.77385	7.25594	7.31758	6.51993	8.61622	6.7986	8.95172	10.373	9.01883	7.69756	8.06006
EVM0000880	Chr5	24289292	24290397	+	Ethylene-responsive transcription factor ERF109 OS=Arabidopsis thaliana OX=3702 GN=ERF109 PE=1 SV=1	PREDICTED: ethylene-responsive transcription factor ERF109-like [Pyrus x bretschneideri]	Group II	11.9119	17.0111	29.3902	69.5641	61.5691	88.9111	81.4417	67.9323	32.8475	216.282	87.7034	64.9887	17.7954	8.49576	6.16971	45.3678	23.4767	44.0048	14.1579	15.0418	30.8006	9.27	11.1941	11.0296	13.4717	2.95859	17.7704
EVM0000884	Chr4	23059863	23066076	+	Protein transport protein Sec24-like At3g07100 OS=Arabidopsis thaliana OX=3702 GN=At3g07100 PE=2 SV=2	PREDICTED: protein transport protein Sec24-like At3g07100 [Pyrus x bretschneideri]	Group I	37.1072	41.7194	47.7576	45.5499	39.4298	37.3234	39.7222	34.7313	37.1511	29.4198	24.7193	19.1084	14.6942	10.0934	10.6061	15.3029	9.65396	12.4089	14.0011	9.675	9.75772	14.0228	15.2508	15.029	19.4363	12.4941	16.9468
EVM0000886	Chr3	5117302	5122269	+	Probable ubiquitin-conjugating enzyme E2 26 OS=Arabidopsis thaliana OX=3702 GN=UBC26 PE=2 SV=2	ubiquitin-conjugating enzyme E2 25 [Pyrus ussuriensis x Pyrus communis]	Group I	48.6402	49.728	48.4975	54.2491	61.8721	51.2779	58.2059	60.4822	62.5405	35.0091	35.8367	33.0658	26.0414	20.0742	23.435	35.7748	28.3517	31.9609	26.3464	18.9696	21.5586	16.5925	17.0087	17.5682	23.0543	16.177	18.6646
EVM0000890	Chr16	2583573	2587724	-	--	PREDICTED: uncharacterized protein LOC103947818 isoform X1 [Pyrus x bretschneideri]	Group I	27.7187	23.8111	21.3342	25.089	25.9647	22.1188	23.0668	18.2626	23.6089	15.4354	9.69445	12.0112	10.8767	8.82528	9.63724	7.41418	5.37168	5.87185	6.72678	7.47038	6.86537	7.683	5.78833	8.20136	8.92595	6.99966	4.90983
EVM0000891	Chr1	7876751	7880339	-	Probable LRR receptor-like serine/threonine-protein kinase At3g47570 OS=Arabidopsis thaliana OX=3702 GN=At3g47570 PE=2 SV=1	PREDICTED: probable LRR receptor-like serine/threonine-protein kinase At3g47570 [Pyrus x bretschneideri]	Group I	1.32679	1.82912	2.30035	4.36296	3.10797	3.27477	5.51002	3.68433	5.14373	3.21195	1.88939	2.65885	1.39452	1.60168	1.1887	1.2421	0.632112	1.11033	0.867995	1.08726	1.28175	0.958917	1.5023	1.29982	3.39195	1.62847	0.993101
EVM0000892	Chr1	5555735	5561032	-	Telomere repeat-binding protein 3 OS=Arabidopsis thaliana OX=3702 GN=TRP3 PE=1 SV=1	PREDICTED: telomere repeat-binding protein 3-like [Pyrus x bretschneideri]	Group I	20.7594	24.0928	27.8911	14.9998	13.5252	14.0525	17.5181	18.2186	16.365	12.3896	9.95811	9.68824	8.25309	7.77852	7.32939	10.1377	8.88258	7.48003	11.075	13.8801	12.2046	7.95868	11.0327	11.7128	18.2883	10.6047	11.0056
EVM0000894	Chr4	515753	518002	-	Probable pectinesterase 29 OS=Arabidopsis thaliana OX=3702 GN=PME29 PE=2 SV=1	pectinesterase 29 [Pyrus ussuriensis x Pyrus communis]	Group II	0.241654	0.11951	0.330733	0.266523	0.253806	0.259085	0.245571	0.227944	0.346739	2.74633	5.83189	2.05119	4.8196	4.55406	5.32117	3.31882	2.84145	3.72212	1.84135	4.92113	2.37303	1.33202	1.97906	1.65064	0.380924	0.671133	1.8304
EVM0000896	Chr14	8399280	8400645	-	--	PREDICTED: uncharacterized protein LOC103950133 [Pyrus x bretschneideri]	Group II	4.59598	3.85101	3.26384	5.49628	5.43676	6.47057	5.98279	2.41349	3.55782	4.18336	6.64513	5.16009	4.52997	6.3451	6.74564	5.50022	4.21721	5.50537	4.25724	3.85848	5.3891	3.93487	3.31305	6.67247	2.1855	2.83034	3.46215
EVM0000897	Chr9	7904339	7908356	-	Transcription factor PHYTOCHROME INTERACTING FACTOR-LIKE 13 OS=Oryza sativa subsp. japonica OX=39947 GN=PIL13 PE=1 SV=1	transcription factor PIF4-like [Pyrus ussuriensis x Pyrus communis]	Group I	7.21836	8.96825	7.97525	13.1796	7.49849	9.28409	5.51378	3.47288	5.18247	5.55636	5.15587	4.25251	2.49816	1.56077	1.59008	2.09241	1.59552	1.80323	0.872679	1.0122	1.53865	1.11877	1.09379	1.14464	0.341608	0.707335	0.392456
EVM0000900	Chr7	5988069	5991357	+	Phytol kinase 1, chloroplastic OS=Arabidopsis thaliana OX=3702 GN=VTE5 PE=1 SV=1	PREDICTED: probable phytol kinase 1, chloroplastic [Pyrus x bretschneideri]	Group I	8.50587	7.54814	14.1791	7.70206	5.43675	5.95985	4.34644	3.40383	4.06278	3.15957	4.00606	2.64778	2.39591	2.12297	2.09031	1.83524	1.20087	1.53211	1.29558	1.36382	1.65899	1.52119	2.07778	1.93147	0.84889	1.62604	1.10812
EVM0000901	Chr8	15941899	15943961	+	Proteasome subunit beta type-6 OS=Arabidopsis thaliana OX=3702 GN=PBA1 PE=1 SV=2	proteasome subunit beta type-6 [Malus domestica]	Group II	45.7121	31.1619	26.1143	47.4927	55.6422	47.2872	65.502	65.9106	70.732	53.3948	49.0607	53.0829	65.8423	65.8804	72.0726	47.0219	47.9237	48.3901	60.2292	52.052	63.1632	62.615	63.4875	63.2033	58.7696	58.631	54.1371
EVM0000902	Chr10	29296621	29301111	-	tRNA wybutosine-synthesizing protein 2/3/4 OS=Arabidopsis thaliana OX=3702 GN=At4g04670 PE=2 SV=1	tRNA wybutosine-synthesizing protein 2/3/4 [Pyrus ussuriensis x Pyrus communis]	Group I	16.6672	18.5453	17.6228	24.0121	21.246	18.4797	22.5408	22.0612	25.7487	18.5185	17.8524	13.9831	9.38047	8.65842	7.26148	14.4513	10.6919	14.5063	11.9081	10.7811	13.0642	10.9245	13.5829	14.0819	8.8122	10.4236	12.9215
EVM0000904	Chr1	5257462	5260506	+	CASP-like protein 5B2 OS=Arabidopsis thaliana OX=3702 GN=At3g53850 PE=2 SV=1	PREDICTED: CASP-like protein 5B2 [Pyrus x bretschneideri]	Group II	4.21933	2.21934	1.26612	2.29314	3.3514	2.35348	6.76594	8.23399	6.41173	4.38418	4.64428	4.24815	8.222	7.63139	8.54538	3.3408	3.99826	2.18861	2.80619	3.67549	3.93971	1.44424	2.09215	2.45044	1.11895	1.19003	1.26016
EVM0000907	Chr3	26361060	26365110	-	Serine/threonine-protein kinase STY8 OS=Arabidopsis thaliana OX=3702 GN=STY8 PE=1 SV=2	PREDICTED: dual specificity protein kinase splB-like [Pyrus x bretschneideri]	Group II	30.7019	31.4004	24.6562	27.7592	34.5879	27.2475	40.7273	31.8592	39.5242	40.346	37.6388	36.3579	38.5706	27.0698	40.3087	29.892	23.6122	25.6321	10.9584	11.6714	14.6998	14.7418	15.1577	15.6849	4.53691	10.6815	17.1764
EVM0000908	Chr13	14802106	14806378	+	RNA-binding KH domain-containing protein PEPPER OS=Arabidopsis thaliana OX=3702 GN=PEP PE=1 SV=1	PREDICTED: RNA-binding KH domain-containing protein PEPPER-like [Pyrus x bretschneideri]	Group I	21.5997	22.11	24.3142	29.1679	26.616	28.8712	22.7473	20.566	21.1953	21.456	20.1157	17.433	15.8952	13.5609	14.9757	15.1668	12.0967	13.82	13.095	10.7871	11.0649	11.3069	14.2453	12.1938	18.2186	11.7332	16.5813
EVM0000909	Chr12	9702710	9704841	-	L-type lectin-domain containing receptor kinase VIII.1 OS=Arabidopsis thaliana OX=3702 GN=LECRK81 PE=2 SV=1	L-type lectin-domain containing receptor kinase VIII.1-like [Pyrus ussuriensis x Pyrus communis]	Group I	5.37953	4.86616	6.44805	9.05872	6.2228	8.11071	5.04016	5.42058	4.02794	5.73158	5.37503	4.08064	4.66345	4.13832	5.2557	5.16909	2.35068	4.37169	2.78898	2.16468	2.31806	1.38474	1.30384	1.1155	0.87961	0.393346	0.721786
EVM0000911	Chr10	17294055	17296502	-	--	uncharacterized protein LOC103445332 isoform X1 [Malus domestica]	Group II	4.78883	4.99251	4.88617	7.24067	5.88245	7.06126	12.3853	13.3985	15.3237	10.165	13.7205	11.0413	17.2625	18.0965	16.6144	23.1785	22.2145	20.0385	18.6291	20.3702	19.5368	19.0093	23.1274	26.1561	16.2169	17.7276	19.2956
EVM0000913	Chr5	3557398	3559188	+	Nudix hydrolase 15, mitochondrial OS=Arabidopsis thaliana OX=3702 GN=NUDT15 PE=1 SV=2	PREDICTED: nudix hydrolase 15, mitochondrial-like [Pyrus x bretschneideri]	Group II	25.4332	29.0778	27.1798	20.0519	12.6894	14.2846	22.5492	14.8924	19.3569	17.2943	16.2205	18.5178	12.5118	9.3423	13.24	9.17248	10.7783	11.0741	12.074	10.9295	12.0851	16.5556	17.5239	19.1694	27.1712	21.5562	25.0456
EVM0000915	Chr11	21884779	21886303	+	GDSL esterase/lipase At4g26790 OS=Arabidopsis thaliana OX=3702 GN=At4g26790 PE=2 SV=1	PREDICTED: GDSL esterase/lipase At4g26790-like [Pyrus x bretschneideri]	Group II	3.25815	3.62878	1.17905	0.562241	2.83538	1.54532	4.65264	3.38325	5.969	20.4767	28.0547	18.2732	46.0334	40.5676	40.4098	48.2047	31.4915	40.1752	23.0023	36.6425	31.7895	12.3766	21.2107	19.5101	4.15886	9.63906	12.9938
EVM0000916	Chr4	25089361	25091690	+	PITH domain-containing protein At3g04780 OS=Arabidopsis thaliana OX=3702 GN=At3g04780 PE=1 SV=2	PITH domain-containing protein [Pyrus ussuriensis x Pyrus communis]	Group II	120.725	188.456	182.61	111.651	77.7527	103.9	54.9408	57.1722	61.4067	79.9803	104.96	81.0086	92.5205	98.8509	91.0441	129.908	124.382	130.14	125.012	133.411	120.102	139.51	120.211	111.943	195.521	151.701	231.899
EVM0000918	Chr7	3353488	3358156	-	Probable protein arginine N-methyltransferase 3 OS=Arabidopsis thaliana OX=3702 GN=PRMT3 PE=2 SV=1	PREDICTED: probable protein arginine N-methyltransferase 3 [Pyrus x bretschneideri]	Group II	3.86721	1.73871	1.95879	3.40705	3.38378	2.95779	7.24731	7.50562	6.95908	6.07563	5.69796	8.06936	7.96138	6.93509	6.90041	4.95265	4.7903	5.90821	5.52856	5.11541	6.38935	6.37733	7.50344	6.98579	3.3749	5.07066	4.2762
EVM0000920	Chr15	43394992	43397933	-	DeSI-like protein At4g17486 OS=Arabidopsis thaliana OX=3702 GN=At4g17486 PE=2 SV=1	PREDICTED: deSI-like protein At4g17486 [Pyrus x bretschneideri]	Group II	39.9115	34.3793	35.3263	87.8574	86.3268	75.2793	43.6738	49.0242	44.2534	85.963	112.672	95.4099	132.669	133.186	118.852	138.419	125.062	129.289	76.6368	85.8635	91.3264	58.717	66.8284	71.475	35.8354	37.8273	70.7082
EVM0000922	Chr13	9237229	9245402	+	Diacylglycerol kinase 7 OS=Arabidopsis thaliana OX=3702 GN=DGK7 PE=1 SV=1	diacylglycerol kinase 3-like [Pyrus ussuriensis x Pyrus communis]	Group II	36.3605	36.108	32.1291	43.4918	40.9797	35.7534	39.2101	40.0044	39.9967	43.5968	42.4671	44.4926	39.3124	35.518	39.989	37.6456	33.3313	41.4175	47.4264	32.7276	29.6452	31.1252	31.7304	32.425	33.2769	25.1505	32.2547
EVM0000924	Chr10	20212074	20219160	-	--	PREDICTED: uncharacterized protein LOC103958924 [Pyrus x bretschneideri]	Group II	1.92096	5.02597	1.5128	1.51428	2.28328	2.26814	1.97088	2.42869	1.50703	2.77186	2.72781	1.49566	1.43553	1.68829	1.51172	1.48661	1.0963	1.88937	1.38184	1.33544	2.70999	2.42873	1.66929	2.30389	9.37437	3.8293	3.62176
EVM0000925	Chr17	22766025	22767131	+	--	trafficking protein particle complex subunit 12 [Pyrus ussuriensis x Pyrus communis]	Group II	69.4224	68.2263	65.5406	55.3879	59.7157	60.8218	47.8287	52.2151	51.7407	52.735	57.7373	49.7219	47.0097	44.4241	43.1332	62.382	60.9194	63.3469	59.3733	65.9711	61.8902	64.7474	65.0929	65.1984	88.5002	76.0447	76.6211
EVM0000926	Chr13	26646553	26654011	-	Serine/threonine protein phosphatase 2A 59 kDa regulatory subunit B' eta isoform OS=Arabidopsis thaliana OX=3702 GN=B'ETA PE=1 SV=1	serine/threonine protein phosphatase 2A 57 kDa regulatory subunit B' theta [Pyrus ussuriensis x Pyrus communis]	Group I	8.9311	6.83122	7.41202	7.636	7.05231	6.79184	10.9854	9.89164	10.5526	8.27775	7.12793	8.46705	7.03278	5.73177	6.28489	6.28565	4.68026	4.92242	6.17092	6.05428	6.7424	5.67605	6.79748	6.87859	4.37838	5.3371	3.22196
EVM0000927	Chr10	28834869	28840005	-	--	--	Group I	11.2483	19.9459	21.3024	16.481	11.4248	15.5617	8.73226	8.78793	8.26129	8.78533	11.959	5.77095	4.10989	4.04882	1.55115	6.108	3.57463	5.05823	4.40415	1.79818	3.05116	3.46236	4.63148	4.99483	6.60772	2.99336	6.38553
EVM0000929	Chr10	27372371	27378935	+	DNA-directed RNA polymerase II subunit RPB2 OS=Solanum lycopersicum OX=4081 GN=RPB2 PE=2 SV=1	hypothetical protein DVH24_017220 [Malus domestica]	Group I	33.1447	34.2282	32.7466	37.878	33.7011	31.4663	28.2334	26.5869	28.0582	27.5181	27.2427	20.5483	15.6894	12.1198	11.076	15.1165	10.8979	13.3303	10.8665	9.56794	10.7701	10.3319	12.1184	12.0178	12.9576	9.62993	13.2654
EVM0000930	Chr8	3832864	3835305	-	Rhodanese-like domain-containing protein 6 OS=Arabidopsis thaliana OX=3702 GN=STR6 PE=2 SV=1	hypothetical protein D8674_033636 [Pyrus ussuriensis x Pyrus communis]	Group II	8.5104	6.77182	8.44565	9.80093	4.72188	7.60467	14.7101	18.0963	8.57513	37.7602	17.7667	18.1662	9.49583	12.356	8.08716	9.45608	6.55879	10.4065	7.54173	18.4571	14.4033	7.43199	7.09124	9.24906	23.9145	12.4047	11.1345
EVM0000931	Chr11	28412034	28418310	+	Protein trichome birefringence-like 41 OS=Arabidopsis thaliana OX=3702 GN=TBL41 PE=2 SV=1	PREDICTED: protein trichome birefringence-like 41 isoform X1 [Pyrus x bretschneideri]	Group II	0.402973	0.246982	0.358655	0.559509	1.22936	0.199083	0.667623	0.836703	0.723112	1.07293	0.843086	0.780967	3.20907	2.57449	2.83054	2.74327	0.815837	2.3622	0.360043	1.02315	1.62119	0.81176	0.760231	0.637668	0.217319	0.226996	0.213958
EVM0000933	Chr7	14735548	14736205	+	BON1-associated protein 2 OS=Arabidopsis thaliana OX=3702 GN=BAP2 PE=1 SV=1	BON1-associated protein 2-like [Pyrus ussuriensis x Pyrus communis]	Group II	0.367718	0.528404	0.215831	1.89321	4.4647	9.09829	2.35594	2.18065	1.93868	5.87715	5.30073	9.83767	5.08531	2.46751	2.16998	5.74424	6.46314	3.68138	0.89064	3.70301	3.48217	2.41919	2.01156	2.40181	0.201216	0.0846236	0.609243
EVM0000934	Chr6	8195106	8195879	+	--	PREDICTED: uncharacterized protein LOC108867397 [Pyrus x bretschneideri]	Group II	6.61807	4.76269	5.15684	10.2167	13.5888	17.7823	10.967	14.661	10.1514	17.8718	22.0547	22.8387	39.8698	31.993	43.6649	30.8464	20.6203	29.4787	6.48623	8.92261	9.55931	5.6306	7.96005	6.40163	2.1159	4.84803	6.80994
EVM0000936	Chr15	4214362	4219414	+	Serine hydroxymethyltransferase, mitochondrial OS=Solanum tuberosum OX=4113 PE=2 SV=1	hypothetical protein DVH24_016659 [Malus domestica]	Group I	4.62689	3.79593	3.48647	7.8929	7.55075	6.10057	7.04005	7.29326	4.70562	3.93742	4.96245	2.35094	4.45898	4.47949	2.08607	4.13645	3.80799	3.21642	3.97535	2.60393	3.46642	2.1202	1.78461	2.97502	1.11272	1.81852	1.74868
EVM0000937	Chr6	24801798	24804272	+	CASP-like protein 2A1 OS=Vitis vinifera OX=29760 GN=VIT_01s0010g01870 PE=2 SV=1	PREDICTED: CASP-like protein 2A1 [Pyrus x bretschneideri]	Group I	21.9438	18.6628	27.3694	14.5583	9.30173	11.8056	9.04434	7.20041	8.7166	8.47678	4.45968	3.53909	1.86015	1.35634	2.32167	0.867779	0.267844	0.713326	0.242697	0	0.0683507	0.0687072	0.381565	0.376389	0	0	0.116059
EVM0000938	Chr7	15641682	15645023	+	Sphingoid long-chain bases kinase 2, mitochondrial OS=Arabidopsis thaliana OX=3702 GN=LCKB2 PE=2 SV=1	PREDICTED: sphingoid long-chain bases kinase 2, mitochondrial-like [Pyrus x bretschneideri]	Group I	17.041	11.7033	12.0398	16.0457	16.715	12.2854	12.7186	13.3337	11.9913	13.3976	12.0017	14.3806	19.8301	19.242	15.994	18.0827	16.3862	16.3109	12.3222	14.6221	15.3428	11.9889	12.1082	13.7873	6.70712	9.48438	8.06297
EVM0000939	Chr15	30403453	30406441	+	Derlin-1 OS=Arabidopsis thaliana OX=3702 GN=DER1 PE=2 SV=1	PREDICTED: derlin-1 [Pyrus x bretschneideri]	Group II	24.1543	16.2363	14.5372	17.8821	26.9918	18.5384	21.4324	18.7416	18.3523	14.7902	15.0706	14.7768	20.8765	24.2487	17.5734	15.8818	14.3199	12.8768	18.1233	14.5845	15.9625	14.1942	15.5261	17.1318	15.0756	15.5741	11.1401
EVM0000941	Contig01104	47284	50341	+	--	PREDICTED: PITH domain-containing protein 1-like isoform X1 [Pyrus x bretschneideri]	Group II	90.5373	74.4878	72.1171	70.9775	64.0215	57.8783	56.7706	57.7382	68.8992	83.6679	69.1944	82.5246	95.483	85.8267	72.4725	59.5851	65.8129	60.6955	56.8042	64.4715	68.8905	71.767	73.4134	77.7128	68.7389	82.4606	62.5055
EVM0000942	Chr2	28020171	28021336	-	E3 ubiquitin-protein ligase SIRP1 OS=Oryza sativa subsp. japonica OX=39947 GN=SIRP1 PE=1 SV=1	PREDICTED: E3 ubiquitin-protein ligase EL5-like [Pyrus x bretschneideri]	Group II	7.55935	22.1178	7.50244	14.6652	7.70876	18.205	3.34287	5.10213	3.80555	27.1375	36.4596	28.6223	30.3334	32.8874	17.6304	36.697	43.9427	47.2595	56.1844	51.5554	51.2734	61.8721	43.8776	51.8133	66.8007	75.9879	139.681
EVM0000944	Chr15	36814905	36817816	+	Cysteine-rich receptor-like protein kinase 29 OS=Arabidopsis thaliana OX=3702 GN=CRK29 PE=2 SV=1	LOW QUALITY PROTEIN: putative receptor-like protein kinase At4g00960 [Malus domestica]	Group I	5.03953	4.84003	7.8324	2.42488	2.29026	1.71518	5.31269	4.55303	5.83091	4.9887	5.21327	3.21803	1.81902	3.65432	1.79958	3.9018	3.87049	3.13473	3.63705	2.66415	3.03481	2.50209	1.75777	2.11798	1.48732	2.28692	2.72835
EVM0000945	Chr11	6597967	6601330	-	Methyl-CpG-binding domain-containing protein 6 OS=Arabidopsis thaliana OX=3702 GN=MBD6 PE=1 SV=1	PREDICTED: methyl-CpG-binding domain-containing protein 5-like [Pyrus x bretschneideri]	Group I	4.89746	3.84027	3.83142	7.11531	8.25708	7.90877	4.77419	5.38916	5.38339	3.8794	3.26103	2.17384	4.19595	2.52532	3.34699	2.11419	3.55357	2.98243	1.72988	2.74028	2.77327	2.43956	2.14078	1.93016	2.99302	2.66561	2.3234
EVM0000946	Chr15	3474140	3475901	-	Probable inactive poly [ADP-ribose] polymerase SRO1 OS=Arabidopsis thaliana OX=3702 GN=SRO1 PE=1 SV=2	inactive poly [ADP-ribose] polymerase SRO3 [Pyrus ussuriensis x Pyrus communis]	Group II	98.2184	105.347	67.01	82.0461	72.7981	72.7791	73.2157	76.4853	76.1547	108.063	114.237	121.409	88.9542	85.1859	92.4782	122.384	114.092	126.185	115.442	111.239	104.778	149.903	158.548	159.367	91.2805	109.446	109.583
EVM0000947	Chr4	4507390	4508368	+	50S ribosomal protein L12, chloroplastic OS=Pyropia yezoensis OX=2788 GN=rpl12 PE=3 SV=1	hypothetical protein DVH24_001031 [Malus domestica]	Group II	17.6134	17.2226	9.71529	14.5598	16.0977	15.9068	15.6283	18.6545	16.7473	23.2697	25.2634	25.9042	38.8193	40.8427	39.283	35.0642	36.2526	38.3824	37.1502	41.9932	45.6308	48.9718	38.7417	43.1858	47.6794	47.8694	44.3512
EVM0000950	Chr9	9544829	9547571	-	--	hypothetical protein D8674_035539 [Pyrus ussuriensis x Pyrus communis]	Group I	6.33713	8.08943	9.94755	8.02456	5.80557	6.24579	8.62968	10.9865	7.88642	6.89187	6.4289	4.39719	8.10927	6.19601	6.52677	4.67654	4.41901	4.42099	6.6601	4.95728	6.31445	4.2337	5.50302	4.82276	2.86986	1.87796	3.1721
EVM0000951	Chr15	31097318	31105107	-	Coatomer subunit beta'-2 OS=Oryza sativa subsp. japonica OX=39947 GN=Os02g0209100 PE=2 SV=1	coatomer subunit beta'-3-like [Pyrus ussuriensis x Pyrus communis]	Group I	37.5784	33.6993	28.2037	45.886	48.8297	45.3793	60.6498	59.3956	54.6366	37.6005	33.7906	28.5931	25.9573	23.1666	21.3562	23.9336	18.6643	21.0413	29.2525	21.4245	22.3792	27.9063	31.0921	34.5712	39.5568	30.8896	27.3306
EVM0000952	Chr7	4689735	4698985	-	Exocyst complex component EXO70A1 OS=Arabidopsis thaliana OX=3702 GN=EXO70A1 PE=1 SV=1	exocyst complex component EXO70A1-like [Pyrus ussuriensis x Pyrus communis]	Group I	31.7375	23.5563	21.6294	43.8609	47.5382	40.9331	47.3749	46.5409	45.4099	32.298	30.0217	29.0739	26.4634	23.3818	26.6631	28.4476	25.7656	28.3797	26.7417	21.2592	22.963	18.204	19.0765	19.4905	23.1098	15.5532	15.6883
EVM0000954	Chr4	13891421	13895203	-	Serine/threonine protein phosphatase 2A 57 kDa regulatory subunit B' beta isoform OS=Arabidopsis thaliana OX=3702 GN=B'BETA PE=1 SV=1	PREDICTED: serine/threonine protein phosphatase 2A 57 kDa regulatory subunit B' beta isoform-like [Pyrus x bretschneideri]	Group I	16.6236	15.3305	13.868	11.9963	9.95304	9.15956	8.87411	9.65305	10.2024	12.3857	8.68403	7.68773	8.21892	8.77686	6.85732	10.5019	7.36148	8.45365	7.92654	5.79188	6.87749	8.41033	9.37698	10.356	13.4172	8.68531	11.0951
EVM0000955	Chr9	6080609	6083999	-	--	PREDICTED: uncharacterized protein LOC103938828 [Pyrus x bretschneideri]	Group I	25.1606	20.6492	20.7366	32.895	31.5443	31.5879	31.3107	31.1198	27.7367	21.903	21.288	18.2061	17.108	16.6222	19.0004	18.0944	16.8263	18.9863	16.9641	13.6688	15.2302	12.7556	14.899	14.4232	10.5369	10.6949	11.2255
EVM0000956	Chr11	29434582	29436956	-	--	hypothetical protein D8674_005124 [Pyrus ussuriensis x Pyrus communis]	Group II	10.4594	9.25713	10.4733	21.8486	23.6898	22.9683	30.7083	24.8657	29.1652	34.719	35.1217	32.3915	30.119	20.5473	27.0347	27.6076	18.2104	24.3698	14.0332	8.67172	13.7122	16.6539	17.2724	19.6757	3.90391	10.4332	15.8603
EVM0000957	Chr9	7189232	7190781	-	7-deoxyloganetin glucosyltransferase OS=Catharanthus roseus OX=4058 GN=UGT85A23 PE=1 SV=1	7-deoxyloganetin glucosyltransferase-like [Pyrus ussuriensis x Pyrus communis]	Group II	0.478592	0.501479	0.463521	0.547517	0.562153	0.908157	0.106391	0.196126	0.422816	2.71726	4.64359	2.14573	3.62516	3.79071	2.92953	3.88648	3.1497	4.02984	2.24116	3.66646	3.40387	1.95589	3.29064	1.79865	0.856289	1.34698	3.25441
EVM0000959	Chr17	1813005	1815559	-	Peptidyl-prolyl cis-trans isomerase CYP38, chloroplastic OS=Arabidopsis thaliana OX=3702 GN=CYP38 PE=1 SV=1	PREDICTED: peptidyl-prolyl cis-trans isomerase CYP38, chloroplastic isoform X2 [Pyrus x bretschneideri]	Group II	17.8885	23.5742	22.502	20.0137	18.4972	16.2722	17.513	19.2184	17.7479	13.037	15.4318	14.3143	13.7759	15.3392	12.5236	12.3047	11.3942	12.0457	11.7065	10.8493	12.2833	20.2207	18.193	20.2951	20.0437	21.629	25.309
EVM0000961	Chr6	114393	114725	-	SufE-like protein 1, chloroplastic/mitochondrial OS=Arabidopsis thaliana OX=3702 GN=SUFE1 PE=1 SV=2	PREDICTED: sufE-like protein 1, chloroplastic/mitochondrial [Pyrus x bretschneideri]	Group II	33.0922	16.8614	12.2049	15.1395	24.7622	21.3702	32.0727	32.1026	28.5309	29.2194	22.515	51.189	47.2133	55.9846	55.7235	40.4941	45.7919	36.9571	47.8737	47.3228	41.0993	44.6337	43.7865	33.7214	12.8061	40.1495	14.1252
EVM0000962	Chr11	4866113	4870743	+	--	hypothetical protein D8674_006794 [Pyrus ussuriensis x Pyrus communis]	Group II	0.775128	0.699541	1.00203	2.71432	1.6815	1.76947	3.47283	3.11946	3.24384	11.0045	4.94476	6.55829	0.977259	0.875201	0.978604	0.621965	0.609267	0.705441	0.253408	0.333852	0.276332	0.305929	0.84055	1.01696	0.207556	0.153515	0.391285
EVM0000964	Chr14	1602957	1605967	-	Cytochrome P450 CYP736A12 OS=Panax ginseng OX=4054 PE=2 SV=1	PREDICTED: cytochrome P450 CYP736A12-like [Pyrus x bretschneideri]	Group II	3.6012	2.70084	2.69423	0.900591	2.70172	2.04462	3.4847	2.43802	4.59401	22.154	31.312	13.9529	33.6089	23.4748	25.6713	50.3351	27.1549	41.7891	33.4317	49.7888	39.3691	21.9897	29.3657	27.3604	10.2105	12.7815	35.095
EVM0000966	Chr15	35100000	35105017	-	MACPF domain-containing protein At4g24290 OS=Arabidopsis thaliana OX=3702 GN=At4g24290 PE=2 SV=1	MACPF domain-containing protein [Pyrus ussuriensis x Pyrus communis]	Group I	57.4887	73.4264	68.1886	52.4744	46.4872	55.6432	78.107	72.9137	70.0966	63.5493	50.0766	43.102	24.314	23.4605	19.9447	22.7591	18.8508	22.7135	22.5285	26.6175	22.9475	17.4946	18.5977	18.4291	35.6107	21.6434	21.8227
EVM0000967	Chr10	26851140	26854480	+	--	hypothetical protein D8674_039943 [Pyrus ussuriensis x Pyrus communis]	Group I	4.38007	4.29672	5.15268	5.99048	9.5909	5.67834	8.29158	10.5074	9.39872	8.73566	6.3925	5.61405	5.75761	5.86412	3.94055	6.17842	4.78131	5.98491	8.36569	6.26983	6.43037	6.65627	5.86943	7.34239	9.92123	6.48838	6.60508
EVM0000968	Chr15	44525040	44533001	+	5'-3' exoribonuclease 3 OS=Arabidopsis thaliana OX=3702 GN=XRN3 PE=1 SV=1	PREDICTED: 5'-3' exoribonuclease 3 isoform X1 [Pyrus x bretschneideri]	Group I	21.3141	22.3961	21.6336	27.0655	25.3088	23.8197	32.3453	31.0464	34.0462	20.3887	17.6867	13.0341	10.5079	8.54792	7.30907	9.56604	6.99427	8.40268	9.93004	6.25824	7.52352	8.00432	8.21716	9.26714	12.18	6.98018	9.07491
EVM0000971	Chr1	3001803	3003094	-	Protein ODORANT1 OS=Petunia hybrida OX=4102 GN=ODO1 PE=2 SV=1	PREDICTED: protein ODORANT1-like [Pyrus x bretschneideri]	Group II	75.5054	68.0316	87.9713	16.743	8.83709	8.80161	17.7851	19.4929	12.4029	106.583	78.4369	66.1176	35.7886	31.4608	39.5775	11.1597	9.45267	10.419	2.20763	2.29103	3.45813	3.13678	4.32729	5.54345	3.73009	3.36241	4.93158
EVM0000973	Chr10	26913640	26914662	-	50S ribosomal protein L34, chloroplastic OS=Spinacia oleracea OX=3562 GN=RPL34 PE=1 SV=1	50S ribosomal protein L34 [Pyrus ussuriensis x Pyrus communis]	Group I	25.0409	28.1088	21.5504	22.4914	27.0602	24.8352	22.9748	19.7401	16.9086	15.9706	14.7927	25.0691	22.9025	21.4746	21.359	18.064	18.555	20.2966	16.9822	15.7059	16.4306	17.1798	16.9681	19.0327	23.156	14.3141	13.0647
EVM0000974	Chr1	3506611	3507548	+	Blue copper protein OS=Pisum sativum OX=3888 PE=2 SV=1	PREDICTED: mavicyanin-like [Pyrus x bretschneideri]	Group II	2.69699	2.88931	1.6282	0.735115	3.11495	3.26554	3.83484	4.25073	8.03897	25.4555	36.0721	31.6783	76.5252	77.9983	80.5316	59.2483	37.9279	51.2051	37.6361	60.5867	54.8124	22.9514	28.4487	23.5909	7.60206	12.6207	30.4795
EVM0000977	Chr3	22519100	22523663	-	Carbamoyl-phosphate synthase large chain, chloroplastic OS=Arabidopsis thaliana OX=3702 GN=CARB PE=1 SV=1	PREDICTED: carbamoyl-phosphate synthase large chain, chloroplastic-like [Pyrus x bretschneideri]	Group I	12.9624	10.7559	10.1221	11.1469	10.2241	7.27102	9.67563	10.9068	10.9586	12.4169	11.5934	9.65571	6.09196	5.13853	6.01223	9.7506	6.04182	8.89834	7.54399	6.39852	5.78311	8.3709	9.65499	9.29334	4.37828	6.40462	9.97415
EVM0000980	Chr5	11592821	11595489	+	Magnesium transporter MRS2-I OS=Oryza sativa subsp. indica OX=39946 GN=MRS2-I PE=3 SV=1	hypothetical protein DVH24_010673 [Malus domestica]	Group I	11.7421	16.7529	16.502	4.00432	5.31522	3.68737	6.64501	4.83974	5.40366	7.44469	4.28149	4.24661	2.97886	3.94433	1.35182	4.46374	2.81972	3.38523	5.82839	4.12032	5.48502	5.87869	4.59546	7.13332	11.5564	8.4637	10.0232
EVM0000985	Chr15	19898941	19903933	+	Branched-chain amino acid aminotransferase 2, chloroplastic OS=Humulus lupulus OX=3486 GN=BCAT2 PE=1 SV=1	PREDICTED: branched-chain-amino-acid aminotransferase 3, chloroplastic-like isoform X1 [Pyrus x bretschneideri]	Group II	116.411	115.257	84.3309	92.5853	96.9927	87.1846	85.2961	73.7234	90.3213	97.0327	101.393	96.584	105.469	97.5042	91.2807	110.709	112.955	107.266	92.6128	87.7619	96.1921	103.095	112.518	108.105	58.9217	79.8976	91.5914
EVM0000986	Chr8	2129640	2136516	-	Pleiotropic drug resistance protein 2 OS=Nicotiana plumbaginifolia OX=4092 GN=PDR2 PE=2 SV=1	pleiotropic drug resistance protein 2-like [Pyrus ussuriensis x Pyrus communis]	Group I	6.68475	8.291	7.62823	8.13435	6.85249	7.95316	29.0117	37.392	18.2133	22.106	6.79935	8.44903	1.84807	1.92773	1.69741	0.884826	1.01442	1.35722	1.21209	1.64556	1.61188	0.697518	0.971669	1.00028	1.25362	0.862709	0.64721
EVM0000988	Chr17	288147	297657	+	F-box protein SKIP14 OS=Arabidopsis thaliana OX=3702 GN=SKIP14 PE=1 SV=1	F-box protein SKIP14-like [Pyrus ussuriensis x Pyrus communis]	Group I	12.2874	9.85351	7.95054	7.33925	6.57962	6.27464	9.82057	7.04102	7.96499	7.97958	7.01938	6.08265	5.58538	3.9659	5.34083	5.00335	4.74852	5.75073	6.31102	4.09773	5.58539	5.34535	7.40429	6.59606	11.1754	7.00063	6.1241
EVM0000989	Chr15	2806881	2809058	+	Pentatricopeptide repeat-containing protein At1g71490 OS=Arabidopsis thaliana OX=3702 GN=PCMP-E67 PE=2 SV=1	PREDICTED: pentatricopeptide repeat-containing protein At1g71490-like [Pyrus x bretschneideri]	Group I	4.82362	5.61189	6.03159	3.90934	3.86121	3.69919	4.59774	5.30035	5.31216	3.07404	3.16539	1.87404	2.41572	1.50297	1.81434	2.09097	2.05709	2.17171	1.45448	1.2121	1.45882	1.77137	2.33312	2.03699	2.16781	1.28606	2.50964
EVM0000990	Chr5	13767735	13772846	+	Transcription factor PIF1 OS=Arabidopsis thaliana OX=3702 GN=PIF1 PE=1 SV=1	transcription factor PIF1 [Pyrus ussuriensis x Pyrus communis]	Group II	5.65614	7.97134	9.96732	1.77353	0.68781	1.76889	2.58275	2.94415	1.9862	3.64301	3.83433	2.15415	0.945645	1.10941	1.10678	3.71081	2.75731	3.70169	5.23098	4.18678	3.85459	4.67022	5.03495	5.02653	10.728	5.16793	10.5704
EVM0000991	Chr15	3621654	3624698	-	Receptor-like protein kinase 7 OS=Arabidopsis thaliana OX=3702 GN=RLK7 PE=1 SV=1	receptor-like protein kinase HAIKU2 [Pyrus ussuriensis x Pyrus communis]	Group I	456.986	480.344	498.399	218	150.303	141.021	502.542	464.943	525.373	359.661	345.945	283.965	191.514	155.015	172.568	132.414	96.8853	124.097	78.8792	70.2363	85.4935	64.3247	80.0389	89.6711	67.2663	53.8832	77.8127
EVM0000992	Chr2	846701	853778	+	--	hypothetical protein D8674_021162 [Pyrus ussuriensis x Pyrus communis]	Group I	23.7059	23.301	20.6834	24.1798	28.4703	26.2775	31.1906	26.3481	29.2162	21.6556	22.2336	18.7788	13.1858	11.3696	10.155	16.0548	9.94048	15.45	12.5061	11.0246	10.6299	7.8274	10.4766	9.85301	10.5163	9.19954	8.92329
EVM0000993	Chr13	32671784	32675375	-	Putative pentatricopeptide repeat-containing protein At2g02150 OS=Arabidopsis thaliana OX=3702 GN=At2g02150 PE=3 SV=1	pentatricopeptide repeat-containing protein [Pyrus ussuriensis x Pyrus communis]	Group I	2.38349	2.66764	3.89924	3.75206	2.30132	2.389	3.3553	2.69454	2.74094	2.30292	3.006	2.02215	1.71005	1.8962	1.25083	2.00989	0.956015	2.0656	1.7809	1.2499	1.59847	1.33641	1.36739	1.63484	1.82179	1.14683	2.11827
EVM0000994	Chr8	24612643	24613907	-	--	hypothetical protein D8674_033007 [Pyrus ussuriensis x Pyrus communis]	Group II	26.1586	21.2338	23.8411	34.4211	29.1426	30.5881	34.8771	38.9553	39.1125	43.2336	51.9333	46.1115	47.9021	50.7166	49.6902	46.96	46.8147	53.056	59.7451	51.7763	56.0745	60.5912	58.077	61.9911	31.47	36.7555	66.0203
EVM0000995	Chr15	19730225	19731688	+	Cysteine desulfurase, mitochondrial OS=Arabidopsis thaliana OX=3702 GN=NIFS1 PE=1 SV=1	PREDICTED: cysteine desulfurase, mitochondrial-like [Pyrus x bretschneideri]	Group I	20.9769	28.6832	24.065	21.7662	13.5799	15.1764	17.2284	17.5817	23.3356	22.8716	23.9323	18.1184	13.9316	11.8224	13.8392	18.8904	14.5733	16.8514	17.9483	18.5091	16.0526	21.3169	24.8251	23.3754	19.0005	19.2605	30.7524
EVM0000996	Chr14	17242009	17242521	+	--	sigma factor binding protein 2 [Pyrus ussuriensis x Pyrus communis]	Group II	7.7144	2.52259	5.27747	6.91428	6.048	5.51201	8.21525	7.58549	6.62902	5.80319	7.07221	11.3241	10.9291	9.04316	13.7697	6.48363	6.63845	11.0425	7.78378	8.26374	11.2411	5.02747	6.32786	8.01236	0.549842	2.4372	3.26305
EVM0000998	Chr12	10988184	10988791	-	Auxin-responsive protein SAUR72 OS=Arabidopsis thaliana OX=3702 GN=SAUR72 PE=1 SV=1	PREDICTED: auxin-responsive protein SAUR40-like [Pyrus x bretschneideri]	Group II	1.56029	1.62913	1.21222	2.21305	5.52641	3.65517	12.8715	9.15145	6.45832	20.3628	7.65519	11.3214	4.47777	3.53519	1.5536	7.78236	2.27237	8.79815	3.66857	4.48799	13.1872	3.24223	2.79031	3.55269	2.13553	1.58871	2.0874
EVM0001001	Chr8	6832671	6838575	-	--	PREDICTED: uncharacterized protein LOC103936485 [Pyrus x bretschneideri]	Group I	3.05766	3.58879	2.69411	2.50605	1.4685	0.778256	2.55459	2.1051	1.85524	2.1348	1.02315	1.15497	0.831971	0.547714	1.12693	1.06772	0.714377	0.92835	0.736846	0.907671	1.70144	1.55089	1.18923	1.82707	0.961935	1.25787	0.709147
EVM0001002	Chr11	30487923	30499065	-	Elongation factor Tu, mitochondrial OS=Arabidopsis thaliana OX=3702 GN=TUFA PE=1 SV=1	hypothetical protein DVH24_002794 [Malus domestica]	Group I	63.8924	84.847	100.985	94.5913	71.7847	80.8315	67.988	70.3077	73.791	64.343	67.4647	57.9411	63.4106	57.5898	59.5924	56.3258	51.7623	57.7594	49.6342	44.0602	44.3266	46.6268	56.8827	55.8877	85.8178	50.5675	79.5839
EVM0001003	Chr9	25532293	25534260	-	GDSL esterase/lipase At5g37690 OS=Arabidopsis thaliana OX=3702 GN=At5g37690 PE=2 SV=1	GDSL esterase/lipase [Pyrus ussuriensis x Pyrus communis]	Group II	1.53672	2.47281	2.10201	1.24716	2.8367	2.73092	2.03559	1.08061	2.80172	36.2658	49.7532	30.1025	43.6559	39.9816	33.4155	41.6535	28.708	34.6832	18.3386	42.5893	36.6326	19.1293	22.556	20.9412	7.41836	12.5591	29.0264
EVM0001004	Chr8	4771076	4773327	+	5'-adenylylsulfate reductase-like 4 OS=Arabidopsis thaliana OX=3702 GN=APRL4 PE=2 SV=1	PREDICTED: 5'-adenylylsulfate reductase-like 4 [Pyrus x bretschneideri]	Group II	24.8368	25.4291	19.5904	32.7452	35.3519	31.0795	36.7693	37.6584	39.9782	35.3205	31.0737	29.46	30.1451	25.2441	32.0092	32.5114	30.5994	33.1715	27.6682	25.8565	25.732	23.389	24.7501	21.8277	33.8118	24.9303	16.3532
EVM0001005	Chr3	28758300	28762100	-	Putative disease resistance RPP13-like protein 1 OS=Arabidopsis thaliana OX=3702 GN=RPPL1 PE=3 SV=1	PREDICTED: putative disease resistance RPP13-like protein 1 [Pyrus x bretschneideri]	Group I	2.2929	2.9602	3.32664	2.51631	1.53999	2.06351	3.36825	2.89112	2.65746	4.34986	3.73833	2.51329	1.5337	1.56047	1.01326	2.13325	1.48842	1.8857	1.65573	1.68868	1.91359	1.31146	1.514	1.92842	2.42799	0.986666	1.91302
EVM0001006	Chr12	18218984	18239902	+	ABC transporter A family member 1 OS=Arabidopsis thaliana OX=3702 GN=ABCA1 PE=2 SV=2	PREDICTED: ABC transporter A family member 1-like [Pyrus x bretschneideri]	Group I	53.9889	65.7682	64.3373	43.7457	37.7653	34.0561	41.6969	38.3619	41.3611	30.6625	25.3528	17.9555	10.8701	7.75023	6.7569	12.2942	6.31721	9.83697	7.10524	6.44772	6.55543	5.28114	7.79896	8.27192	14.5925	7.12368	6.54628
EVM0001011	Chr9	404305	408335	-	Uridine kinase-like protein 1, chloroplastic OS=Arabidopsis thaliana OX=3702 GN=UKL1 PE=1 SV=1	uridine kinase-like protein 1, chloroplastic isoform X1 [Malus domestica]	Group I	12.2848	13.2392	14.4894	21.2028	21.5501	16.8284	19.399	18.7641	17.5882	18.236	17.4047	14.6916	17.6706	18.3385	11.258	16.6769	13.3701	16.5669	13.32	10.3183	10.9397	9.53718	9.83247	8.86307	4.49894	8.6931	10.3216
EVM0001012	Chr16	2541445	2544797	-	Nicotinamide adenine dinucleotide transporter 2, mitochondrial OS=Arabidopsis thaliana OX=3702 GN=NDT2 PE=1 SV=1	PREDICTED: nicotinamide adenine dinucleotide transporter 2, mitochondrial-like [Pyrus x bretschneideri]	Group I	4.58542	4.43804	2.38523	3.22888	2.23696	2.50483	3.72294	3.36645	4.01821	4.03853	2.28525	3.09671	2.54872	2.37425	2.11556	2.84286	1.71727	2.18087	2.58848	3.0944	2.30329	3.00709	2.45427	3.43327	3.67567	2.56526	1.57211
EVM0001013	Chr6	25128624	25132988	-	Glutamate receptor 3.3 OS=Arabidopsis thaliana OX=3702 GN=GLR3.3 PE=1 SV=1	PREDICTED: glutamate receptor 3.3 [Pyrus x bretschneideri]	Group I	13.7821	11.5107	12.5642	11.1217	7.81086	7.1317	15.3404	13.8713	13.2401	16.3176	13.8144	11.947	11.2646	8.78307	10.1812	7.24749	6.13307	6.70208	5.89728	5.7401	6.43731	6.65272	9.50701	9.26746	6.01206	5.01002	5.5762
EVM0001015	Chr3	7633669	7634427	-	--	PREDICTED: uncharacterized protein LOC103943804 isoform X2 [Pyrus x bretschneideri]	Group I	4.64921	6.09729	6.11877	6.31161	5.03008	6.43483	4.20982	4.45733	4.69007	5.69016	7.09804	4.13907	3.37864	1.99095	3.939	3.15936	4.58611	5.14742	3.45062	3.30761	3.39783	1.89034	3.02692	2.28046	3.13213	2.82341	4.68973
EVM0001016	Chr11	26773818	26778175	+	--	PREDICTED: uncharacterized protein LOC103932783 [Pyrus x bretschneideri]	Group I	1.36325	0.9402	1.80365	2.00976	2.31735	1.34066	1.89335	1.86616	2.00259	2.04505	1.83587	1.82604	2.04581	0.982877	1.18649	1.14838	1.25297	2.02022	0.801558	1.27741	0.986797	0.378829	0.782616	0.98239	1.48679	1.57435	1.78647
EVM0001018	Chr2	20724157	20727895	-	Prolycopene isomerase, chloroplastic OS=Arabidopsis thaliana OX=3702 GN=CRTISO PE=1 SV=2	pyridine nucleotide-disulfide oxidoreductase domain-containing protein 2-like [Malus domestica]	Group I	9.21537	10.5664	8.56143	8.78248	7.65989	6.65582	5.2831	6.54767	6.90484	5.86554	6.47708	5.17858	4.82337	4.40719	3.31224	4.12626	3.90103	3.35692	3.89287	3.07298	2.92594	4.9479	3.83058	5.14866	3.04103	2.62284	4.85456
EVM0001022	Chr9	3162654	3167445	-	Chaperone protein ClpB3, chloroplastic OS=Arabidopsis thaliana OX=3702 GN=CLPB3 PE=1 SV=1	PREDICTED: chaperone protein ClpB3, chloroplastic-like [Pyrus x bretschneideri]	Group I	7.04827	8.3069	9.28554	6.9347	7.35076	5.87005	6.75038	7.00559	8.18787	6.97474	5.86214	6.17817	2.92948	2.43138	3.48571	4.04857	2.71009	3.90616	3.20795	2.84375	2.4182	3.17855	3.69897	3.92511	8.0307	3.06329	3.96569
EVM0001023	Chr3	25849549	25854994	+	SMR domain-containing protein At5g58720 OS=Arabidopsis thaliana OX=3702 GN=PIPC PE=1 SV=1	PREDICTED: SMR domain-containing protein At5g58720-like [Pyrus x bretschneideri]	Group I	147.829	177.944	168.42	279.271	263.454	283.117	183.277	166.433	164.585	127.179	138.116	107.124	70.2104	50.6865	49.8027	100.273	70.1898	83.7398	56.8925	44.7222	55.6383	36.2853	45.4658	45.3442	63.5765	38.6522	53.8821
EVM0001024	Chr6	1030736	1033046	-	--	PREDICTED: uncharacterized protein LOC103946939 isoform X1 [Pyrus x bretschneideri]	Group II	6.34014	5.90136	3.99906	3.97892	2.36001	3.79306	7.23249	8.3682	6.16376	12.1105	10.9831	12.232	6.63358	7.86499	7.3925	6.62248	7.23418	7.19919	9.36596	11.5225	10.8818	13.4789	17.4733	17.1468	7.47932	10.787	8.01356
EVM0001026	Chr5	1603259	1604407	-	Pentatricopeptide repeat-containing protein At3g13160, mitochondrial OS=Arabidopsis thaliana OX=3702 GN=At3g13160 PE=1 SV=1	PREDICTED: pentatricopeptide repeat-containing protein At3g13160, mitochondrial-like [Pyrus x bretschneideri]	Group II	14.4793	13.2432	18.2068	11.9241	13.9191	13.7607	21.5079	19.777	17.299	10.7905	16.7151	15.1592	12.5783	13.1556	14.1569	18.3727	18.1889	16.6314	17.6569	17.9556	17.4725	26.6097	24.4831	25.2129	19.8966	20.8072	35.5852
EVM0001027	Chr5	15424966	15428136	+	--	PREDICTED: uncharacterized protein LOC103949575 isoform X2 [Pyrus x bretschneideri]	Group I	22.6684	19.5301	16.3096	15.8225	18.2612	14.4872	19.3689	20.2198	18.107	17.9198	18.1606	17.9973	15.6146	15.4948	12.2261	15.5409	12.5445	14.3176	18.8283	17.8911	18.8384	20.7266	20.5889	19.6501	15.0367	19.8868	16.6442
EVM0001029	Chr10	1889469	1890554	+	SKP1-interacting partner 15 OS=Arabidopsis thaliana OX=3702 GN=SKIP15 PE=1 SV=1	PREDICTED: SKP1-interacting partner 15-like [Pyrus x bretschneideri]	Group I	8.76165	8.5362	16.4615	15.6999	12.4678	14.9437	9.92941	12.2769	14.0032	8.82415	8.15449	5.52144	3.84318	3.11135	4.21959	9.55392	6.18796	10.4542	6.96032	3.09175	4.20703	4.34702	4.77158	4.69406	5.16888	4.73082	6.15041
EVM0001030	Chr15	17040992	17045498	-	Cyclin-dependent kinase C-1 OS=Arabidopsis thaliana OX=3702 GN=CDKC-1 PE=1 SV=1	PREDICTED: cyclin-dependent kinase C-1-like isoform X2 [Pyrus x bretschneideri]	Group I	31.6795	29.7789	26.3752	36.3585	35.5524	31.3753	27.1804	23.1161	26.0244	22.7554	32.3697	22.8387	23.3735	21.0963	19.5436	26.8218	20.7088	23.9366	15.577	14.6919	15.6011	11.5034	12.6974	13.5423	11.5041	10.9315	11.3303
EVM0001033	Chr7	21182946	21188471	+	--	PREDICTED: uncharacterized protein LOC103926649 [Pyrus x bretschneideri]	Group II	82.4754	76.05	62.72	29.8781	30.6907	32.5145	21.1372	17.1007	17.7818	61.2838	64.7576	81.1282	73.1059	70.447	74.1446	87.882	106.72	84.9191	51.6345	84.0557	77.1647	63.379	78.3849	70.8172	29.3543	46.3475	64.9818
EVM0001035	Chr4	1869954	1873144	-	Receptor-like kinase TMK4 OS=Arabidopsis thaliana OX=3702 GN=TMK4 PE=1 SV=1	receptor protein kinase TMK1 [Pyrus ussuriensis x Pyrus communis]	Group I	10.1705	12.6099	17.8122	11.8084	10.9377	11.6628	16.3986	18.6958	15.8512	11.4206	11.0065	8.93578	5.88957	5.50804	6.16961	6.35572	5.10091	6.89494	8.23833	8.12869	7.08876	6.13461	6.44445	6.48099	22.3172	7.18981	7.59852
EVM0001041	Chr14	25569413	25569812	-	--	hypothetical protein D8674_010801 [Pyrus ussuriensis x Pyrus communis]	Group II	1.67517	3.18578	3.06003	3.01291	5.28202	5.93437	5.71409	5.17022	5.75403	7.57035	5.56824	8.01366	8.55658	8.23421	5.84842	5.32938	2.79676	3.54115	3.02427	4.85077	7.75434	1.77907	3.63138	3.93924	3.33837	2.03643	0
EVM0001042	Chr10	3539085	3545822	+	Protein HIRA OS=Oryza sativa subsp. japonica OX=39947 GN=Os09g0567700 PE=2 SV=1	hypothetical protein DVH24_037630 [Malus domestica]	Group I	21.7247	24.2514	21.1518	18.3082	15.4507	13.6491	20.1837	17.9683	18.0382	19.5586	17.2501	13.296	11.2382	8.92297	6.29543	9.7942	5.2819	7.75702	7.93635	6.61736	7.83711	6.54586	7.78328	8.53958	12.9391	7.9939	8.45922
EVM0001043	Chr10	8026660	8027139	-	--	hypothetical protein DVH24_042268 [Malus domestica]	Group II	0.121102	0.217529	0	0	0.497858	0	0.448338	0	0	2.14592	1.58545	1.48472	1.56124	0.898135	0.777969	6.57711	3.30295	3.88722	2.90281	3.62003	2.47334	5.04013	5.41067	6.63389	1.63629	1.42954	3.59875
EVM0001044	Chr1	11428008	11429606	-	WRKY transcription factor 22 OS=Arabidopsis thaliana OX=3702 GN=WRKY22 PE=2 SV=1	PREDICTED: WRKY transcription factor 22-like [Pyrus x bretschneideri]	Group I	3.04986	8.03057	18.5867	30.688	21.1712	43.9033	44.7583	43.1	36.7728	18.469	12.0445	7.23905	4.82881	3.42634	2.64375	5.50137	3.14177	5.6568	1.91964	1.86455	2.22082	1.29588	1.06691	1.36154	1.61814	0.546905	2.24653
EVM0001045	Chr8	14974352	14977405	+	Aspartate--tRNA ligase 2, cytoplasmic OS=Arabidopsis thaliana OX=3702 GN=IBI1 PE=1 SV=1	PREDICTED: aspartate--tRNA ligase 2, cytoplasmic-like [Pyrus x bretschneideri]	Group I	6.93832	6.38573	5.19955	21.6419	64.4782	51.7969	91.9378	104.545	77.4075	4.95369	3.5815	5.3491	10.3628	14.9634	7.12331	11.1598	8.13044	10.0262	15.9139	8.41166	8.46683	3.98681	3.69105	3.86191	3.86313	3.73501	4.22548
EVM0001047	Contig00852	63483	67675	-	ATP phosphoribosyltransferase 1, chloroplastic OS=Arabidopsis thaliana OX=3702 GN=HISN1A PE=1 SV=1	PREDICTED: ATP phosphoribosyltransferase 1, chloroplastic-like [Pyrus x bretschneideri]	Group I	5.235	4.78282	2.23141	4.95388	5.37734	5.32298	6.77976	7.2517	6.84918	4.09857	5.2402	4.3591	4.61975	4.17384	3.71177	2.6331	3.47001	3.44395	3.68547	3.73832	3.40673	3.70311	3.25356	4.05836	2.81623	2.9266	1.71819
EVM0001048	Chr4	25663275	25666873	-	Peroxisome biogenesis protein 12 OS=Arabidopsis thaliana OX=3702 GN=PEX12 PE=1 SV=2	PREDICTED: peroxisome biogenesis protein 12 [Pyrus x bretschneideri]	Group I	40.1788	44.6443	37.6972	28.6762	25.788	32.1691	24.0033	24.5402	28.3312	23.9474	26.9383	24.9971	23.7395	21.5852	23.0653	28.5285	26.201	24.6774	21.7807	20.9355	20.1363	16.0797	18.1337	20.1098	21.3505	16.9872	22.2609
EVM0001051	Chr9	20476331	20478125	+	Probable WRKY transcription factor 40 OS=Arabidopsis thaliana OX=3702 GN=WRKY40 PE=1 SV=1	PREDICTED: probable WRKY transcription factor 40 [Pyrus x bretschneideri]	Group I	87.8618	147.63	189.487	59.6383	39.7253	72.0758	103.737	88.2144	76.1315	104.599	53.2361	50.5278	15.0594	17.7144	14.6016	16.5346	15.0968	23.0827	18.9291	24.9836	29.692	6.41355	5.79179	9.74816	15.4436	4.05753	6.62856
EVM0001053	Chr14	26009563	26009751	-	Photosystem II reaction center protein Z OS=Eucalyptus globulus subsp. globulus OX=71271 GN=psbZ PE=3 SV=1	photosystem II protein Z [Cotoneaster schantungensis]	Group I	3.07404	1.94843	1.7197	2.05529	1.94884	0	2.00412	2.36164	1.26919	1.07492	1.00628	2.75122	0.312218	0.416352	1.37966	0.225452	0.461255	0.316549	1.195	0.937805	0.624893	0.163275	2.13376	1.18987	0	0	1.90896
EVM0001054	Chr13	13961031	13968441	+	2-methoxy-6-polyprenyl-1,4-benzoquinol methylase, mitochondrial OS=Arabidopsis thaliana OX=3702 GN=COQ5 PE=2 SV=1	PREDICTED: 2-methoxy-6-polyprenyl-1,4-benzoquinol methylase, mitochondrial isoform X1 [Pyrus x bretschneideri]	Group I	7.48246	5.84298	6.44885	6.31296	7.04867	6.28016	6.44793	5.7978	6.26643	6.77666	6.11613	6.49476	6.81411	6.42848	6.82786	4.53941	4.5638	3.5546	4.52782	4.61972	5.14357	6.11357	6.59085	7.33701	9.30184	6.4526	5.85813
EVM0001055	Chr9	12394185	12395443	-	Inactive protein kinase SELMODRAFT_444075 OS=Selaginella moellendorffii OX=88036 GN=SELMODRAFT_444075 PE=2 SV=1	PREDICTED: inactive protein kinase SELMODRAFT_444075 isoform X1 [Pyrus x bretschneideri]	Group II	2.23598	1.80057	1.75488	9.85276	6.86193	6.5728	9.77937	14.8411	6.72655	8.76028	9.54993	8.42131	8.40474	8.75983	10.9421	9.05206	6.48094	6.16203	7.92245	5.07689	5.6019	6.98158	9.54482	6.61518	1.81621	3.64976	3.46895
EVM0001056	Chr2	25653475	25657362	-	--	uncharacterized protein LOC103418158 [Malus domestica]	Group I	8.67172	7.08137	6.50895	20.8765	20.2767	23.139	31.878	27.3701	20.8516	11.1667	9.5445	6.76428	9.40034	6.39854	10.6697	4.20555	3.61471	4.19613	10.5034	8.38877	7.97441	8.50376	8.45169	9.07033	9.27264	12.3073	18.0933
EVM0001058	Chr15	13866175	13871166	-	Carbamoyl-phosphate synthase small chain, chloroplastic OS=Arabidopsis thaliana OX=3702 GN=CARA PE=1 SV=1	carbamoyl-phosphate synthase small chain, chloroplastic-like [Prunus dulcis]	Group I	1.61723	1.10364	1.7145	1.71733	0.965712	1.00478	1.70657	2.51289	1.65874	1.33216	0.984289	1.65995	1.8886	1.85535	1.05982	0.954255	1.18068	1.52199	1.17429	0.793745	1.03865	1.13929	1.82761	1.79555	0.797702	1.39531	1.52653
EVM0001059	Chr3	10364861	10365670	+	--	hypothetical protein D8674_022034 [Pyrus ussuriensis x Pyrus communis]	Group I	2.72801	3.60871	2.31338	2.48994	3.06497	1.96192	2.37255	2.89303	2.87504	2.76001	2.05294	1.36153	1.21355	0.653579	0.66074	0.536706	1.21677	1.34804	1.45821	0.480072	0.811446	0.620315	0.523253	1.31622	1.83101	0.361722	1.53974
EVM0001060	Chr12	1887612	1889738	-	--	c-Myc-binding protein homolog [Malus domestica]	Group II	13.4381	12.8217	18.1433	10.8789	9.35415	8.77689	15.6079	15.9752	14.4251	12.7119	16.9622	16.4761	22.848	22.2769	19.9322	15.4074	16.0889	17.4138	22.9421	20.778	22.3189	22.0803	19.2322	19.2321	27.5363	26.4786	31.2694
EVM0001061	Chr15	29446979	29450732	+	Single myb histone 4 OS=Zea mays OX=4577 GN=SMH4 PE=2 SV=1	PREDICTED: single myb histone 3-like [Pyrus x bretschneideri]	Group I	8.44336	7.32124	8.69348	12.256	10.617	15.3948	10.7342	10.853	13.3634	11.0654	9.58001	8.29791	10.5027	9.54238	7.98572	8.41475	7.11248	7.69109	8.5796	9.25332	7.82531	6.9009	6.11373	7.13786	15.3424	8.63394	8.02566
EVM0001062	Chr17	26605862	26610348	+	Plant cysteine oxidase 4 OS=Arabidopsis thaliana OX=3702 GN=PCO4 PE=1 SV=2	PREDICTED: plant cysteine oxidase 4 [Pyrus x bretschneideri]	Group I	29.8071	38.4231	52.6571	20.5962	10.423	11.4092	26.7885	23.2303	26.149	23.229	28.9662	22.3595	22.4552	18.8647	18.2458	26.1279	15.8799	21.2761	17.6869	18.9838	18.6631	13.6866	11.7712	12.2589	18.44	13.2338	20.3036
EVM0001064	Chr11	5154612	5157189	-	--	hypothetical protein D8674_006750 [Pyrus ussuriensis x Pyrus communis]	Group I	8.05431	8.73796	8.58125	17.9133	17.4665	19.1117	16.5663	17.8918	17.6401	19.079	16.2782	16.1381	11.8866	7.97834	9.05708	7.78102	6.60491	6.76049	7.87954	9.15996	7.90492	5.11321	8.88455	7.94227	6.40603	5.79032	6.82708
EVM0001066	Chr10	7057003	7060968	+	Glucan endo-1,3-beta-glucosidase 7 OS=Arabidopsis thaliana OX=3702 GN=At4g34480 PE=1 SV=2	glucan endo-1,3-beta-glucosidase 7 [Pyrus ussuriensis x Pyrus communis]	Group I	128.173	108.485	154.522	279.963	213.633	245.953	167.043	152.912	180.273	136.738	117.747	99.0314	117.381	127.194	146.68	97.7096	73.2911	101.939	66.6797	49.5937	61.455	48.0608	52.4304	62.0298	31.4747	22.1501	42.9135
EVM0001067	Chr7	15638277	15640969	+	50S ribosomal protein L5, chloroplastic OS=Arabidopsis thaliana OX=3702 GN=RPL5 PE=2 SV=1	50S ribosomal protein L5, chloroplastic-like [Malus domestica]	Group II	5.49347	2.71509	1.62596	9.51484	8.32126	10.4536	4.89595	7.90331	4.62744	4.7961	7.18548	10.2917	8.95616	8.68481	10.2198	8.57615	9.74515	6.93842	4.61757	8.27453	6.53805	2.00115	4.79645	4.6283	2.28162	2.68152	1.40867
EVM0001068	Chr2	18113612	18117052	+	--	PREDICTED: U1 small nuclear ribonucleoprotein A isoform X1 [Pyrus x bretschneideri]	Group I	14.208	17.7981	18.9255	16.3648	16.192	14.3621	22.6387	19.0999	19.7995	13.7442	12.5078	8.43335	8.63013	7.88579	5.58916	7.06087	6.44626	6.64036	7.69288	6.2228	7.04463	4.55708	7.57755	7.28092	9.02043	6.97738	6.64107
EVM0001069	Chr5	4540961	4544967	+	Two-pore potassium channel 3 OS=Arabidopsis thaliana OX=3702 GN=TPK3 PE=2 SV=1	hypothetical protein C1H46_033220 [Malus baccata]	Group I	3.84955	4.70378	6.16607	3.10282	1.2241	1.58652	5.73204	4.59142	6.33263	3.33144	4.68402	3.21239	3.10728	1.57693	2.39298	1.9393	1.64276	2.05205	2.79094	2.60027	3.31014	3.99053	3.52259	3.36452	2.59554	2.06985	4.37793
EVM0001071	Chr7	21150180	21152417	+	Mitochondrial import inner membrane translocase subunit TIM14-1 OS=Arabidopsis thaliana OX=3702 GN=TIM14-1 PE=1 SV=1	PREDICTED: mitochondrial import inner membrane translocase subunit TIM14-1-like [Pyrus x bretschneideri]	Group II	13.1458	10.8919	7.8873	11.8684	10.5625	13.4304	7.48246	11.1255	11.4284	15.3613	10.8002	17.62	27.0331	22.91	23.8754	24.0807	26.4657	19.5699	15.6704	22.3278	17.3034	16.2368	18.3103	20.2129	15.6746	19.0621	19.1453
EVM0001074	Chr8	5201475	5202713	-	VQ motif-containing protein 22 OS=Arabidopsis thaliana OX=3702 GN=VQ22 PE=2 SV=1	PREDICTED: flocculation protein FLO11-like [Pyrus x bretschneideri]	Group I	8.27913	11.2868	27.7997	15.8003	8.77937	14.2114	9.9432	9.79227	11.9591	12.8163	13.5849	5.78383	5.56289	2.4025	4.52267	2.18156	1.08262	2.6529	1.46484	1.84407	1.00503	1.49566	1.64243	2.00385	2.23718	0.787685	4.94416
EVM0001076	Chr16	1547708	1556433	-	Mediator of RNA polymerase II transcription subunit 23 OS=Arabidopsis thaliana OX=3702 GN=MED23 PE=1 SV=1	PREDICTED: mediator of RNA polymerase II transcription subunit 23 [Pyrus x bretschneideri]	Group I	20.2395	25.4639	35.4855	18.8274	16.7523	14.8157	16.26	15.946	18.1515	15.2795	14.1621	8.16856	4.75845	3.16363	3.01274	4.92264	2.96363	5.17766	4.46461	2.71799	3.09578	3.80635	4.77004	4.56379	8.01932	3.25084	5.45836
EVM0001078	Chr6	25477420	25478546	+	Calvin cycle protein CP12-3, chloroplastic OS=Arabidopsis thaliana OX=3702 GN=CP12-3 PE=1 SV=1	PREDICTED: calvin cycle protein CP12-3, chloroplastic [Pyrus x bretschneideri]	Group I	190.448	138.185	82.057	129.353	226.761	147.178	148.673	139.066	165.43	97.3349	70.2867	121.057	87.1986	76.0569	104.414	69.6599	74.1506	79.5131	75.0814	47.07	61.7814	78.0224	79.2268	71.9658	55.5924	84.68	44.5334
EVM0001079	Chr9	4905386	4908487	+	Indole-3-acetic acid-amido synthetase GH3.10 OS=Arabidopsis thaliana OX=3702 GN=GH3.10 PE=2 SV=1	PREDICTED: jasmonic acid-amido synthetase JAR1 [Pyrus x bretschneideri]	Group II	0.267567	0.315268	0.330605	1.93935	1.26863	2.3432	2.65791	2.47436	1.41417	3.60775	3.25005	3.05423	5.14587	2.77966	5.03665	1.1813	1.25917	0.941237	1.103	1.6139	2.8465	3.44515	5.08579	5.50421	1.01952	2.12049	2.74493
EVM0001080	Chr11	30060552	30062207	+	Probable inactive patatin-like protein 9 OS=Arabidopsis thaliana OX=3702 GN=PLP9 PE=2 SV=1	PREDICTED: probable inactive patatin-like protein 9 [Pyrus x bretschneideri]	Group I	2.17924	1.00473	0.423782	34.4183	42.9026	44.1909	16.1581	22.3081	14.1264	12.3153	12.6591	10.1605	27.4963	22.8336	36.4697	17.9309	13.5257	16.4553	5.7793	5.08185	5.82369	3.35078	2.43105	2.85601	0.473117	0.830904	1.14999
EVM0001081	Chr1	11944563	11955906	-	ATP-dependent helicase BRM OS=Arabidopsis thaliana OX=3702 GN=BRM PE=1 SV=1	PREDICTED: ATP-dependent helicase BRM isoform X1 [Pyrus x bretschneideri]	Group I	20.0561	23.6703	26.4297	15.1615	12.4367	12.3635	20.0046	17.7267	16.2631	13.7878	11.4215	7.99401	4.79119	2.93562	3.86687	4.8415	2.22329	3.91455	4.0464	2.82412	3.22793	4.21376	5.38731	5.23842	7.53778	4.64734	5.9582
EVM0001082	Chr5	18553593	18555370	-	Probable aquaporin PIP2-8 OS=Arabidopsis thaliana OX=3702 GN=PIP2-8 PE=1 SV=1	PREDICTED: probable aquaporin PIP2-8 [Pyrus x bretschneideri]	Group II	883.406	967.562	863.544	1161.19	856.446	762.778	820.576	1025.01	1045.71	1656.54	2448.53	1993.53	1736.55	1837.32	1599.85	2447.91	2636.01	2609.84	2588.88	2373.26	2446.08	2134.22	1885.37	1957.62	1777.98	1908.87	2784.71
EVM0001083	Chr3	2590212	2591189	-	Calmodulin-like protein 8 OS=Arabidopsis thaliana OX=3702 GN=CML8 PE=1 SV=1	PREDICTED: calmodulin-like protein 11 [Pyrus x bretschneideri]	Group I	4.33397	3.01394	4.20536	8.01475	4.12259	3.89107	3.79699	5.48729	2.50832	5.03377	2.48324	6.25417	5.0833	5.21214	3.8643	2.48048	1.71847	0.961964	0.86658	0.867574	1.95451	0.652061	0.776835	0	0.423431	2.23506	1.02732
EVM0001084	Chr1	2983345	2987463	+	--	PREDICTED: uncharacterized protein LOC103963420 [Pyrus x bretschneideri]	Group I	4.1292	4.3926	5.76597	3.73821	2.32838	1.60194	3.93684	3.74315	4.25389	4.14669	3.84251	3.49449	3.26796	2.43508	2.23915	2.83297	1.29956	2.62052	2.48147	2.35055	2.86877	2.42062	2.78808	3.34002	2.87375	2.32028	3.1779
EVM0001085	Chr8	21846296	21849078	+	Protein TIC 55, chloroplastic OS=Pisum sativum OX=3888 GN=TIC55 PE=1 SV=1	PREDICTED: protein TIC 55, chloroplastic-like [Pyrus x bretschneideri]	Group II	9.96139	8.98391	8.27405	4.03452	2.8673	3.83158	4.53913	3.28092	2.24967	4.72135	5.73094	5.71125	3.42912	4.69	5.38577	3.63175	3.19386	3.04762	4.41869	3.07134	5.03751	6.71358	8.91411	8.33256	14.679	10.1345	7.77814
EVM0001086	Chr5	14829537	14833876	-	Serine/threonine-protein kinase MHK OS=Arabidopsis thaliana OX=3702 GN=MHK PE=2 SV=2	serine/threonine-protein kinase MHK-like [Pyrus ussuriensis x Pyrus communis]	Group I	15.331	18.5579	19.4435	17.8353	7.10897	7.83567	6.79452	5.67238	7.15479	8.34492	7.14943	6.35525	4.7067	4.32118	4.99046	7.10932	4.94111	4.15494	6.59281	4.37172	8.33371	10.2076	5.37765	3.43687	14.7063	6.35077	8.07777
EVM0001088	Chr3	20929965	20931679	+	Probable glucuronoxylan glucuronosyltransferase IRX7 OS=Arabidopsis thaliana OX=3702 GN=IRX7 PE=2 SV=1	PREDICTED: probable glucuronoxylan glucuronosyltransferase IRX7 [Pyrus x bretschneideri]	Group I	42.1349	33.5424	30.5008	63.2677	55.9072	57.1174	74.0102	59.6018	58.3093	47.3969	41.8502	22.4513	36.6984	22.9857	50.08	6.62358	4.93017	6.18483	0.733861	0.988483	0.891613	2.534	1.68878	2.78871	6.91109	5.07296	6.52656
EVM0001090	Chr1	5581682	5586682	-	Protein INVOLVED IN DE NOVO 2 OS=Arabidopsis thaliana OX=3702 GN=IDN2 PE=1 SV=1	hypothetical protein D8674_041953 [Pyrus ussuriensis x Pyrus communis]	Group I	34.83	38.0663	42.3336	33.9019	25.9211	28.3325	36.3931	34.5036	35.3469	36.644	38.9763	32.9623	23.2564	19.4121	21.7921	22.0388	16.2484	19.7864	15.0959	16.9208	17.1268	16.9796	21.0394	21.5773	17.9922	16.9041	25.7345
EVM0001091	Chr4	1917804	1931324	-	UDP-glycosyltransferase 75C1 OS=Solanum lycopersicum OX=4081 GN=UGT75C1 PE=1 SV=1	PREDICTED: crocetin glucosyltransferase, chloroplastic-like isoform X2 [Pyrus x bretschneideri]	Group I	4.89822	6.68839	6.735	7.17764	5.6669	5.55863	3.80698	3.38463	4.58925	5.30465	4.12117	3.55152	1.70956	2.13967	2.52665	0.929153	0.699601	1.02515	0.828	0.427255	0.783593	0.547643	0.626751	0.789919	2.5764	0.663162	0.406263
EVM0001092	Chr16	1992480	1993088	+	--	hypothetical protein DVH24_007519 [Malus domestica]	Group I	10.5252	9.46961	6.43124	7.37803	5.1525	4.94042	10.6118	10.4466	11.2871	9.10149	4.37671	4.22467	2.00002	2.93521	1.43645	1.40948	0.94291	1.18711	0.884793	1.19149	0.944498	0.715377	1.33575	1.57686	1.33038	0.965306	0.554439
EVM0001094	Chr1	26030184	26032480	+	--	PREDICTED: N-lysine methyltransferase setd6 isoform X1 [Pyrus x bretschneideri]	Group II	4.82849	3.71248	3.03642	5.29261	5.38453	5.19407	4.97788	4.43197	6.90052	5.00161	5.74611	5.0277	7.34862	8.3587	6.51219	6.63478	5.69849	6.96425	4.9192	4.68888	6.28836	4.39756	5.74073	5.59513	1.57241	3.97628	3.03653
EVM0001098	Chr16	13955570	13957393	+	28 kDa ribonucleoprotein, chloroplastic OS=Spinacia oleracea OX=3562 PE=1 SV=1	PREDICTED: 28 kDa ribonucleoprotein, chloroplastic [Pyrus x bretschneideri]	Group II	21.037	16.6519	14.6432	26.8276	20.2008	27.7085	14.0256	12.9907	8.23132	20.5273	16.7287	25.769	19.8302	21.5274	22.0683	26.4154	27.0856	22.6156	15.3977	21.3226	19.0054	22.1109	31.2254	29.5751	8.37511	18.3358	21.8944
EVM0001099	Chr8	21146108	21148905	-	Aspartate aminotransferase, chloroplastic OS=Arabidopsis thaliana OX=3702 GN=ASP5 PE=1 SV=2	aspartate aminotransferase [Pyrus x bretschneideri]	Group I	89.2232	95.467	83.659	101.695	115.786	107.643	90.8519	88.3293	82.1349	74.8205	77.8842	76.9634	75.4036	83.0272	57.6361	89.0011	71.3301	74.9012	82.7638	79.6178	77.1181	71.3561	68.3308	72.8581	111.936	90.8601	68.8097
EVM0001100	Chr13	22048699	22052788	-	Probable serine/threonine-protein kinase At1g54610 OS=Arabidopsis thaliana OX=3702 GN=At1g54610 PE=1 SV=1	PREDICTED: probable serine/threonine-protein kinase At1g54610 [Pyrus x bretschneideri]	Group I	76.1613	61.4359	47.177	62.4202	69.0225	59.3725	87.118	75.2514	72.0294	50.5761	39.1549	28.7103	43.0474	33.4326	44.6278	27.6106	22.7558	24.9537	26.6309	21.3097	23.8173	21.5195	21.0067	23.2862	30.0839	25.0516	23.9019
EVM0001101	Chr15	22337259	22338688	-	Cyclin-D3-2 OS=Arabidopsis thaliana OX=3702 GN=CYCD3-2 PE=1 SV=1	cyclin-D3-2-like [Pyrus ussuriensis x Pyrus communis]	Group II	6.6056	5.46644	5.62278	7.44645	5.8698	4.79974	7.43809	8.80124	7.55657	16.2105	15.7152	18.4903	24.342	24.4848	28.2324	17.3369	19.9394	17.4279	13.1048	15.5076	17.0057	14.1048	20.5281	17.6143	5.01378	12.0641	11.543
EVM0001102	Chr7	28918823	28921986	-	V-type proton ATPase subunit H OS=Arabidopsis thaliana OX=3702 GN=VHA-H PE=1 SV=1	PREDICTED: V-type proton ATPase subunit H [Pyrus x bretschneideri]	Group II	17.7675	18.6782	7.00899	11.4977	7.57495	12.7028	22.4762	7.96225	6.10034	17.3583	12.1061	2.62867	11.4196	12.865	9.6304	6.00256	9.63036	4.89838	7.25924	5.81699	19.0509	23.1646	22.289	11.1512	13.4493	25.7279	26.5501
EVM0001103	Chr6	1998366	2010574	-	Transcription initiation factor TFIID subunit 2 OS=Arabidopsis thaliana OX=3702 GN=TAF2 PE=2 SV=1	PREDICTED: transcription initiation factor TFIID subunit 2 isoform X2 [Pyrus x bretschneideri]	Group I	24.1931	22.2433	21.0955	16.1085	16.5915	13.7276	18.2452	16.6738	15.8349	17.0327	14.2893	12.8718	8.51554	7.51643	5.32998	10.2957	5.8171	8.87113	7.38209	5.94602	6.65196	6.70945	8.03113	8.60074	9.09996	7.06256	8.0191
EVM0001104	Chr16	4311235	4314901	+	Probable methyltransferase PMT2 OS=Arabidopsis thaliana OX=3702 GN=At1g26850 PE=2 SV=2	APK [Malus hybrid cultivar]	Group II	36.1549	33.1855	30.1736	42.9167	34.262	33.089	45.4726	36.3233	42.4865	53.7806	41.0609	45.6255	47.7711	43.9253	51.3365	30.6921	26.0807	32.3808	37.602	31.4273	38.6632	44.1112	46.9756	52.2248	37.2761	34.4348	40.2126
EVM0001105	Chr9	11258454	11258867	-	--	PREDICTED: uncharacterized protein LOC103964298 [Pyrus x bretschneideri]	Group II	24.1573	11.7628	8.77543	208.494	255.076	267.03	974.615	764.616	1063.05	520.984	460.162	559.607	520.746	417.286	805.02	66.5161	69.2684	62.9361	59.4366	68.3954	83.5201	163.11	121.2	139.179	42.2044	152.259	109.336
EVM0001108	Contig00025	60189	65337	-	Aminopeptidase M1 OS=Arabidopsis thaliana OX=3702 GN=APM1 PE=1 SV=1	PREDICTED: aminopeptidase M1-like isoform X3 [Pyrus x bretschneideri]	Group I	4.37087	3.15954	2.52155	6.46788	7.64857	4.34247	12.2893	14.5879	9.84942	10.2452	8.14261	7.35732	6.11076	4.23638	3.72596	3.91703	3.51546	3.95642	5.09278	3.77386	3.68342	2.5477	3.99131	4.67268	2.47496	2.84187	2.86166
EVM0001109	Chr14	6901653	6903956	+	Probable beta-1,4-xylosyltransferase IRX10L OS=Arabidopsis thaliana OX=3702 GN=IRX10L PE=2 SV=1	PREDICTED: probable beta-1,4-xylosyltransferase IRX10L [Pyrus x bretschneideri]	Group I	31.3564	34.1295	26.5425	28.6417	25.5258	26.3758	32.927	27.4244	32.7618	33.7787	32.84	26.2202	29.0707	31.2679	35.3963	24.4603	22.8469	25.5924	26.3793	26.1787	28.4079	24.6602	24.8486	30.0248	27.1544	22.4775	29.9641
EVM0001110	Chr5	23049442	23052012	+	Stress enhanced protein 1, chloroplastic OS=Arabidopsis thaliana OX=3702 GN=SEP1 PE=2 SV=1	PREDICTED: stress enhanced protein 1, chloroplastic-like [Pyrus x bretschneideri]	Group II	61.2335	37.2033	32.4	40.5355	43.9114	48.167	41.0845	41.8527	38.2765	47.1819	44.7306	85.5636	96.4958	88.524	98.4335	87.0298	91.77	85.5773	54.3448	79.4337	80.2853	62.3451	79.7509	73.7621	17.7199	44.7043	29.9481
EVM0001111	Chr5	3327311	3329811	+	--	PREDICTED: uncharacterized protein LOC103938256 [Pyrus x bretschneideri]	Group II	4.61597	3.85627	4.10896	1.66644	1.87819	2.18094	2.59005	2.13117	1.65177	3.78001	3.85957	5.18544	4.27564	3.71936	5.09747	3.23015	3.67848	4.59668	4.4644	4.54138	4.24494	7.44187	5.90229	8.45647	4.45398	8.26048	6.68062
EVM0001113	Chr3	6650764	6656629	-	Formin-like protein 5 OS=Arabidopsis thaliana OX=3702 GN=FH5 PE=2 SV=2	formin-like protein 5 [Pyrus ussuriensis x Pyrus communis]	Group I	7.87885	8.93004	12.9661	9.05041	5.86677	7.23823	8.79991	9.26911	9.01055	10.0708	6.78636	5.37629	3.99554	3.7107	4.05857	3.36056	2.72101	4.1324	3.57997	2.93726	3.88471	3.00612	2.80675	2.7665	6.42325	2.77494	3.32814
EVM0001114	Chr14	2988553	2991181	-	Protein NEN1 OS=Arabidopsis thaliana OX=3702 GN=NEN1 PE=2 SV=1	PREDICTED: protein NEN1-like isoform X1 [Pyrus x bretschneideri]	Group I	6.04556	4.545	4.64435	7.47398	8.3061	7.26178	9.12605	8.85387	8.01492	5.69987	5.4854	5.31556	3.90969	4.90915	4.30815	3.6944	2.41498	3.30093	3.20436	2.39872	3.05407	2.34393	2.16851	2.96454	7.5284	3.37528	1.81287
EVM0001115	Chr15	45135119	45136554	+	Small nuclear ribonucleoprotein SmD3b OS=Arabidopsis thaliana OX=3702 GN=SMD3B PE=2 SV=1	hypothetical protein DVH24_013083 [Malus domestica]	Group II	30.6399	30.4891	18.8324	32.6886	35.3908	27.6852	53.8012	48.9395	54.9271	50.0532	54.195	55.4157	93.8466	85.9554	70.5589	65.0291	66.8267	69.6453	81.4954	83.1875	81.1684	86.8001	75.1313	71.0351	49.0011	85.692	88.7678
EVM0001116	Chr14	2121577	2130080	+	--	PREDICTED: uncharacterized protein LOC103930312 [Pyrus x bretschneideri]	Group I	3.5884	4.50117	5.16024	4.14472	3.69528	2.59901	4.40063	4.40436	3.50939	2.89061	2.94935	2.00281	1.65394	1.29754	0.871565	1.80386	1.00261	0.998415	1.07347	1.14887	1.5825	1.3852	1.5748	1.86813	3.10489	2.17326	2.15375
EVM0001117	Chr17	3185974	3187871	+	Amino acid transporter AVT1I OS=Arabidopsis thaliana OX=3702 GN=AVT1I PE=3 SV=1	PREDICTED: vacuolar amino acid transporter 1-like [Pyrus x bretschneideri]	Group I	185.463	214.782	275.403	4.47569	2.88693	3.05137	5.63369	4.77836	10.9995	3.27995	2.53571	3.49452	0.971115	1.33323	1.34272	0.723349	0.430628	0.256698	0.189304	0.269972	0.0982685	0.0488471	0.220222	0.211823	6.41579	1.93338	0.270619
EVM0001118	Chr16	10590329	10593728	+	FRIGIDA-like protein 4a OS=Arabidopsis thaliana OX=3702 GN=FRL4A PE=2 SV=1	FRIGIDA-like protein 4a [Pyrus ussuriensis x Pyrus communis]	Group I	817.579	799.253	863.004	662.562	652.061	638.585	615.307	595.844	608.873	607.019	657.343	564.448	400.147	319.416	415.016	501.602	361.781	449.134	310.581	293.139	326.5	161.893	225.891	226.433	251.641	188.215	267.5
EVM0001119	Chr17	24938122	24948595	+	Transcriptional activator DEMETER OS=Arabidopsis thaliana OX=3702 GN=DME PE=1 SV=2	transcriptional activator DEMETER-like [Pyrus ussuriensis x Pyrus communis]	Group I	4.33737	5.98188	8.40471	8.71502	7.65681	8.73315	10.3958	8.8004	7.8774	5.41795	4.655	3.09057	2.17789	1.37427	1.06313	2.51121	1.32722	1.89859	1.95393	1.2971	1.54084	1.77521	2.3209	1.90342	4.22037	2.05998	3.20776
EVM0001120	Contig00991	36648	37835	+	Trihelix transcription factor GT-3b OS=Arabidopsis thaliana OX=3702 GN=GT-3B PE=1 SV=1	trihelix transcription factor GT-3b-like [Pyrus ussuriensis x Pyrus communis]	Group II	0.341526	0.719815	0.959171	1.19068	1.40439	2.03915	2.25634	3.52956	2.67221	4.47887	3.31271	2.30294	1.54117	1.45597	1.87743	1.84276	1.44262	2.90947	0.573153	2.30467	1.46772	0.783881	1.52922	1.23796	6.14187	0.358667	1.34016
EVM0001121	Chr9	13672382	13677744	+	Probable inactive ATP-dependent zinc metalloprotease FTSHI 2, chloroplastic OS=Arabidopsis thaliana OX=3702 GN=FTSHI2 PE=1 SV=1	ATP-dependent zinc metalloprotease FtsH [Pyrus ussuriensis x Pyrus communis]	Group I	19.0382	23.014	24.9212	19.5619	18.241	17.0846	17.3601	17.0497	17.8095	13.0388	12.4865	8.842	7.75868	6.62852	6.04262	7.1652	4.2291	6.56989	6.20744	4.94876	6.16907	4.60369	6.52729	5.55086	12.2436	7.14659	7.72179
EVM0001123	Chr10	26502054	26503056	+	Cellulose synthase A catalytic subunit 8 [UDP-forming] OS=Arabidopsis thaliana OX=3702 GN=CESA8 PE=1 SV=1	PREDICTED: cellulose synthase A catalytic subunit 8 [UDP-forming]-like [Pyrus x bretschneideri]	Group I	26.4079	21.319	16.3586	51.3792	51.6931	48.3041	131.723	89.0768	81.189	34.2776	23.0144	17.6755	30.0629	12.9248	25.5849	2.76777	1.96713	1.64331	0.184511	0	0	0	0	0	0	0	0
EVM0001124	Chr9	23617467	23620133	-	LEAF RUST 10 DISEASE-RESISTANCE LOCUS RECEPTOR-LIKE PROTEIN KINASE-like 1.3 OS=Arabidopsis thaliana OX=3702 GN=LRK10L-1.3 PE=2 SV=1	hypothetical protein DVH24_030975 [Malus domestica]	Group I	7.10423	10.5179	17.3926	17.2062	8.12164	12.3019	15.2055	13.0446	12.2388	7.85787	6.30274	4.73886	3.1886	2.60069	2.93871	2.34385	0.927704	2.02053	0.9588	0.93865	1.09723	0.430156	0.740066	0.499245	1.32423	0.579586	0.520267
EVM0001125	Chr16	9695279	9695929	+	Major allergen Mal d 1 OS=Malus domestica OX=3750 PE=1 SV=3	PREDICTED: major allergen Mal d 1 [Pyrus x bretschneideri]	Group I	2378.4	1792.55	2677	3236.2	942.689	1583.92	2762.1	1864.36	2779.28	1592.45	603.026	1153.89	864.006	1214.84	767.799	262.442	308.711	290.342	74.5216	130.973	143.996	48.0689	53.9219	30.8527	71.823	56.6644	35.4771
EVM0001126	Chr3	25836877	25838343	+	--	nudC domain-containing protein 2-like [Pyrus ussuriensis x Pyrus communis]	Group II	9.01146	13.9937	8.7789	12.0857	13.2107	13.7012	11.4078	9.26481	11.9724	15.7266	14.5265	19.2921	20.348	25.3151	19.2818	19.527	20.0607	20.1274	19.7862	23.7117	21.989	24.8285	23.0592	21.1713	20.7191	28.1086	21.396
EVM0001127	Chr6	9720011	9720830	+	--	hypothetical protein D8674_029069 [Pyrus ussuriensis x Pyrus communis]	Group I	0.674704	1.4236	2.8667	18.1202	8.23993	14.0768	15.6305	14.3925	9.63712	3.78434	3.20938	3.12632	1.52715	0.301306	0.71368	1.93936	1.16235	1.32393	0.478998	1.59229	0.815376	0.25532	0.163153	0.185076	0.32711	0.164979	0.803343
EVM0001128	Contig01521	66817	68766	-	Homeobox-leucine zipper protein ATHB-40 OS=Arabidopsis thaliana OX=3702 GN=ATHB-40 PE=2 SV=3	homeobox-leucine zipper protein ATHB-40-like [Malus domestica]	Group I	38.6956	34.9362	35.4828	0.187305	0	0	1.27835	0	0.286897	0.75397	0.540481	1.18873	0.281218	0	0	0.179979	0	0.361087	0.299585	0	0.911883	0	0	0.441444	0	0.268272	0
EVM0001129	Chr16	6328373	6330798	-	--	PREDICTED: uncharacterized protein LOC103949867 isoform X1 [Pyrus x bretschneideri]	Group II	12.5133	8.00242	5.40601	10.9976	11.649	9.7994	9.3356	9.70416	7.59216	8.26437	9.84092	10.9399	12.1435	11.9456	11.555	11.0068	12.2173	11.276	9.74735	11.5479	9.95027	11.0674	9.27894	13.6169	5.27687	7.61281	5.11753
EVM0001134	Chr7	1723101	1725202	-	Cytokinin dehydrogenase 6 OS=Arabidopsis thaliana OX=3702 GN=CKX6 PE=2 SV=2	PREDICTED: cytokinin dehydrogenase 6-like [Pyrus x bretschneideri]	Group I	3.61847	8.8317	10.145	0.670354	0.261583	0.253651	0.0846041	0.184485	0.0862333	0.170405	0.275517	0.225664	0.152608	0.169515	0.0588945	0.290436	0.348506	0.402957	0.380396	0.459869	0.293193	0.432516	0.378557	0.476437	1.12856	0.520753	0.433819
EVM0001135	Chr9	2080051	2082173	-	Mitochondrial outer membrane protein porin of 34 kDa OS=Solanum tuberosum OX=4113 PE=1 SV=2	mitochondrial outer membrane protein porin of 34 kDa-like [Malus domestica]	Group I	76.0218	72.8993	98.3382	123.987	87.164	93.6675	63.5166	57.9464	66.7446	93.5687	105.358	90.6021	101.095	101.251	108.782	79.9641	77.5711	80.9113	51.9977	52.9448	50.8662	61.8214	63.2222	70.0002	51.0901	47.7036	71.0016
EVM0001136	Chr15	22059177	22059776	-	Zinc finger protein 4 OS=Arabidopsis thaliana OX=3702 GN=ZFP4 PE=2 SV=2	PREDICTED: zinc finger protein 4-like [Pyrus x bretschneideri]	Group I	169.733	125.009	105.394	21.6943	30.5135	25.0781	35.7239	43.1469	35.202	35.0155	41.9319	47.5955	27.4566	28.1262	22.6789	42.3731	44.5716	40.1372	39.0585	45.4062	48.5379	46.9245	49.9498	41.7613	11.7072	39.0587	59.0357
EVM0001139	Chr4	18812444	18813920	+	Tropinone reductase homolog OS=Datura stramonium OX=4076 PE=2 SV=1	tropinone reductase-like protein [Pyrus ussuriensis x Pyrus communis]	Group I	0.527207	0.339346	1.0495	9.25681	5.25309	6.7768	7.98341	8.04844	9.54677	1.56046	0.741362	1.77359	2.10078	1.94882	2.05241	0.256768	1.20026	0.974421	0	0	0	0.262505	0.162005	0	0	0	0
EVM0001140	Chr16	1212996	1217842	-	RNA demethylase ALKBH10B OS=Arabidopsis thaliana OX=3702 GN=ALKBH10B PE=1 SV=1	hypothetical protein D8674_015783 [Pyrus ussuriensis x Pyrus communis]	Group I	12.7444	16.0805	17.1885	16.7863	11.3013	13.3697	25.9134	31.3457	23.2567	35.5376	28.4687	20.7957	15.0075	11.4692	12.8938	12.9921	8.49347	9.91525	8.2903	10.7944	9.3012	10.1899	11.3249	12.4011	17.6349	9.18892	14.2528
EVM0001143	Chr9	12768539	12775850	+	Probable LRR receptor-like serine/threonine-protein kinase At1g51880 OS=Arabidopsis thaliana OX=3702 GN=At1g51880 PE=2 SV=1	LRR receptor-like serine/threonine-protein kinase [Pyrus ussuriensis x Pyrus communis]	Group I	8.67907	8.12621	10.6421	5.67292	2.07552	3.40342	3.11676	2.24738	2.71543	6.01202	3.11886	5.9522	1.05388	0.872624	0.824789	0.851428	0.615364	0.753172	0.527888	0.737862	0.6863	0.70691	1.41235	1.93245	0.14306	0.140688	0.1387
EVM0001144	Contig00198	51982	56204	-	--	LOW QUALITY PROTEIN: uncharacterized protein LOC103414852 [Malus domestica]	Group II	3.0808	3.64926	2.22824	5.31581	4.1941	5.52314	3.7465	4.59785	3.73837	4.05049	5.04031	5.44467	7.27481	6.70923	4.83561	8.69349	8.76783	7.43787	5.21778	5.79929	5.4848	5.68502	4.21111	6.63017	5.91822	5.46625	4.14688
EVM0001145	Chr6	7014944	7019019	+	NAC domain-containing protein 14 OS=Arabidopsis thaliana OX=3702 GN=NAC014 PE=2 SV=1	PREDICTED: NAC domain-containing protein 14 [Pyrus x bretschneideri]	Group I	48.4422	47.1806	56.0304	36.9255	45.4642	44.8799	46.3844	42.5272	41.753	39.8828	35.1806	30.8253	18.8678	14.9772	17.6685	20.3003	15.9855	19.3807	19.6504	17.6935	18.9741	15.3832	19.4072	18.4053	23.613	16.1521	21.3861
EVM0001147	Chr9	8101491	8102714	-	Glutathione S-transferase F9 OS=Arabidopsis thaliana OX=3702 GN=GSTF9 PE=1 SV=1	glutathione S-transferase F9-like [Pyrus ussuriensis x Pyrus communis]	Group II	0.195787	0.945293	0.139978	1.40025	2.82132	3.49519	1.17326	1.08065	2.70562	1.04564	2.18135	2.00552	3.67281	1.62473	1.6839	3.12755	1.61278	1.96407	0.617751	1.71118	1.67971	1.05181	1.2718	1.48447	0.503684	0.470359	1.418
EVM0001148	Chr17	378926	381070	+	Kelch repeat-containing protein At3g27220 OS=Arabidopsis thaliana OX=3702 GN=At3g27220 PE=2 SV=1	PREDICTED: kelch repeat-containing protein At3g27220-like [Pyrus x bretschneideri]	Group I	3.8843	4.85961	3.68085	93.6437	227.203	226.075	233.516	281.107	202.742	1.38481	3.81039	4.76378	57.1539	71.4861	44.1971	21.4458	21.1907	21.3414	19.023	12.0056	15.739	2.88254	1.93429	2.10315	2.52967	2.35695	2.08939
EVM0001149	Chr12	21138136	21140730	-	Mediator of RNA polymerase II transcription subunit 7b OS=Arabidopsis thaliana OX=3702 GN=MED7B PE=1 SV=1	hypothetical protein C1H46_003519 [Malus baccata]	Group II	0.581136	1.26438	1.113	1.96309	1.72657	1.92902	2.22016	1.49447	1.86274	1.754	1.5081	1.39378	3.81136	2.72113	1.69134	2.55222	2.01027	3.41423	2.79444	3.07247	2.05035	1.94686	1.90928	3.28481	2.98473	1.91088	1.87685
EVM0001151	Chr11	4464705	4465167	+	--	U-box domain-containing protein 44-like [Prunus avium]	Group I	37.3252	39.9554	50.8705	23.6776	21.3585	23.3902	29.3801	25.2682	35.5204	18.9058	22.9423	17.292	13.4175	8.43609	4.28043	11.6289	5.60563	8.14873	11.5578	5.56104	8.13075	5.62286	9.18102	9.21333	13.592	7.90112	10.745
EVM0001152	Chr13	17028625	17030361	+	Beta-amylase 2, chloroplastic OS=Arabidopsis thaliana OX=3702 GN=BAM2 PE=1 SV=2	PREDICTED: beta-amylase 2, chloroplastic-like [Pyrus x bretschneideri]	Group I	3.17194	1.9685	2.54535	1.95594	4.32158	2.25415	3.74905	2.4691	1.72213	1.73782	1.31344	1.53832	2.0528	1.68234	0.576864	1.18346	0.646959	1.16482	1.5939	0.8199	2.14265	1.03795	2.28301	1.75565	0.96088	0.897266	0.809448
EVM0001154	Contig00982	23496	26213	-	Acidic leucine-rich nuclear phosphoprotein 32-related protein OS=Arabidopsis thaliana OX=3702 GN=At3g50690 PE=2 SV=1	PREDICTED: acidic leucine-rich nuclear phosphoprotein 32-related protein-like [Pyrus x bretschneideri]	Group I	22.8527	28.0274	28.6414	30.7522	29.6872	32.6218	45.0321	44.3148	40.6637	13.084	12.656	11.0171	6.91266	4.05969	4.61301	6.01933	3.34999	5.02556	4.78576	2.72375	3.13105	3.31151	5.01504	4.80819	13.187	3.66505	6.21907
EVM0001155	Contig01586	26522	42163	+	--	PREDICTED: uncharacterized protein LOC103961518 [Pyrus x bretschneideri]	Group I	12.0315	10.485	10.5636	8.86031	8.4236	8.16475	12.6954	12.4968	12.6223	6.55567	6.56152	5.19991	2.86052	1.83066	2.16285	2.61309	1.94548	2.49088	2.88416	1.4724	2.43046	1.83663	2.95498	3.08462	3.24917	1.87642	2.17709
EVM0001158	Chr5	5221780	5225736	+	--	PREDICTED: uncharacterized protein LOC103952408 [Pyrus x bretschneideri]	Group I	15.9424	14.7495	24.6217	20.3583	14.6343	17.242	15.6826	17.702	18.563	13.4224	13.3263	8.93748	8.78589	6.81886	7.09715	8.90707	5.7904	8.00634	8.36573	4.50071	5.26246	6.20771	8.97296	8.11424	11.3201	8.13901	12.1746
EVM0001159	Chr17	20839636	20844344	+	--	PREDICTED: uncharacterized protein LOC103940079 isoform X2 [Pyrus x bretschneideri]	Group I	2.18019	1.5483	1.95231	3.00014	3.58724	2.60315	3.88064	5.13348	5.21917	2.13766	2.08132	1.22459	1.1507	1.39287	1.26354	0.829087	0.910022	0.593279	0.348029	0.392948	0.704458	0.329209	0.385321	0.775547	2.4221	1.0606	0.0879977
EVM0001161	Chr12	5700577	5705712	-	Pyruvate decarboxylase 4 OS=Arabidopsis thaliana OX=3702 GN=PDC4 PE=2 SV=1	pyruvate decarboxylase 2-like [Pyrus ussuriensis x Pyrus communis]	Group I	9.80613	6.95156	5.676	20.3282	53.5476	38.0065	70.7965	83.4207	73.3066	2.66123	3.26788	4.9455	7.37727	8.79495	8.43266	5.41972	4.3659	6.37236	16.2607	5.55092	5.06266	2.22377	1.93145	2.04072	4.57364	3.04753	2.28692
EVM0001162	Chr14	12955625	12959204	-	DEAD-box ATP-dependent RNA helicase 38 OS=Arabidopsis thaliana OX=3702 GN=RH38 PE=1 SV=2	DEAD-box ATP-dependent RNA helicase 38 [Pyrus ussuriensis x Pyrus communis]	Group I	31.2967	38.4243	42.0771	37.6994	34.6103	37.8109	48.4715	52.8316	49.2598	34.8322	33.5525	29.1052	27.6642	27.1448	25.4515	24.2632	19.595	23.0407	21.8835	22.9946	20.5415	21.3628	24.3393	25.3487	41.8012	25.1613	29.1898
EVM0001166	Chr17	1597604	1600595	-	Cysteine-rich receptor-like protein kinase 42 OS=Arabidopsis thaliana OX=3702 GN=CRK42 PE=2 SV=1	PREDICTED: cysteine-rich receptor-like protein kinase 42 [Pyrus x bretschneideri]	Group II	1.00668	1.35827	1.56683	1.40159	0.391935	0.553015	0.591125	0.717687	0.463889	2.43246	2.0334	1.58251	1.28854	0.680369	1.08388	0.995183	0.513673	0.952877	0.706382	0.845843	1.10839	1.28851	1.40916	2.05272	1.32319	1.36002	4.13044
EVM0001167	Chr15	31217346	31217651	-	--	hypothetical protein C1H46_039787 [Malus baccata]	Group II	1.80766	3.50653	3.96403	3.21275	1.57815	2.373	1.77816	2.11379	2.08563	2.97674	5.44925	2.74481	5.26802	5.00226	5.58235	6.51773	6.14668	3.13063	2.62857	3.8088	3.94399	1.44593	3.14256	4.23121	6.83599	4.31182	2.35691
EVM0001169	Chr1	8111730	8114359	-	--	transcription factor 25-like [Pyrus ussuriensis x Pyrus communis]	Group II	6.48528	4.85558	4.2538	6.12618	5.99934	5.23969	5.59374	4.07939	4.89696	6.99152	7.80051	6.60879	9.52849	10.7234	8.90107	7.66293	6.72882	7.08125	7.38361	7.04251	7.97024	6.47408	6.77733	8.74797	3.95902	7.12708	5.693
EVM0001170	Chr14	3479093	3480435	+	--	hypothetical protein C1H46_022396 [Malus baccata]	Group I	2.45809	2.92582	2.36845	1.31807	2.30663	1.86902	1.79595	2.44897	2.61876	3.36493	1.66571	1.14361	1.96377	1.45787	0.899384	0.803581	0.677305	0.788485	0.57433	0.941785	0.937911	0.314656	0	0.267025	0.352277	0.561807	0.370522
EVM0001171	Chr14	22343348	22344139	-	--	PREDICTED: uncharacterized protein LOC103940097 [Pyrus x bretschneideri]	Group II	21.3389	18.3704	17.7092	25.9315	30.8807	27.7823	17.2795	16.1625	23.8592	30.7988	32.104	26.5108	30.7367	31.8913	38.7186	35.0593	38.6474	39.8874	34.8086	26.9491	27.034	32.6513	35.071	36.9021	26.2613	31.456	33.1987
EVM0001174	Chr3	22363898	22365909	+	U11/U12 small nuclear ribonucleoprotein 65 kDa protein OS=Arabidopsis thaliana OX=3702 GN=SNRNP65 PE=1 SV=1	PREDICTED: U11/U12 small nuclear ribonucleoprotein 65 kDa protein [Pyrus x bretschneideri]	Group I	2.11963	3.44248	0	1.81734	0	1.04292	3.56358	2.56583	3.05068	1.34374	1.74323	2.08149	1.97962	0.352885	1.40204	0	0.71155	1.45122	1.972	1.90961	1.73524	0.316609	1.19995	2.26923	0	1.47031	1.30717
EVM0001175	Chr15	1920601	1926293	+	--	hypothetical protein DVH24_016419 [Malus domestica]	Group I	7.52835	8.03803	6.85958	12.0202	9.25084	11.8593	8.91512	9.53387	8.64366	6.23951	4.22911	4.16541	2.87008	2.15487	4.92402	3.68047	1.83069	2.63607	1.36662	0.833976	1.4817	1.52194	1.7745	1.73288	0.989675	0.866087	1.69175
EVM0001176	Chr9	27584258	27587173	+	Nitrogen regulatory protein P-II homolog OS=Arabidopsis thaliana OX=3702 GN=GLB1 PE=1 SV=1	PREDICTED: nitrogen regulatory protein P-II homolog [Pyrus x bretschneideri]	Group II	8.19976	6.90202	9.58386	11.5422	9.12668	9.02272	11.726	13.0466	13.1836	8.61036	12.8187	11.985	17.3504	17.3337	16.5525	12.743	12.7855	13.3778	8.59756	13.606	9.59365	11.1648	9.64497	11.9593	4.3236	8.54995	13.0564
EVM0001177	Chr6	16696840	16697707	+	21 kDa protein OS=Daucus carota OX=4039 PE=2 SV=1	21 kDa protein-like [Pyrus ussuriensis x Pyrus communis]	Group II	4.54266	5.91956	6.01054	3.72667	1.3248	1.90355	5.26798	3.17491	4.84243	9.1635	10.978	9.22336	8.21456	6.14349	13.23	2.42102	2.11032	1.85197	0.620808	0.791713	1.02243	0.384323	0.497621	1.03734	1.50492	0.347891	0.843295
EVM0001180	Chr10	6474637	6477064	-	F-box protein At2g16365 OS=Arabidopsis thaliana OX=3702 GN=At2g16365 PE=2 SV=2	GPI-anchored adhesin-like protein PGA55 [Pyrus ussuriensis x Pyrus communis]	Group I	138.491	155.152	148.654	123.29	107.757	110.394	155.035	161.264	139.607	85.2379	64.0845	54.2223	30.3552	21.452	31.0561	38.8647	33.9305	33.589	28.1485	29.9949	29.3465	22.37	31.0023	28.6925	49.345	25.7296	31.9391
EVM0001181	Chr1	876017	880635	-	E3 ubiquitin-protein ligase SINAT4 OS=Arabidopsis thaliana OX=3702 GN=SINAT4 PE=1 SV=1	PREDICTED: E3 ubiquitin-protein ligase SINAT5 [Pyrus x bretschneideri]	Group II	33.8854	39.6502	67.7334	44.6914	36.1004	40.2979	33.9646	36.9058	38.4719	39.7057	53.1147	36.8382	36.152	34.8052	34.9103	42.6997	37.2443	43.29	33.8277	32.7218	30.0326	32.3482	31.9946	33.6589	39.8593	30.2422	75.7639
EVM0001182	Chr16	1567236	1568609	-	Protein PLANT CADMIUM RESISTANCE 2 OS=Arabidopsis thaliana OX=3702 GN=PCR2 PE=1 SV=1	protein PLANT CADMIUM RESISTANCE 2-like [Pyrus ussuriensis x Pyrus communis]	Group II	0.364047	1.10401	0.804814	1.11905	1.68712	2.06722	3.13822	4.35229	3.53381	3.46577	1.36736	2.01088	1.95617	3.32501	3.53784	1.71773	3.10018	1.6306	3.87165	3.97928	5.04625	4.45694	3.5511	6.53129	0.898115	5.7736	2.10454
EVM0001183	Chr16	3739629	3742233	-	Triose phosphate/phosphate translocator, chloroplastic OS=Pisum sativum OX=3888 PE=1 SV=1	triose phosphate/phosphate translocator, chloroplastic-like [Malus domestica]	Group II	48.8049	30.213	34.3333	38.8402	41.9082	31.1007	26.775	36.4408	35.7121	43.8493	37.8559	41.1949	42.6074	45.5899	40.8423	41.9167	37.4126	44.6383	64.892	38.8884	42.1123	64.9011	72.649	75.3166	57.8896	53.2961	48.4104
EVM0001184	Chr6	2913269	2913973	+	Pectinesterase 3 OS=Phaseolus vulgaris OX=3885 GN=MPE3 PE=2 SV=1	pectinesterase 1 [Pyrus ussuriensis x Pyrus communis]	Group II	29.5255	31.8125	44.1655	34.3177	30.4591	40.2303	29.5789	32.2899	30.1208	29.3977	47.6597	34.5841	29.804	29.4725	33.7963	49.03	46.5543	57.8562	51.0811	48.5574	46.2236	43.4339	42.9229	38.5818	38.7944	35.894	82.6263
EVM0001185	Chr15	20306971	20309009	+	--	hypothetical protein D8674_013568 [Pyrus ussuriensis x Pyrus communis]	Group II	5.71381	4.24961	8.77837	3.61146	1.49633	3.02567	2.95042	1.05805	2.59908	8.07375	8.86706	10.7584	13.8049	15.2095	11.2973	9.59148	14.8198	10.3565	10.0531	13.4794	14.1671	14.9609	15.2167	11.5854	12.6416	18.3162	21.7233
EVM0001186	Chr7	4957154	4958485	-	--	hypothetical protein D8674_030432 [Pyrus ussuriensis x Pyrus communis]	Group II	27.0591	17.4654	19.6404	21.5762	15.5469	18.5214	31.9923	30.1104	22.3313	24.4002	25.8058	27.2778	35.7826	41.1328	28.8417	25.2063	17.6888	19.9453	19.0359	24.5171	26.393	28.7357	30.3039	27.8969	12.3318	22.0686	25.6866
EVM0001187	Chr11	17262059	17268303	-	COP9 signalosome complex subunit 2 OS=Arabidopsis thaliana OX=3702 GN=CSN2 PE=1 SV=1	PREDICTED: COP9 signalosome complex subunit 2 [Pyrus x bretschneideri]	Group I	29.3691	26.0672	26.3364	33.6591	37.6508	36.2737	46.0956	42.3842	46.7989	30.45	30.7064	32.1231	35.3826	30.4341	35.42	25.3981	19.8593	22.7756	26.8504	24.0419	25.5629	30.0528	32.6867	29.1112	30.3751	27.2585	30.0254
EVM0001188	Chr12	9635204	9637252	+	Lipid phosphate phosphatase gamma OS=Arabidopsis thaliana OX=3702 GN=LPPG PE=1 SV=1	PREDICTED: lipid phosphate phosphatase gamma, chloroplastic-like [Pyrus x bretschneideri]	Group I	28.1519	32.0333	39.7556	18.1945	10.0451	13.7214	16.7809	14.3886	18.9041	19.8211	20.459	11.6644	12.2561	11.5975	14.2881	13.5129	11.9483	12.9522	13.5719	10.5077	10.8085	19.4702	16.8066	18.6836	30.3106	16.8825	27.1726
EVM0001190	Chr15	32090289	32090630	+	Uncharacterized protein At1g15400 OS=Arabidopsis thaliana OX=3702 GN=At1g15400 PE=1 SV=2	PREDICTED: uncharacterized protein At1g15400 [Pyrus x bretschneideri]	Group II	24.8532	18.6322	18.0953	30.4973	43.6808	47.0176	60.2923	56.3416	48.6683	87.0245	51.6561	85.3517	50.5848	68.0299	57.1774	58.0526	70.3548	59.9103	66.2138	83.4335	86.4226	71.5991	58.9331	56.4187	85.0705	78.7634	53.4172
EVM0001193	Chr13	1310665	1313498	+	Serine hydroxymethyltransferase 4 OS=Arabidopsis thaliana OX=3702 GN=SHM4 PE=1 SV=1	PREDICTED: serine hydroxymethyltransferase 4-like [Pyrus x bretschneideri]	Group I	45.4538	49.2994	58.6392	35.2255	22.3503	26.7273	44.9111	35.1307	38.0265	30.4868	27.6537	21.4776	20.1308	19.6852	24.4629	14.6467	12.7815	16.5241	19.8615	17.8601	18.8739	26.9538	27.7746	29.0973	44.6288	25.5508	41.087
EVM0001195	Chr16	11885012	11885548	-	PRA1 family protein D OS=Arabidopsis thaliana OX=3702 GN=PRA1D PE=1 SV=1	PRA1 family protein D [Pyrus ussuriensis x Pyrus communis]	Group I	27.3211	30.1659	34.0917	32.4328	29.0526	33.3986	22.9086	22.8577	23.2943	20.6987	21.5062	16.4284	17.5159	15.6164	17.452	16.7204	12.2217	15.5258	17.041	10.9883	15.3327	13.7582	15.7688	13.3459	26.8684	12.7948	20.4859
EVM0001197	Chr1	4004443	4006832	+	Reticulon-like protein B16 OS=Arabidopsis thaliana OX=3702 GN=RTNLB16 PE=2 SV=1	reticulon-like protein B16 [Malus domestica]	Group II	9.76378	7.07122	4.90119	3.8911	5.15108	2.10257	4.65469	4.86615	4.70932	9.76633	4.78092	9.93738	13.0985	10.5736	7.15155	10.3089	8.91889	9.97725	12.6134	13.5795	13.5215	12.0429	13.3712	13.2048	4.96611	10.6145	7.5341
EVM0001198	Chr15	33663652	33664797	-	--	PREDICTED: protein RTF2 homolog [Pyrus x bretschneideri]	Group I	33.0641	43.6849	37.0708	33.9876	31.5966	32.8029	31.8392	30.9882	30.2278	28.1274	27.8893	25.4987	19.22	14.7494	17.8548	18.0299	14.6092	18.3121	18.6066	16.1691	16.5417	18.8996	16.6742	20.831	27.5181	20.0237	23.8141
EVM0001201	Chr9	26058411	26059493	-	--	PREDICTED: uncharacterized protein LOC103941453 [Pyrus x bretschneideri]	Group I	4.06809	4.31844	3.82858	4.02268	1.68106	2.5331	5.69521	5.70016	5.87116	4.49018	4.94122	3.99179	3.62091	5.33979	2.56918	1.90179	3.7457	3.5623	4.89134	3.27469	2.59784	4.17081	3.79059	3.88281	5.89203	6.54066	4.20647
EVM0001202	Chr3	25711326	25713681	-	--	PREDICTED: uncharacterized protein LOC103963212 isoform X1 [Pyrus x bretschneideri]	Group I	51.1519	64.507	56.0666	51.1226	30.3365	38.1481	29.1204	25.7267	25.2731	61.3539	40.0941	50.5732	21.9776	24.1493	19.6888	49.9565	43.2369	47.224	31.286	48.4661	34.1058	36.9793	41.3584	42.4881	39.7943	29.8151	42.5663
EVM0001203	Chr12	24335299	24339936	-	Cell division protein FtsZ homolog 2-2, chloroplastic OS=Arabidopsis thaliana OX=3702 GN=FTSZ2-2 PE=1 SV=1	PREDICTED: cell division protein FtsZ homolog 2-2, chloroplastic-like [Pyrus x bretschneideri]	Group I	37.1103	39.1719	31.1286	42.7303	47.6828	43.3506	45.7035	49.5639	42.8462	41.7911	41.8397	39.0716	33.9687	33.4938	27.5537	36.3333	36.827	37.1454	40.865	38.9976	41.0912	43.9722	48.826	49.0143	33.5505	40.756	41.5698
EVM0001204	Chr3	1680547	1682721	+	Auxin-binding protein T85 OS=Nicotiana tabacum OX=4097 GN=T85 PE=3 SV=1	auxin-binding protein T85 precursor [Pyrus ussuriensis x Pyrus communis]	Group II	41.0696	55.3965	55.7591	42.5453	35.7107	42.5167	28.3743	22.1066	27.2308	28.0571	36.0318	28.7843	38.4602	38.2292	40.1614	43.6958	51.6353	41.7407	39.5443	47.7631	42.1752	43.3636	41.1068	36.0106	54.9875	43.0665	68.9136
EVM0001205	Chr12	6818088	6827116	-	--	PREDICTED: mRNA-capping enzyme-like isoform X2 [Pyrus x bretschneideri]	Group I	22.7444	25.6019	26.4542	16.1118	12.9603	12.2701	17.0744	15.6154	16.6808	15.9701	14.1446	10.3183	8.60524	7.13381	6.59107	9.09231	5.56803	7.17476	7.50804	6.32322	7.31062	6.71361	8.33416	8.14404	13.0475	8.90762	10.0686
EVM0001206	Chr8	19299077	19303819	-	Disease resistance protein RPS2 OS=Arabidopsis thaliana OX=3702 GN=RPS2 PE=1 SV=1	PREDICTED: probable disease resistance protein At4g27220 [Pyrus x bretschneideri]	Group I	10.6541	12.0711	10.7355	6.56586	7.21149	5.77727	6.9329	8.16149	4.71267	11.4433	8.81566	7.29919	2.75041	2.2616	2.17381	3.90867	2.77693	3.61398	3.34934	4.29082	3.47489	2.3942	4.2993	3.88667	5.85403	2.97057	3.47084
EVM0001207	Chr9	4075097	4077419	-	Amino acid transporter AVT6A OS=Arabidopsis thaliana OX=3702 GN=AVT6A PE=2 SV=1	PREDICTED: sodium-coupled neutral amino acid transporter 4-like [Pyrus x bretschneideri]	Group I	43.2693	60.5929	74.1022	1.102	1.46135	0.902344	0.181792	0.223315	0.525863	0.33481	0.402327	0.778391	0.053773	0.222997	0.29136	0.0304626	0.140641	0	0.25394	0.144194	0.0576064	0.13729	0.0945443	0.071043	7.47842	2.52385	0
EVM0001209	Chr1	4634722	4639918	-	Cytochrome P450 90A1 OS=Arabidopsis thaliana OX=3702 GN=CYP90A1 PE=1 SV=1	cytochrome P450 90A1-like [Pyrus ussuriensis x Pyrus communis]	Group II	91.2918	132.785	135.162	65.6948	59.2758	58.5578	44.2062	60.1978	31.9421	54.1367	103.89	87.47	104.908	125.726	76.7826	230.717	227.502	192.425	212.586	226.289	266.658	135.352	176.832	183.401	205.89	154.901	237.197
EVM0001211	Chr15	40550801	40551247	+	--	hypothetical protein D8674_015348 [Pyrus ussuriensis x Pyrus communis]	Group I	20.4159	12.4097	12.4077	11.5115	10.7684	8.73876	7.29515	12.2122	8.9345	9.78042	16.7956	10.6511	3.52607	4.99155	5.26971	6.1982	2.36918	5.07727	2.2808	4.43932	2.5232	9.41964	5.2002	6.61658	2.54558	5.90236	11.4751
EVM0001212	Chr9	9300334	9304488	+	--	PREDICTED: uncharacterized protein LOC103926808 [Pyrus x bretschneideri]	Group I	47.2103	42.7667	36.8026	32.3392	30.737	28.5852	32.7379	31.6934	32.0264	28.6343	22.8256	22.7636	19.0785	16.2393	18.6888	17.4167	15.1717	13.6784	11.4806	12.6124	12.3081	9.31602	10.8253	9.69882	12.498	11.5238	9.30267
EVM0001213	Chr13	27995162	27996478	-	--	PREDICTED: uncharacterized protein LOC103950940 [Pyrus x bretschneideri]	Group I	3.86467	4.01791	7.045	5.26975	6.36295	5.56652	5.45267	4.38627	3.65638	3.87035	4.49307	3.61213	3.83371	3.67001	3.4884	2.31331	2.15095	3.53318	4.98973	2.0271	3.7316	2.32068	4.02976	3.37769	2.79853	2.29668	4.57843
EVM0001214	Chr1	1035788	1038729	+	Abscisic acid receptor PYL8 OS=Arabidopsis thaliana OX=3702 GN=PYL8 PE=1 SV=1	PREDICTED: abscisic acid receptor PYL8-like [Pyrus x bretschneideri]	Group I	60.5651	52.7249	40.4376	62.5145	60.7137	55.3508	70.9336	62.5707	70.7233	63.2954	66.4995	69.8125	50.9436	47.4082	46.7548	62.7581	71.4037	66.1541	64.8784	53.0295	51.6228	79.2893	64.6291	63.7685	45.7699	75.01	82.5743
EVM0001215	Chr15	27972414	27974056	-	Protein STRICTOSIDINE SYNTHASE-LIKE 5 OS=Arabidopsis thaliana OX=3702 GN=SSL5 PE=2 SV=1	protein YLS2-like [Pyrus ussuriensis x Pyrus communis]	Group I	7.71506	8.25316	10.4499	5.52821	4.03257	5.78958	3.52844	2.60932	3.13227	3.14523	2.90001	2.16809	1.58198	1.3411	1.44036	1.87838	1.77636	1.85077	1.31066	1.91397	1.56125	1.73026	1.62839	1.27632	2.30028	2.68042	2.15763
EVM0001218	Chr16	13885472	13887226	+	--	PREDICTED: uncharacterized protein LOC103948658 [Pyrus x bretschneideri]	Group II	3.38648	1.43538	1.6886	4.63531	5.25229	5.05107	6.662	6.61751	7.99755	3.99978	5.75537	3.62468	6.01374	7.94392	6.83635	8.39345	8.48045	6.40739	5.29167	6.16123	6.96089	5.09267	6.2699	4.97896	2.0072	6.33731	4.25033
EVM0001220	Chr14	17661497	17666292	+	Protein STRICTOSIDINE SYNTHASE-LIKE 10 OS=Arabidopsis thaliana OX=3702 GN=SSL10 PE=2 SV=1	PREDICTED: protein STRICTOSIDINE SYNTHASE-LIKE 10-like [Pyrus x bretschneideri]	Group II	210.405	139.141	112.616	108.745	117.253	97.2944	90.406	89.9177	103.582	144.24	129.182	170.829	169.334	170.37	182.372	147.56	162.964	154.627	148.765	142.119	149	157.899	154.546	148.899	116.913	130.136	100.58
EVM0001221	Chr10	8613857	8617929	+	--	PREDICTED: uncharacterized protein LOC103967997 [Pyrus x bretschneideri]	Group I	54.9209	51.8622	53.222	57.8064	60.1322	57.4406	67.5346	68.1167	60.131	53.8634	60.6126	56.2304	53.1649	41.179	42.7404	55.3747	44.3447	45.1238	49.7926	48.9169	51.8584	38.1315	44.7096	45.8062	45.3876	41.4778	45.5249
EVM0001223	Chr15	29750998	29752524	+	--	PREDICTED: uncharacterized protein LOC103944012 [Pyrus x bretschneideri]	Group II	2.30704	2.18686	2.18623	3.42047	2.64112	4.74355	2.11401	4.39825	2.18409	1.97523	1.49983	0.422956	2.12007	2.42986	1.11632	1.00147	1.67541	1.41571	2.79207	2.41562	3.04711	3.34669	3.19233	2.42176	9.63951	8.12408	5.43036
EVM0001224	Chr5	19464480	19465949	+	Probable BOI-related E3 ubiquitin-protein ligase 3 OS=Arabidopsis thaliana OX=3702 GN=BRG3 PE=1 SV=1	PREDICTED: probable BOI-related E3 ubiquitin-protein ligase 2 [Pyrus x bretschneideri]	Group II	1.11332	0.399237	0.900394	0.691745	0.604396	0.410258	0.66309	0.416465	0.825038	3.91359	4.07003	2.15244	2.32485	1.08195	1.21159	3.21827	2.67375	1.94457	1.11717	2.56886	1.35925	0.788852	2.94955	1.7822	4.32834	0.885902	1.13953
EVM0001225	Contig01025	20556	24117	+	(S)-2-hydroxy-acid oxidase GLO1 OS=Arabidopsis thaliana OX=3702 GN=GLO1 PE=1 SV=1	PREDICTED: peroxisomal (S)-2-hydroxy-acid oxidase GLO1 isoform X1 [Pyrus x bretschneideri]	Group I	82.0343	91.3394	89.7924	60.3041	41.4868	45.6575	25.9023	30.949	42.7441	39.2961	45.4869	32.3485	33.1414	31.0661	28.4264	24.2422	28.959	24.2498	22.7772	21.2217	18.6269	18.9992	16.7359	18.092	13.2574	13.9912	19.6564
EVM0001226	Chr9	10832707	10836000	+	DnaJ protein P58IPK homolog A OS=Oryza sativa subsp. japonica OX=39947 GN=P58A PE=1 SV=1	PREDICTED: dnaJ homolog subfamily B member 7-like isoform X1 [Pyrus x bretschneideri]	Group I	57.3551	64.9543	58.4256	124.688	125.26	120.111	135.993	112.375	131.842	40.6295	42.2989	45.5242	81.4991	87.2868	59.6773	40.354	32.7687	36.6585	24.9358	25.4425	31.2791	10.1137	12.0975	11.8368	40.549	22.9217	10.5399
EVM0001229	Chr9	3160101	3161523	-	--	PREDICTED: uncharacterized protein LOC103955671 isoform X2 [Pyrus x bretschneideri]	Group II	17.5864	11.2714	8.35704	13.9895	24.7169	21.0329	18.9956	19.8067	17.2823	20.7214	22.3977	15.9467	33.507	32.8364	33.992	27.8507	32.4805	23.996	25.5738	37.7173	27.6714	27.5469	27.7271	31.8342	16.1692	19.0906	17.7944
EVM0001230	Chr1	1757806	1759365	-	Cytochrome P450 89A9 OS=Arabidopsis thaliana OX=3702 GN=CYP89A9 PE=2 SV=1	PREDICTED: cytochrome P450 89A2-like [Pyrus x bretschneideri]	Group II	2.63379	4.24282	6.44193	3.45988	1.88337	2.93628	2.61166	1.86854	2.64732	11.0341	11.1563	8.46879	3.31233	3.52723	3.31812	4.92455	3.74148	3.85414	4.87538	6.83869	6.31853	5.97204	8.25166	9.33388	11.4848	6.8804	14.4195
EVM0001231	Chr11	31742954	31743709	+	Calvin cycle protein CP12-1, chloroplastic OS=Arabidopsis thaliana OX=3702 GN=CP12-1 PE=1 SV=1	calvin cycle protein CP12-1 [Pyrus ussuriensis x Pyrus communis]	Group II	304.437	483.313	544.847	242.173	185.02	256.894	199.206	203.53	158.97	316.708	445.284	442.481	230.076	282.973	273.832	402.929	441.198	408.014	478.423	545.657	479.851	422.203	554.651	514.081	2319.02	843.769	779.749
EVM0001232	Chr3	11103251	11114089	-	NAD(H) kinase 1 OS=Arabidopsis thaliana OX=3702 GN=NADK1 PE=1 SV=2	PREDICTED: NAD(H) kinase 1-like isoform X1 [Pyrus x bretschneideri]	Group I	30.7135	34.7913	40.614	20.4427	11.9976	13.4571	23.0711	23.9782	19.9567	32.6115	23.6933	22.7797	16.2537	18.7652	12.7858	14.1117	10.7098	11.6547	9.70254	14.2731	15.6017	17.0498	23.0506	24.8397	37.4515	23.8498	24.9398
EVM0001233	Chr10	14991527	14993371	-	--	PREDICTED: protein CHAPERONE-LIKE PROTEIN OF POR1, chloroplastic-like [Pyrus x bretschneideri]	Group II	9.88198	5.93101	4.38802	8.80089	12.5852	14.5471	14.5286	15.441	13.8914	10.8292	12.107	16.9316	12.5008	13.5508	11.9682	14.1401	10.4543	10.7114	10.8257	10.3242	11.3963	12.5897	11.1561	10.5293	6.87912	8.50403	6.67977
EVM0001234	Chr12	1268016	1270702	-	--	hypothetical protein D8674_007439 [Pyrus ussuriensis x Pyrus communis]	Group II	2.52245	1.72637	1.80586	2.40741	2.38171	2.57867	2.295	2.46235	1.78838	3.82735	2.56474	2.23455	2.0473	1.67774	1.77992	1.68375	1.58764	2.60836	1.99001	2.91257	2.32897	2.76346	2.67626	3.63903	4.36077	3.88455	2.82872
EVM0001235	Chr15	33946158	33950357	-	Eukaryotic translation initiation factor isoform 4G-1 OS=Arabidopsis thaliana OX=3702 GN=EIF(ISO)4G1 PE=1 SV=1	eukaryotic translation initiation factor [Pyrus ussuriensis x Pyrus communis]	Group I	40.5917	40.4329	38.8324	49.6914	48.682	49.0979	58.5804	55.6404	61.1407	41.6268	35.8449	29.0901	27.0144	21.584	24.251	25.2137	19.2201	23.9842	21.295	17.4555	16.9625	22.1704	23.1332	23.7353	30.2566	20.7255	22.5938
EVM0001239	Chr15	44860776	44862153	-	--	PREDICTED: uncharacterized protein LOC103927440 [Pyrus x bretschneideri]	Group II	0.198685	0.227262	0	0.595379	0.245749	1.26749	2.03876	2.08543	1.03853	2.2112	3.90936	5.20453	3.35399	3.51757	3.49944	5.54021	5.93465	6.00411	18.4865	16.4829	14.6919	51.6433	33.272	30.2298	114.719	93.2025	43.0624
EVM0001240	Chr5	15366845	15369596	-	Probable sodium/metabolite cotransporter BASS3, chloroplastic OS=Arabidopsis thaliana OX=3702 GN=BASS3 PE=2 SV=1	PREDICTED: probable sodium/metabolite cotransporter BASS3, chloroplastic [Pyrus x bretschneideri]	Group II	14.0937	12.5166	9.83238	11.8593	8.66678	8.58529	9.17466	8.65695	9.48692	13.6667	13.7576	12.8477	10.9981	9.78366	9.92037	18.3588	14.8574	17.8502	23.7544	14.0818	18.2985	21.0263	24.1518	24.1459	121.459	44.0046	24.9094
EVM0001241	Chr15	43844844	43845728	+	--	hypothetical protein D8674_015455 [Pyrus ussuriensis x Pyrus communis]	Group II	2.12875	2.71841	1.54151	13.1424	23.2214	22.3576	9.8266	13.435	10.2637	9.9427	17.7758	14.7033	26.0715	20.8902	25.3545	17.583	14.4569	17.5147	4.34086	5.77076	6.76421	4.06999	6.08434	5.21017	1.80014	2.50918	2.94868
EVM0001242	Contig00700	10351	11573	-	Nascent polypeptide-associated complex subunit alpha-like protein 2 OS=Arabidopsis thaliana OX=3702 GN=At3g49470 PE=2 SV=2	PREDICTED: nascent polypeptide-associated complex subunit alpha-like protein 2 [Pyrus x bretschneideri]	Group II	90.7702	82.183	63.5132	56.681	53.6526	48.8985	43.6719	45.3811	52.6782	74.5324	69.8959	83.3726	87.449	79.4672	77.7394	97.9099	103.294	95.2529	57.356	83.9787	78.766	65.3696	76.6198	79.8444	41.4555	50.6605	45.3895
EVM0001243	Chr11	8927872	8928617	-	--	hypothetical protein D8674_006429 [Pyrus ussuriensis x Pyrus communis]	Group II	13.8536	18.6918	21.9811	22.0153	15.4527	23.578	15.621	14.523	18.8693	27.7274	31.4563	18.4306	27.6104	23.7479	22.5216	23.3801	24.8224	28.9929	34.095	29.9193	31.3037	31.2799	30.3938	28.0453	14.1801	20.2878	37.2947
EVM0001244	Chr15	40952919	40955519	-	Probable xyloglucan glycosyltransferase 12 OS=Arabidopsis thaliana OX=3702 GN=CSLC12 PE=1 SV=1	PREDICTED: probable xyloglucan glycosyltransferase 12 [Pyrus x bretschneideri]	Group I	4.06148	3.72061	4.0384	7.23027	5.85675	7.75255	13.0303	14.2844	8.95569	8.8884	4.68909	4.24288	6.08049	5.41465	4.31758	9.24672	6.65195	10.3725	10.1566	8.68961	9.85417	6.07209	6.92863	7.40677	17.0129	6.42621	5.45902
EVM0001245	Chr4	14045816	14049578	+	Serine/threonine protein phosphatase 2A 57 kDa regulatory subunit B' beta isoform OS=Arabidopsis thaliana OX=3702 GN=B'BETA PE=1 SV=1	PREDICTED: serine/threonine protein phosphatase 2A 57 kDa regulatory subunit B' beta isoform-like [Pyrus x bretschneideri]	Group I	5.61199	5.10624	6.51762	5.88312	5.10505	4.68501	4.42631	3.62891	5.95512	4.56476	4.87483	4.28629	4.23998	1.3738	3.61318	2.03969	2.88865	3.925	4.1879	3.3576	3.07762	4.9016	4.15025	3.59578	4.0332	4.96302	4.22317
EVM0001246	Chr12	237542	238117	-	--	hypothetical protein D8674_007540 [Pyrus ussuriensis x Pyrus communis]	Group II	10.4131	4.51241	6.5186	26.7486	30.7081	24.63	19.4041	24.3366	19.2243	16.8954	17.6893	27.4361	33.8474	30.266	38.3509	8.76792	7.94973	9.05987	4.18653	5.69171	5.64577	2.64833	3.46926	2.60506	1.01091	0.824573	1.53844
EVM0001249	Chr4	651367	655763	+	--	WD repeat-containing protein-like [Pyrus ussuriensis x Pyrus communis]	Group I	35.0594	36.0644	28.4673	26.9918	31.7554	28.4799	29.0579	25.8734	24.8473	28.5738	26.8616	22.1633	27.7963	26.9257	17.6932	31.7173	24.3992	22.4848	28.3831	25.2941	24.9966	24.1637	27.5843	27.6678	28.4603	36.6856	24.8711
EVM0001250	Chr14	5453972	5457194	+	BTB/POZ and TAZ domain-containing protein 1 OS=Arabidopsis thaliana OX=3702 GN=BT1 PE=1 SV=1	PREDICTED: BTB/POZ and TAZ domain-containing protein 1-like [Pyrus x bretschneideri]	Group II	23.8103	23.9523	27.4632	12.1372	9.04376	9.53423	19.6283	18.7027	17.3603	15.4815	19.2541	19.6764	8.92508	15.695	14.2297	24.382	21.0861	23.4659	47.6005	35.9657	42.3924	46.5902	39.7913	44.005	30.7973	42.5489	62.0995
EVM0001251	Chr15	31149404	31149835	+	Multiprotein-bridging factor 1c OS=Arabidopsis thaliana OX=3702 GN=MBF1C PE=1 SV=1	multiprotein-bridging factor 1c-like [Pyrus ussuriensis x Pyrus communis]	Group I	3.44659	5.66849	2.3701	3.83209	3.8868	7.14317	3.28835	1.51675	1.8541	6.3139	3.20592	3.77792	0.680293	0.509505	0.957154	0.368969	0.432013	0.738614	0.744957	0.138426	0.302388	0.341001	0.935976	1.20928	0.588509	0.297448	0.822405
EVM0001252	Chr10	28731764	28733580	+	Transcription factor ILR3 OS=Arabidopsis thaliana OX=3702 GN=ILR3 PE=1 SV=1	transcription factor ILR3-like [Pyrus ussuriensis x Pyrus communis]	Group I	46.469	44.7427	33.4044	23.576	24.0546	23.4793	47.1282	43.8315	42.0263	28.2352	29.572	29.0883	29.4595	29.6619	33.9868	27.095	26.6019	28.0724	21.6654	26.1769	27.352	44.1408	40.4388	41.1011	28.545	41.9686	38.1968
EVM0001253	Chr8	6162679	6166221	-	--	PREDICTED: uncharacterized protein LOC103956987 [Pyrus x bretschneideri]	Group I	12.7771	13.5505	16.4726	13.0622	11.3008	10.6911	10.1572	10.0767	12.2027	13.3066	11.0912	9.24365	7.86198	5.63674	5.88097	7.33753	5.71224	7.49476	6.14393	4.93546	5.28451	5.46301	6.49511	5.11512	8.18245	5.65199	5.71483
EVM0001261	Chr13	100781	120295	+	--	PREDICTED: uncharacterized protein LOC108865895 isoform X1 [Pyrus x bretschneideri]	Group II	2.36793	2.05077	2.27988	2.23353	3.20712	2.99009	2.38772	2.51659	3.15926	2.32136	2.45785	3.86859	3.33783	3.19003	2.41797	2.22441	2.22266	2.66056	1.64348	3.06335	2.55188	2.75467	3.00332	3.00055	1.15853	1.89764	1.40636
EVM0001262	Chr15	5479862	5482586	+	Zinc-finger homeodomain protein 2 OS=Arabidopsis thaliana OX=3702 GN=ZHD1 PE=1 SV=1	PREDICTED: zinc-finger homeodomain protein 2-like isoform X1 [Pyrus x bretschneideri]	Group I	2.82431	1.68737	1.4246	2.39243	0.726223	1.31768	1.80081	1.27765	1.76073	1.54887	1.23378	0.482523	0.763971	1.08983	1.39965	0.650978	0.639389	0.468786	0.766853	1.04034	0.42804	0.857524	0.577799	1.04516	0.249449	0.791839	1.06053
EVM0001263	Chr1	2973790	2975214	+	Protein EXORDIUM-like 3 OS=Arabidopsis thaliana OX=3702 GN=EXL3 PE=2 SV=1	hypothetical protein D8674_001459 [Pyrus ussuriensis x Pyrus communis]	Group II	119.321	135.292	145.332	274.546	255.151	219.852	114.999	143.57	137.681	106.718	129.461	92.9814	134.829	113.593	117.337	207.744	156.608	211.072	211.008	125.147	107.092	97.2516	80.121	80.0143	828.195	277.616	197.935
EVM0001265	Chr1	24021336	24024592	+	Amino-acid permease BAT1 OS=Arabidopsis thaliana OX=3702 GN=BAT1 PE=2 SV=2	PREDICTED: amino-acid permease BAT1 homolog [Pyrus x bretschneideri]	Group II	3.64246	4.35087	7.75404	5.05775	5.22835	6.43417	17.0208	21.3226	16.1208	22.7344	10.2009	11.9436	4.86363	9.30891	7.34263	3.12058	3.15966	2.6867	2.15699	3.03106	2.93669	2.97613	1.48196	3.89662	1.79111	2.10726	0.94463
EVM0001268	Chr6	6739935	6742553	+	--	PREDICTED: uncharacterized protein LOC103950768 [Pyrus x bretschneideri]	Group II	0.83386	0.688748	2.35761	6.812	3.97911	8.87771	9.5216	12.1896	16.3581	18.0077	12.6733	12.1047	4.7563	5.25805	6.88473	5.34031	6.88532	5.55706	3.66627	4.33497	4.88518	5.2684	2.61478	2.79313	2.07645	1.86635	1.853
EVM0001269	Contig00761	58952	59737	+	Serine/threonine-protein kinase ATG1c OS=Arabidopsis thaliana OX=3702 GN=ATG1C PE=2 SV=1	PREDICTED: serine/threonine-protein kinase ATG1c-like [Pyrus x bretschneideri]	Group I	0.934178	4.80984	5.9295	3.48884	1.45955	1.71181	1.9666	0.785848	2.1433	1.77237	1.60896	0.814432	1.03188	0.798768	0.404697	1.58726	0.391169	1.25103	0.447149	0.724244	0.401637	0.529333	0.983899	0.954592	2.53514	0.779445	1.45362
EVM0001270	Chr15	41890399	41892294	-	--	hypothetical protein D8674_032574 [Pyrus ussuriensis x Pyrus communis]	Group II	4.37025	4.89939	5.70146	2.26777	3.16994	2.60862	3.22474	2.87096	3.07009	11.7172	19.8467	8.93802	14.4444	14.4308	15.915	17.0474	8.94079	13.7795	7.74714	10.5656	7.26703	5.42404	7.94563	7.83445	6.85229	5.89948	9.3023
EVM0001271	Chr11	25682034	25684510	+	--	--	Group I	2.12548	3.97973	2.19648	2.07472	2.01425	0.953493	1.22865	2.17506	1.76172	0.812388	0.68	0.662114	0	0.615158	0	0.913718	0	0.367924	0.334383	0	0.167885	0.820117	0.391176	0.849453	1.22047	0.679065	0.722734
EVM0001273	Chr15	31409613	31415185	+	Peroxisomal fatty acid beta-oxidation multifunctional protein AIM1 OS=Arabidopsis thaliana OX=3702 GN=AIM1 PE=1 SV=1	PREDICTED: peroxisomal fatty acid beta-oxidation multifunctional protein AIM1 isoform X2 [Pyrus x bretschneideri]	Group I	383.788	361.562	354.523	270.187	246.515	243.659	161.135	157.173	184.017	259.231	233.789	215.804	170.736	152.86	153.265	182.849	159.204	174.232	146.525	131.94	147.043	170.751	192.393	210.16	155.76	144.554	167.419
EVM0001274	Chr6	7918257	7920771	+	BTB/POZ domain-containing protein At3g05675 OS=Arabidopsis thaliana OX=3702 GN=At3g05675 PE=2 SV=1	BTB/POZ domain-containing protein [Pyrus ussuriensis x Pyrus communis]	Group I	10.7931	10.9352	9.80238	20.9125	15.5304	16.6059	10.5319	8.4238	9.84723	11.2446	12.066	12.0475	11.6439	9.27798	10.7525	10.7002	11.7298	9.57482	7.0613	8.79716	9.04659	12.5224	11.2298	12.4322	15.5818	13.0905	14.2142
EVM0001275	Chr5	35324834	35331880	-	Cellulose synthase A catalytic subunit 2 [UDP-forming] OS=Arabidopsis thaliana OX=3702 GN=CESA2 PE=1 SV=1	cellulose synthase A catalytic subunit 2-like [Pyrus ussuriensis x Pyrus communis]	Group I	68.8428	50.7059	48.764	113.093	96.5988	86.4381	123.869	115.656	116.245	107.645	94.9589	84.157	90.1284	67.359	77.8533	85.9771	59.191	77.0644	58.7138	48.4606	62.802	44.7764	65.401	69.2745	28.9848	27.567	33.0872
EVM0001276	Chr14	24152880	24153647	-	--	PREDICTED: protein YIPF5 homolog [Pyrus x bretschneideri]	Group I	30.7215	33.7143	44.2052	32.493	27.7123	29.8009	24.2273	24.2264	24.5113	26.0835	29.8421	16.4956	16.8941	13.4032	17.3717	15.2624	11.3112	16.0776	18.6022	11.0018	11.0226	15.7518	16.1655	15.8312	32.0604	17.8614	22.5259
EVM0001281	Chr9	7471249	7472664	-	UDP-glycosyltransferase 71A16 OS=Pyrus communis OX=23211 GN=UGT71A16 PE=1 SV=1	glycosyltransferase [Pyrus ussuriensis x Pyrus communis]	Group I	102.507	146.54	151.672	97.6897	54.8148	77.0751	90.762	87.3087	100.028	142.734	81.9981	102.373	18.489	30.1119	23.163	10.2772	9.65468	9.30797	4.14869	6.25187	7.49714	5.09242	7.25554	10.8618	23.9177	8.71721	4.89922
EVM0001282	Chr8	18584300	18591444	+	Kinesin-like protein KIN-4A OS=Gossypium hirsutum OX=3635 GN=KIN4A PE=2 SV=1	hypothetical protein DVH24_020683 [Malus domestica]	Group I	24.2738	22.546	21.7474	48.372	44.9295	46.159	42.5457	42.1223	32.4814	19.7304	17.8657	14.5581	17.5416	12.1373	13.0518	13.6265	10.1291	11.8443	13.4161	9.60612	10.98	9.41505	11.1495	12.5831	12.7434	8.98133	13.5988
EVM0001284	Chr14	14143388	14148851	-	Adenylylsulfatase HINT1 OS=Arabidopsis thaliana OX=3702 GN=HINT1 PE=1 SV=1	14 kDa zinc-binding protein [Pyrus ussuriensis x Pyrus communis]	Group II	148.589	98.0416	67.4175	91.0832	109.889	99.0834	108.792	109.173	117.122	153.062	147.314	218.559	292.979	292.197	279.391	254.45	284.104	267.878	243.963	312.813	297.007	316.955	311.887	294.726	258.633	387.428	221.642
EVM0001286	Contig01600	2849	6735	+	DEAD-box ATP-dependent RNA helicase 3, chloroplastic OS=Arabidopsis thaliana OX=3702 GN=RH3 PE=1 SV=2	DEAD-box ATP-dependent RNA helicase 3 [Pyrus ussuriensis x Pyrus communis]	Group I	9.1032	5.69789	4.06825	7.10984	5.77604	5.6435	7.52847	6.30503	5.45192	5.85928	4.63277	5.55929	3.98878	2.82919	3.26965	3.37782	3.00548	2.71754	3.35496	2.32591	3.05574	2.72625	3.40878	3.52465	2.00555	2.89587	2.3632
EVM0001288	Chr2	21180336	21182201	-	--	PREDICTED: bifunctional epoxide hydrolase 2-like [Pyrus x bretschneideri]	Group I	16.4077	18.4901	24.3425	9.90184	6.92694	7.53015	13.3803	14.9245	11.5775	32.6416	16.2389	24.3573	9.4332	15.9165	7.9361	8.79086	8.17143	9.37339	11.125	17.4606	17.8995	11.22	13.4257	15.5818	14.8749	13.5648	12.2936
EVM0001290	Chr15	33183250	33186829	-	Homeobox protein knotted-1-like 3 OS=Malus domestica OX=3750 PE=2 SV=1	PREDICTED: homeobox protein knotted-1-like 13 isoform X1 [Pyrus x bretschneideri]	Group I	122.56	139.237	179.197	97.5985	65.3408	72.8045	147.22	130.17	171.363	163.794	204.2	141.83	126.684	110.156	108.383	144.79	104.157	125.839	134.394	154.668	141.492	102.475	118.548	115.185	159.708	124.38	203.201
EVM0001291	Contig00748	27226	28293	-	LRR receptor-like serine/threonine-protein kinase RPK2 OS=Arabidopsis thaliana OX=3702 GN=RPK2 PE=1 SV=1	PREDICTED: LRR receptor-like serine/threonine-protein kinase RPK2 [Pyrus x bretschneideri]	Group I	13.0591	9.58765	7.54163	8.7855	7.07862	6.87807	9.90319	7.68115	10.8955	9.2564	9.06372	9.3655	4.59117	4.62031	5.69439	6.68905	5.83376	6.99037	6.5951	7.37967	6.73599	7.46563	7.30933	7.7478	6.9183	6.63442	8.37597
EVM0001292	Chr11	3098980	3101662	+	CBS domain-containing protein CBSX3, mitochondrial OS=Arabidopsis thaliana OX=3702 GN=CBSX3 PE=1 SV=1	PREDICTED: CBS domain-containing protein CBSX3, mitochondrial-like [Pyrus x bretschneideri]	Group II	256.066	293.39	433.048	223.138	196.683	216.461	182.105	191.697	186.714	284.516	362.138	313.875	339.211	324.896	329.714	319.62	330.73	324.112	243.608	361.593	354.739	310.938	311.665	311.789	388.503	342.331	613.43
EVM0001297	Chr12	11825872	11827925	-	--	PREDICTED: protein NUCLEAR FUSION DEFECTIVE 4-like [Pyrus x bretschneideri]	Group II	16.2348	20.6332	20.2191	12.219	3.07073	3.06867	4.69343	3.22677	4.89343	17.4975	9.98646	10.7312	5.86767	5.86258	9.63125	3.89575	3.80717	3.87406	4.15534	3.54213	5.47416	11.2117	10.3548	12.5436	24.8738	15.165	13.6231
EVM0001301	Chr4	18870269	18883787	+	Aldo-keto reductase family 4 member C10 OS=Arabidopsis thaliana OX=3702 GN=AKR4C10 PE=1 SV=1	PREDICTED: aldo-keto reductase family 4 member C9-like [Pyrus x bretschneideri]	Group II	33.803	38.9707	31.0482	32.6753	26.998	27.5264	27.1815	26.681	34.3279	47.6344	47.3517	53.177	65.6114	72.7705	56.6919	55.7149	55.0558	49.9323	54.7457	65.8536	62.6518	63.6575	50.6008	55.885	51.0895	67.5917	70.7246
EVM0001304	Contig00699	30263	32928	-	Protein transport protein SEC13 homolog A OS=Arabidopsis thaliana OX=3702 GN=SEC13A PE=1 SV=1	hypothetical protein C1H46_002150 [Malus baccata]	Group II	6.12978	4.15054	2.65135	2.9747	5.33791	3.50152	7.67679	4.94897	5.60811	4.78677	2.74029	6.3504	8.38189	6.53863	7.72425	6.0647	8.70756	7.27451	8.46815	7.02259	9.73179	7.39245	10.6175	10.4378	7.29036	8.23132	4.11746
EVM0001306	Chr12	20572323	20576319	+	Metal tolerance protein C2 OS=Arabidopsis thaliana OX=3702 GN=MTPC2 PE=2 SV=1	PREDICTED: metal tolerance protein C2 isoform X1 [Pyrus x bretschneideri]	Group II	2.39549	1.85781	1.98694	1.56814	1.44502	1.37485	3.01615	2.99768	3.60003	6.00373	3.94884	6.89695	3.16292	6.59224	2.87151	4.4177	4.22094	3.45695	4.338	5.05297	4.79018	6.80102	5.78356	7.52271	2.94739	3.94834	2.21649
EVM0001309	Chr15	8020360	8022407	+	UDP-glycosyltransferase 74E2 OS=Arabidopsis thaliana OX=3702 GN=UGT74E2 PE=1 SV=1	PREDICTED: UDP-glycosyltransferase 74E2-like [Pyrus x bretschneideri]	Group I	17.2886	17.4946	21.1287	10.3554	6.92518	7.94473	9.6414	10.0508	9.97668	15.4243	12.9454	11.6393	6.65349	7.14351	8.52359	9.20582	5.38235	7.4268	6.82885	9.17646	6.84486	10.2659	10.3966	10.8014	19.3359	11.8393	13.6394
EVM0001310	Chr3	29181030	29182555	-	--	PREDICTED: uncharacterized protein LOC103964685 [Pyrus x bretschneideri]	Group II	5.98994	5.91691	9.11013	3.54782	1.95974	1.50326	4.97286	3.46063	3.50518	8.16579	6.31445	5.75178	5.21752	3.40871	4.29498	4.92596	3.76596	5.00753	2.30112	4.11436	4.31263	8.23944	6.45686	8.36887	9.60551	8.43225	12.9362
EVM0001311	Chr16	16929937	16932564	+	--	E2F-associated phosphoprotein [Pyrus ussuriensis x Pyrus communis]	Group II	21.0549	24.9294	27.7462	20.9121	14.157	16.1202	12.5299	14.4672	14.4707	24.841	26.3198	25.4683	34.7628	35.1653	31.2046	23.9426	33.0186	29.6201	23.713	31.279	27.3609	25.4656	28.9201	26.8131	32.0776	24.8191	43.5658
EVM0001313	Chr4	24401373	24404210	+	--	PREDICTED: uncharacterized protein LOC103928328 isoform X1 [Pyrus x bretschneideri]	Group I	32.4828	38.2586	37.494	21.4006	12.8359	16.047	8.28131	6.1681	4.83594	18.7358	15.0326	16.3898	9.55687	9.99248	11.2388	8.44437	10.4909	9.02914	6.49738	4.6406	6.22828	5.82805	8.93216	8.2636	2.25072	3.96457	4.88185
EVM0001314	Contig01557	53285	57377	-	Serine carboxypeptidase-like 27 OS=Arabidopsis thaliana OX=3702 GN=SCPL27 PE=2 SV=1	PREDICTED: serine carboxypeptidase-like 27 [Pyrus x bretschneideri]	Group II	13.314	12.8028	12.977	4.90841	5.24452	6.07597	12.7882	10.3449	12.7213	6.8864	6.76245	9.12256	12.2752	11.5725	9.4812	16.3163	18.0521	16.7828	37.7668	29.9607	33.5428	38.9409	38.7589	40.2009	44.702	45.6035	41.3892
EVM0001316	Chr8	7321146	7322158	-	--	PREDICTED: uncharacterized protein LOC103938069 [Pyrus x bretschneideri]	Group I	167.935	214.851	202.795	87.343	90.6054	84.7016	46.7231	42.2768	51.8552	48.4717	56.9917	50.7998	15.3275	10.3854	17.1942	26.8227	26.6438	21.3054	6.75184	9.91954	11.3111	6.35739	10.2698	11.5801	5.29244	4.0065	2.70228
EVM0001317	Chr5	333925	336939	-	Ras-related protein RABA5a OS=Arabidopsis thaliana OX=3702 GN=RABA5A PE=1 SV=1	ras-related protein RABA5a-like isoform X2 [Malus domestica]	Group I	11.9978	11.5758	9.67203	12.0283	8.96978	10.4956	7.42303	7.69093	7.08713	7.93164	7.96143	8.17766	8.72511	7.52137	9.30748	9.56566	8.18249	8.39153	6.79856	8.9554	7.09305	6.45382	7.73059	7.14486	9.349	8.67101	6.72749
EVM0001319	Chr17	11796177	11798315	-	--	PREDICTED: uncharacterized protein LOC103966855 [Pyrus x bretschneideri]	Group II	12.0437	15.5571	13.7474	20.5234	21.865	20.7559	13.5208	12.2239	12.5433	11.2856	13.7708	13.689	11.6106	11.6639	8.85731	24.9887	21.3959	20.1237	17.0289	17.6588	21.488	13.2917	13.2045	15.4135	8.78972	12.0711	15.2698
EVM0001321	Contig01200	66076	70122	+	Cytochrome P450 98A2 OS=Glycine max OX=3847 GN=CYP98A2 PE=2 SV=1	PREDICTED: cytochrome P450 98A2-like [Pyrus x bretschneideri]	Group I	58.8898	62.6605	69.6236	32.4199	22.4434	26.6117	40.9337	32.4915	35.306	70.3821	49.5784	41.6739	45.5201	38.6068	52.9335	32.4422	29.3131	35.215	19.1686	19.6798	22.588	22.1593	28.1166	28.2049	12.471	12.0189	17.5966
EVM0001322	Chr17	204617	206866	+	Cystinosin homolog OS=Arabidopsis thaliana OX=3702 GN=At5g40670 PE=2 SV=1	PREDICTED: cystinosin homolog [Pyrus x bretschneideri]	Group II	0.784351	1.06332	1.32627	0.572351	0.799953	0.271906	0.853566	1.29165	0.683939	1.6677	1.61664	1.49512	1.02562	1.6574	0.69653	1.65031	0.539946	1.13096	1.00953	1.21779	1.00327	2.17276	1.87323	1.9122	0.761953	0.949587	2.10564
EVM0001323	Chr2	22605750	22609240	+	--	hypothetical protein DVH24_018443 [Malus domestica]	Group I	7.87866	7.31241	9.74405	15.3585	9.51175	9.68234	12.4045	12.2492	12.993	8.32452	9.14225	7.43434	4.67098	4.70486	4.59091	4.68307	2.91888	3.81902	3.14528	3.03062	2.84273	2.93816	3.78804	3.106	5.10435	3.32988	4.98554
EVM0001328	Chr5	19452955	19456161	+	Beta-glucosidase 12 OS=Oryza sativa subsp. indica OX=39946 GN=BGLU12 PE=3 SV=1	PREDICTED: cyanogenic beta-glucosidase-like [Pyrus x bretschneideri]	Group I	16.8039	17.6552	17.9741	7.75593	6.13714	6.32657	11.3298	12.4522	12.5792	19.6863	11.0553	11.1907	9.80412	9.53949	8.29941	5.96533	5.21092	5.04579	10.6581	7.84981	8.88663	11.4717	9.94885	10.399	24.0965	9.90841	11.6463
EVM0001329	Chr12	6865577	6868075	-	E3 ubiquitin-protein ligase HAKAI homolog OS=Arabidopsis thaliana OX=3702 GN=HAKAI PE=1 SV=1	PREDICTED: E3 ubiquitin-protein ligase Hakai-like [Pyrus x bretschneideri]	Group I	16.8924	23.0932	33.0133	20.2343	16.9209	19.3086	16.2157	15.9906	15.3727	13.382	15.4143	10.0772	7.3511	6.80923	6.27669	5.78668	4.82322	6.53322	6.85634	4.41677	4.12614	4.21883	6.33476	5.1917	14.3158	6.48527	12.3123
EVM0001330	Chr15	45148722	45151602	-	F-box protein SKIP31 OS=Arabidopsis thaliana OX=3702 GN=SKIP31 PE=1 SV=1	hypothetical protein C1H46_027901 [Malus baccata]	Group II	31.4989	31.6353	27.3271	24.1053	24.2444	27.2464	30.657	29.4057	29.1893	28.4231	30.6072	29.1244	22.0767	21.6668	22.2293	28.2666	23.6328	24.5318	21.4123	21.2058	23.9854	24.2893	26.0936	28.3761	36.0154	30.9093	30.3877
EVM0001332	Chr8	15882471	15884395	+	Serine/arginine-rich splicing factor RSZ22A OS=Arabidopsis thaliana OX=3702 GN=RSZ22A PE=1 SV=1	serine/arginine-rich splicing factor RSZ22A-like [Pyrus ussuriensis x Pyrus communis]	Group I	25.0992	24.3844	19.9867	17.0565	22.5819	16.2112	33.8371	27.0385	36.9962	17.4969	21.0523	17.2104	22.1843	22.7068	11.8225	20.4236	15.7782	16.6599	19.5169	21.0106	19.2327	20.6079	19.9444	20.5898	17.066	25.4674	20.2367
EVM0001334	Chr15	1016222	1019458	+	--	PREDICTED: uncharacterized RNA-binding protein C1827.05c-like [Pyrus x bretschneideri]	Group II	18.5282	17.324	11.5796	22.7816	22.8623	25.8198	29.1849	33.5501	26.9573	25.5275	28.6543	34.971	48.1461	41.5665	42.7709	29.4574	35.085	33.1434	27.6956	35.41	38.8304	25.7757	30.5192	28.5896	21.3927	27.7775	23.1515
EVM0001336	Chr13	27201091	27204384	+	Non-functional NADPH-dependent codeinone reductase 2 OS=Papaver somniferum OX=3469 GN=COR2 PE=1 SV=1	hypothetical protein DVH24_040906 [Malus domestica]	Group II	3.0922	1.22159	5.02337	15.6474	8.7461	13.2496	8.03347	12.1724	31.7148	41.9713	37.9858	38.2151	12.711	10.7944	10.9756	6.61528	4.3371	6.53761	3.33934	1.42146	4.49183	2.73441	1.75204	1.59889	1.77024	1.04988	2.068
EVM0001337	Contig00367	8001	9375	-	--	hypothetical protein DVH24_000782 [Malus domestica]	Group I	6.41345	8.16314	10.1679	9.73226	8.11194	6.4888	5.95917	4.77941	6.01418	4.42304	6.01614	3.60889	3.41011	2.15242	3.07935	4.10771	2.27454	2.93865	3.36743	2.03345	2.69229	2.9509	2.15294	2.09281	2.85828	2.76975	4.32923
EVM0001340	Contig01515	16574	18836	-	--	PREDICTED: uncharacterized protein LOC103938903 [Pyrus x bretschneideri]	Group II	21.8033	19.0435	19.7132	19.9598	15.4372	18.4999	12.337	13.5236	14.0229	22.9609	23.3921	28.825	35.241	31.4803	35.2837	20.7276	21.7256	20.4336	22.718	28.5278	23.6686	27.3905	28.4019	29.3753	32.5804	27.9852	30.3708
EVM0001342	Chr3	2509948	2512245	+	Heat stress transcription factor A-6b OS=Arabidopsis thaliana OX=3702 GN=HSFA6b PE=2 SV=1	PREDICTED: heat stress transcription factor A-6b [Pyrus x bretschneideri]	Group I	3.16859	4.3212	3.1837	74.6026	51.6632	58.1413	26.2499	24.7737	26.483	21.2789	25.426	16.3765	14.7436	10.6247	11.0062	3.25811	1.4072	2.70598	2.54417	2.5517	2.41402	0.747554	0.669724	0.731052	0.491683	0.462951	0.74324
EVM0001345	Chr4	2273295	2274752	-	Probable xyloglucan galactosyltransferase GT14 OS=Arabidopsis thaliana OX=3702 GN=GT14 PE=2 SV=1	xyloglucan galactosyltransferase KATAMARI1-like protein [Pyrus ussuriensis x Pyrus communis]	Group II	2.39002	1.94529	2.48644	0.964823	1.67064	1.32217	4.60489	3.99418	4.0598	11.2122	10.0003	8.25687	10.2113	9.54514	10.5224	8.68524	7.40467	7.26745	9.55471	11.5072	11.5278	10.9569	12.0033	12.9096	4.62378	6.34652	8.84097
EVM0001346	Chr11	31053653	31061064	-	Cullin-1 OS=Arabidopsis thaliana OX=3702 GN=CUL1 PE=1 SV=1	cullin-1-like [Pyrus ussuriensis x Pyrus communis]	Group I	170.387	158.255	156.894	126.942	123.509	114.738	127.097	119.121	128.653	138.214	123.705	115.203	87.8781	76.6532	77.9061	90.1283	72.6148	84.472	90.2847	76.7312	81.4316	97.3092	99.2739	100.15	97.5278	91.0505	109.011
EVM0001347	Chr17	7118406	7122394	+	Fatty acid hydroperoxide lyase, chloroplastic OS=Solanum lycopersicum OX=4081 GN=HPL PE=1 SV=1	fatty acid hydroperoxide lyase, chloroplastic-like [Malus domestica]	Group I	120.322	141.065	180.65	64.2761	40.7293	54.0285	41.8874	43.1627	47.2425	71.4065	78.6292	60.4856	57.4249	48.7636	59.6439	58.1983	47.4553	58.608	59.3528	46.3692	50.1921	71.9078	74.7094	78.2558	114.729	82.7072	122.421
EVM0001348	Chr17	17698911	17699588	-	Dof zinc finger protein DOF3.1 OS=Arabidopsis thaliana OX=3702 GN=DOF3.1 PE=2 SV=2	PREDICTED: dof zinc finger protein DOF3.1-like [Pyrus x bretschneideri]	Group I	27.3228	31.4678	26.0015	33.1704	24.9807	24.2073	25.5996	25.1383	26.5477	36.019	29.2686	24.8211	21.2461	15.7415	17.6956	18.687	16.7341	16.835	12.239	13.4261	12.7865	17.7733	21.5374	22.0694	22.9289	18.0096	23.4456
EVM0001349	Chr12	1618990	1621404	-	--	PREDICTED: ankyrin repeat domain-containing protein 13B-like [Pyrus x bretschneideri]	Group I	31.3017	28.8275	26.5638	41.5536	37.3927	36.0422	29.0596	29.0173	32.0537	29.2588	27.6461	25.2935	22.4708	16.2833	18.3941	24.2147	17.7039	22.1243	17.3668	16.0114	17.5905	12.035	16.7931	13.3445	13.9322	9.0904	13.0532
EVM0001350	Contig00853	10843	14184	-	Protein DETOXIFICATION 12 OS=Arabidopsis thaliana OX=3702 GN=DTX12 PE=2 SV=1	PREDICTED: protein DETOXIFICATION 12-like isoform X3 [Pyrus x bretschneideri]	Group II	0.189078	0.0825646	0.113714	0.475375	0.0279476	0.165339	0.240491	0.33183	0.230994	1.36901	1.40964	1.61198	1.18821	1.23139	0.776116	0.301226	0.867182	1.65947	2.68196	0.761284	0.872726	3.48188	4.61119	3.90413	0.802892	2.09249	3.23988
EVM0001352	Chr15	41617391	41619538	-	(S)-coclaurine N-methyltransferase OS=Thalictrum flavum subsp. glaucum OX=150095 PE=1 SV=1	PREDICTED: (S)-coclaurine N-methyltransferase [Pyrus x bretschneideri]	Group I	38.2882	31.0908	32.8714	12.7693	11.2639	11.559	6.68863	6.51917	5.67919	7.22781	8.35337	11.5899	5.37887	4.96552	4.03946	7.4174	6.28634	4.49967	1.7046	2.75454	3.72572	1.23387	2.95144	3.21044	2.18782	2.11235	0.981364
EVM0001354	Chr14	6541916	6543973	-	Ubiquitin-conjugating enzyme E2 27 OS=Arabidopsis thaliana OX=3702 GN=UBC27 PE=2 SV=1	ubiquitin-conjugating enzyme E2 27 [Pyrus ussuriensis x Pyrus communis]	Group II	115.048	111.988	91.0359	88.1472	101.073	103.474	103.762	99.4	93.8782	126.092	133.789	113.014	131.488	123.056	130.908	112.885	103.529	112.562	85.5717	100.697	98.8139	118.728	127.843	131.933	100.288	106.169	120.166
EVM0001358	Chr13	19960426	19968139	-	--	PREDICTED: dymeclin-like [Pyrus x bretschneideri]	Group I	18.9865	17.5754	19.2282	28.1819	28.533	28.3511	23.8009	23.2118	23.3139	15.3315	13.4025	10.836	10.3416	7.16921	7.85407	8.3387	5.27444	8.36792	7.45227	4.24718	6.66043	4.50867	5.73597	5.50361	7.86231	5.14592	5.8365
EVM0001359	Chr1	495895	497951	+	Protein yippee-like At4g27745 OS=Arabidopsis thaliana OX=3702 GN=At4g27745 PE=3 SV=2	hypothetical protein D8674_001744 [Pyrus ussuriensis x Pyrus communis]	Group II	46.6626	39.9745	24.7511	35.202	54.6868	41.5496	41.6958	47.2677	40.9636	33.8971	38.6135	45.3672	57.5986	63.1007	53.532	52.5511	67.4627	52.7486	69.4654	69.0191	75.9909	76.7682	70.1835	69.941	63.258	79.7044	51.1359
EVM0001360	Chr4	16767331	16769963	-	Probable E3 ubiquitin-protein ligase LOG2 OS=Arabidopsis thaliana OX=3702 GN=LOG2 PE=1 SV=1	PREDICTED: probable E3 ubiquitin-protein ligase LOG2 [Pyrus x bretschneideri]	Group I	7.79553	8.07726	7.19698	7.58336	9.06896	7.75468	5.94627	8.32383	7.52255	6.61962	6.25023	6.93097	4.94696	6.24975	5.99314	4.4957	5.23245	4.90031	4.98463	3.37866	4.82296	5.78396	6.34711	7.10537	6.86584	4.39516	7.50038
EVM0001361	Chr5	17933563	17935270	+	Acetylserotonin O-methyltransferase OS=Arabidopsis thaliana OX=3702 GN=ASMT PE=1 SV=1	3'-hydroxy-N-methyl-(S)-coclaurine 4'-O-methyltransferase-like [Pyrus ussuriensis x Pyrus communis]	Group I	51.7638	61.7192	60.2649	12.7284	12.9111	7.44029	70.6782	65.4787	111.51	74.6268	46.8372	33.7097	18.0209	16.254	19.9425	4.86782	6.12255	5.51531	1.47929	0.695361	1.14245	2.99963	1.13092	2.26622	0.467764	0.353392	0.443712
EVM0001362	Chr12	5624978	5626849	-	Ubiquitin-conjugating enzyme E2 28 OS=Arabidopsis thaliana OX=3702 GN=UBC28 PE=1 SV=1	PREDICTED: ubiquitin-conjugating enzyme E2 28-like [Pyrus x bretschneideri]	Group II	381.915	433.816	391.539	276.159	253.103	266.657	200.513	189.163	214.953	360.107	428.196	339.423	338.84	315.132	345.732	484.471	474.07	445.157	390.529	432.427	408.137	425.253	433.872	446.546	448.552	391.886	649.406
EVM0001363	Chr1	16237647	16239516	-	Peroxidase 17 OS=Arabidopsis thaliana OX=3702 GN=PER17 PE=2 SV=1	peroxidase 17-like [Pyrus ussuriensis x Pyrus communis]	Group II	18.6362	17.9562	13.9998	17.1368	16.1207	13.5555	30.9439	35.5227	28.1901	15.6134	20.1722	19.845	14.0785	14.0008	13.6827	14.0909	14.3779	14.8503	16.874	14.7905	18.0572	12.303	13.6994	13.2298	6.58906	8.81717	9.02866
EVM0001365	Chr9	24151027	24151254	-	--	PREDICTED: uncharacterized protein LOC103961022 [Pyrus x bretschneideri]	Group II	2.98436	0.87264	0.498301	0	0.563628	0	0	3.2035	2.40819	3.22076	0	1.17713	0.557612	0.882316	0.327185	0	0	0.430465	0.318061	0	0.698862	0	0	0	5.89587	3.56751	0.0781448
EVM0001369	Chr13	31412431	31415987	-	Protein DETOXIFICATION 12 OS=Arabidopsis thaliana OX=3702 GN=DTX12 PE=2 SV=1	MATE efflux family protein 5-like [Pyrus ussuriensis x Pyrus communis]	Group I	13.5961	16.2164	12.9698	6.88997	13.8205	8.7064	5.19796	9.35837	5.53482	0.693513	1.72101	0.927493	1.47546	3.23019	0.889335	5.3673	6.22162	4.28928	3.63876	4.59532	3.78444	2.62582	4.27299	3.77529	8.83267	5.80909	5.60845
EVM0001372	Chr6	22974127	22977039	-	Disease resistance protein RPM1 OS=Arabidopsis thaliana OX=3702 GN=RPM1 PE=1 SV=1	PREDICTED: disease resistance protein RPM1-like [Pyrus x bretschneideri]	Group II	2.82273	3.60898	2.75255	6.92647	5.17308	11.5589	5.97618	6.31523	4.86483	11.5691	13.3995	14.0908	5.428	3.14297	4.35544	8.03899	5.94349	7.62224	5.0148	6.66368	7.92825	4.00888	4.75728	3.30103	6.18257	4.06277	4.69733
EVM0001375	Chr2	24073398	24075860	-	60S ribosomal protein L18a-like protein OS=Arabidopsis thaliana OX=3702 GN=At1g29970 PE=2 SV=2	PREDICTED: uncharacterized protein LOC103951901 [Pyrus x bretschneideri]	Group I	39.6816	42.3955	34.9692	21.4231	25.8768	23.7406	25.2116	25.9589	31.3332	27.7663	24.6844	32.4839	30.3647	28.6113	23.9822	21.8941	22.605	19.7023	18.3719	21.4154	20.6274	20.5108	22.3196	20.0984	32.4019	26.6489	16.3293
EVM0001377	Chr5	19295363	19299004	+	Triosephosphate isomerase, chloroplastic OS=Fragaria ananassa OX=3747 GN=TPI PE=2 SV=1	triosephosphate isomerase [Pyrus ussuriensis x Pyrus communis]	Group II	60.3596	45.1081	38.6735	77.6047	86.8145	88.3879	78.7607	76.112	75.8643	68.179	58.7564	65.5593	60.27	56.6177	66.6908	64.6031	59.2264	71.0125	60.6008	45.5384	45.4914	60.1923	59.4695	62.5715	26.6552	37.2096	49.7262
EVM0001378	Chr10	17711236	17712189	-	EPIDERMAL PATTERNING FACTOR-like protein 9 OS=Arabidopsis thaliana OX=3702 GN=EPFL9 PE=1 SV=1	PREDICTED: EPIDERMAL PATTERNING FACTOR-like protein 9 [Pyrus x bretschneideri]	Group I	0.412313	0	0.201096	4.31657	6.06032	7.74297	1.94694	1.71283	3.05339	0.774852	0.728921	0	0.485857	0.389119	0.540568	0	0.351433	0	0	0	0	0	0	0	0	0	0
EVM0001380	Chr16	2339588	2342593	+	--	hypothetical protein D8674_015897 [Pyrus ussuriensis x Pyrus communis]	Group II	20.3353	18.3002	13.4181	24.8066	20.5751	25.3482	12.0265	20.019	20.3697	26.2062	36.5724	31.7432	33.6314	40.6813	33.7311	36.9617	37.9017	31.8561	35.6986	34.7787	31.634	43.4896	33.1696	32.5462	18.1733	33.2914	39.2851
EVM0001382	Chr11	81294	88272	-	Transcription factor Pur-alpha 1 OS=Arabidopsis thaliana OX=3702 GN=PURA1 PE=1 SV=2	PREDICTED: transcription factor Pur-alpha 1-like isoform X1 [Pyrus x bretschneideri]	Group II	69.6111	57.2994	59.4553	51.9882	47.8518	50.9904	57.1896	46.5701	54.3958	67.6649	70.487	86.1759	87.4208	82.5252	79.7773	101.258	101.122	101.684	84.1511	95.0835	94.3655	86.2149	91.1423	92.4509	73.3681	82.7558	77.1295
EVM0001383	Chr7	1920576	1922905	-	--	PREDICTED: uncharacterized protein LOC103957614 [Pyrus x bretschneideri]	Group II	11.0097	6.97892	9.63633	12.3805	12.8064	11.8078	16.7454	20.1064	16.6297	15.879	15.2268	20.7722	33.7145	37.2023	31.4985	20.7708	25.8308	24.3252	22.7516	21.1265	20.7891	25.1537	20.922	21.045	12.8084	22.5544	13.4404
EVM0001384	Chr3	12482852	12487044	+	--	PREDICTED: ankyrin repeat-containing protein P16F5.05c [Pyrus x bretschneideri]	Group II	24.3654	19.7105	16.081	19.4081	18.7883	14.6351	19.0577	20.6541	21.3088	21.4376	20.4739	22.9116	34.8504	38.4891	26.6034	27.8201	33.0741	32.001	33.6634	33.9449	38.0668	36.8538	34.9571	32.2659	17.4363	28.9449	38.6883
EVM0001385	Chr3	9819573	9821180	+	Receptor kinase-like protein Xa21 OS=Oryza sativa subsp. japonica OX=39947 GN=XA21 PE=1 SV=1	LRR receptor-like serine/threonine-protein kinase [Pyrus ussuriensis x Pyrus communis]	Group II	4.01011	3.21573	5.38313	7.7484	4.60342	3.91876	5.7185	4.49899	6.60465	11.2073	9.95912	9.84699	10.022	7.87395	7.0988	7.29895	4.22058	6.84863	7.09464	5.53971	6.72051	7.40377	10.54	8.75303	3.1901	5.21697	6.88386
EVM0001386	Chr2	27506850	27511525	-	Putative clathrin assembly protein At5g35200 OS=Arabidopsis thaliana OX=3702 GN=At5g35200 PE=1 SV=1	PREDICTED: putative clathrin assembly protein At5g35200 [Pyrus x bretschneideri]	Group I	48.6633	57.1478	64.6662	82.5715	90.3529	99.7139	74.6312	81.1199	82.6138	49.2456	50.5949	34.2352	40.1446	47.7468	33.3619	37.6222	34.2573	35.1463	33.7938	26.917	29.2133	23.6443	23.3639	25.5564	21.3404	18.0731	30.4361
EVM0001387	Chr8	1179394	1180904	-	Putative pentatricopeptide repeat-containing protein At1g02420 OS=Arabidopsis thaliana OX=3702 GN=At1g02420 PE=3 SV=2	LOW QUALITY PROTEIN: putative pentatricopeptide repeat-containing protein At1g02420 [Malus domestica]	Group II	0	0	1.91498	1.28076	0	1.4301	1.57654	1.93588	1.49368	1.13897	1.91474	1.14958	1.80213	1.52177	1.68617	2.09344	2.20339	0	0	0	0	1.59166	0	0	1.91577	0	1.82493
EVM0001388	Chr2	15672636	15677799	-	Probable protein S-acyltransferase 14 OS=Arabidopsis thaliana OX=3702 GN=PAT14 PE=2 SV=1	protein S-acyltransferase 14 [Pyrus ussuriensis x Pyrus communis]	Group II	21.1302	22.5887	16.6327	20.043	23.4178	18.1218	21.779	22.9273	23.2852	29.1897	26.4515	27.2967	26.7913	24.995	19.1728	28.0986	26.4938	25.6988	26.427	28.0455	28.6807	35.2327	44.7248	43.9743	19.7113	33.726	27.2275
EVM0001389	Chr16	6067308	6070755	-	Serine/threonine-protein kinase AFC2 OS=Arabidopsis thaliana OX=3702 GN=AFC2 PE=1 SV=1	PREDICTED: serine/threonine-protein kinase AFC2-like isoform X1 [Pyrus x bretschneideri]	Group I	15.9434	17.9056	16.3021	18.002	22.3647	16.2605	18.9258	16.4219	15.4451	16.2196	19.2834	15.5095	16.2687	14.1328	10.4039	17.8942	13.0099	13.7569	15.1213	15.6509	15.1935	10.7018	10.8063	12.5354	17.3257	13.1533	12.32
EVM0001390	Chr17	12069655	12072183	-	Probable complex I intermediate-associated protein 30 OS=Arabidopsis thaliana OX=3702 GN=At1g17350 PE=1 SV=2	complex I intermediate-associated protein 30 [Pyrus ussuriensis x Pyrus communis]	Group II	9.99503	9.45985	6.83829	10.968	9.29768	11.4122	8.10107	11.1297	6.93494	9.03928	14.3421	13.4963	17.2715	15.4125	13.1452	10.4152	12.8701	12.2238	15.8765	17.5478	12.5043	13.2589	10.3468	13.2754	17.4479	16.5223	24.3959
EVM0001393	Chr10	23939791	23941861	+	BTB/POZ domain and ankyrin repeat-containing protein NPR1 OS=Malus hupehensis OX=106556 GN=NPR1 PE=2 SV=2	uncharacterized protein LOC103945128 [Pyrus x bretschneideri]	Group I	23.6249	21.134	17.9669	16.9662	17.344	19.632	22.1811	24.2161	22.6709	28.9246	23.6204	21.9859	19.8465	17.0364	15.5548	13.7593	11.0715	11.8446	10.8511	12.3382	11.5616	10.7655	13.5106	14.6962	15.0594	11.0681	11.3622
EVM0001395	Chr14	4283462	4285990	+	Protein KINESIN LIGHT CHAIN-RELATED 3 OS=Arabidopsis thaliana OX=3702 GN=KLCR3 PE=2 SV=1	PREDICTED: uncharacterized protein LOC103953033 [Pyrus x bretschneideri]	Group I	18.7824	15.4311	12.9129	16.9194	14.6148	12.4277	21.9424	21.4928	20.4204	14.8859	13.6076	9.47193	7.38561	5.16547	9.90465	3.04338	2.39315	2.55364	2.15703	1.11562	2.5288	2.40028	2.49981	3.21089	1.06682	1.48052	3.04417
EVM0001396	Chr16	12267809	12274709	+	--	hypothetical protein D8674_017210 [Pyrus ussuriensis x Pyrus communis]	Group I	16.0972	15.5687	17.1964	19.9222	16.5946	14.0828	15.2359	16.8465	18.8145	16.0853	15.7905	15.4472	13.7824	15.2519	15.5484	16.0019	12.2914	14.6414	13.4152	12.559	12.5906	16.4579	15.9053	14.9055	16.9452	15.6844	16.6677
EVM0001397	Chr13	21110234	21112060	-	3-dehydrosphinganine reductase TSC10B OS=Arabidopsis thaliana OX=3702 GN=TSC10B PE=1 SV=1	hypothetical protein C1H46_016818 [Malus baccata]	Group II	14.4662	10.5553	10.6644	9.88168	8.73518	11.6532	11.5661	14.4422	14.9416	15.441	11.3246	11.0851	13.4107	14.1294	13.6801	13.713	11.0622	13.3899	18.8211	15.6191	16.6326	17.521	16.1773	15.4609	7.14735	11.7759	11.5597
EVM0001398	Chr10	4021660	4022943	-	--	PREDICTED: uncharacterized protein LOC103930280 [Pyrus x bretschneideri]	Group I	10.6274	16.4892	41.7966	10.1268	6.30428	7.61772	12.1584	14.12	10.3335	8.2362	7.80612	3.94593	3.06652	2.23263	3.35756	3.00059	2.07055	3.47716	2.79074	1.79623	1.4807	3.14014	4.52475	4.64114	7.54497	3.1941	11.2132
EVM0001400	Chr5	2523851	2526220	-	Polyphenol oxidase latent form, chloroplastic OS=Prunus armeniaca OX=36596 GN=PPO PE=1 SV=1	polyphenol oxidase [Pyrus ussuriensis x Pyrus communis]	Group I	506.822	298.911	553.937	1365.55	999.683	1261.45	1449.29	1004.94	1847.9	942.104	746.77	412.501	294.601	144.529	319.804	111.785	68.6024	96.4304	13.1787	2.27823	13.0491	0.877143	1.63846	1.83562	0.378444	0.260258	0.403032
EVM0001401	Chr6	6203895	6216984	-	Protein NO VEIN OS=Arabidopsis thaliana OX=3702 GN=NOV PE=1 SV=1	PREDICTED: uncharacterized protein LOC103934196 [Pyrus x bretschneideri]	Group I	6.07118	3.69517	3.96841	1.47419	1.20226	1.06049	1.01721	1.2396	1.34723	2.48827	2.6794	1.93608	1.56306	1.33496	1.93503	1.13016	0.734119	0.987913	1.05212	1.10316	1.17823	0.72643	1.00534	1.27724	0.37779	0.632371	0.644163
EVM0001404	Contig00129	82674	83900	-	Photosystem I chlorophyll a/b-binding protein 6, chloroplastic OS=Arabidopsis thaliana OX=3702 GN=LHCA6 PE=1 SV=1	photosystem I chlorophyll a/b-binding protein 6, chloroplastic [Malus domestica]	Group I	6.19398	5.73061	5.06514	7.5462	8.59631	7.02769	6.97109	8.66663	6.61021	8.25167	8.61422	14.7356	9.45546	7.79148	7.33764	14.8153	12.3337	13.843	8.52485	8.57021	9.61363	9.07441	8.81068	8.55173	2.57102	3.90596	3.09013
EVM0001405	Chr8	11783652	11784919	+	Trafficking protein particle complex II-specific subunit 120 homolog OS=Arabidopsis thaliana OX=3702 GN=TRS120 PE=1 SV=1	trafficking protein particle complex subunit 9 [Pyrus ussuriensis x Pyrus communis]	Group I	26.9707	36.6817	43.0475	18.1593	14.2432	15.5952	7.0995	6.7491	6.38582	12.836	10.561	5.64761	3.63077	2.5357	1.49627	5.68842	3.39831	5.15656	2.91059	2.05885	2.26217	3.82556	4.59486	6.06218	6.03678	2.89381	5.8439
EVM0001406	Chr15	44099108	44101917	+	--	PREDICTED: glucose-induced degradation protein 8 homolog isoform X4 [Pyrus x bretschneideri]	Group II	108.642	115.436	90.0113	91.3326	105.117	102.17	85.4438	103.789	90.714	96.1034	104.873	109.561	103.174	114.297	93.1471	123.529	136.195	123.042	127.808	131.54	137.356	113.95	117.666	119.001	85.9907	112.591	112.859
EVM0001407	Chr7	932848	933470	-	--	hypothetical protein DVH24_016103 [Malus domestica]	Group II	16.9014	27.9146	28.483	33.1115	18.8929	33.9744	22.1191	22.3647	15.1027	129.618	85.4989	109.384	48.3571	28.6629	23.5762	100.115	81.137	96.3157	35.7906	62.6032	75.5121	59.6751	77.3543	60.3964	76.1156	23.3159	54.8257
EVM0001409	Chr5	34679434	34683668	+	Polyadenylate-binding protein 3 OS=Arabidopsis thaliana OX=3702 GN=PAB3 PE=2 SV=1	PREDICTED: polyadenylate-binding protein 3 [Pyrus x bretschneideri]	Group I	13.7792	21.9638	19.3907	1.93387	1.47837	1.31068	4.63413	4.12402	5.30832	2.63286	3.12973	2.4648	2.55767	3.30876	2.77054	4.5861	4.24123	4.60688	13.2209	10.9991	11.1273	2.4916	2.80107	3.46197	22.9865	12.3389	4.6709
EVM0001410	Chr16	726318	733641	+	Pre-mRNA-processing protein 40C OS=Arabidopsis thaliana OX=3702 GN=PRP40C PE=1 SV=1	PREDICTED: pre-mRNA-processing protein 40C [Pyrus x bretschneideri]	Group I	20.4673	28.6075	32.6015	37.0597	32.7566	34.8682	26.5229	25.8837	25.2209	24.6117	27.4586	15.657	12.84	10.145	9.46629	14.2171	8.56092	11.1767	8.97736	8.1389	8.27423	5.96208	6.79331	8.19643	12.0362	7.2649	10.0588
EVM0001412	Chr8	21520927	21525367	-	Ubiquitin carboxyl-terminal hydrolase 18 OS=Arabidopsis thaliana OX=3702 GN=UBP18 PE=2 SV=2	PREDICTED: ubiquitin carboxyl-terminal hydrolase 18-like isoform X1 [Pyrus x bretschneideri]	Group I	4.95641	4.97872	4.17132	4.86033	4.70259	4.71383	4.56699	2.98618	4.31115	5.50517	5.16204	4.42389	5.224	3.70631	4.50165	4.09829	2.28484	3.27267	1.73018	1.83834	2.32903	2.10556	2.23245	2.99693	2.5089	2.17777	2.54232
EVM0001414	Chr9	5638649	5641519	+	--	PREDICTED: traB domain-containing protein-like [Pyrus x bretschneideri]	Group II	25.4933	16.2527	18.7926	25.0869	32.615	32.998	30.6528	29.8719	30.7481	25.9155	26.026	26.705	33.5724	31.5414	29.5043	36.8718	37.3746	34.9513	32.5943	27.7427	35.223	26.8418	27.7579	30.3643	21.9952	29.6698	24.8473
EVM0001416	Chr2	27381967	27386616	+	Zinc finger BED domain-containing protein DAYSLEEPER OS=Arabidopsis thaliana OX=3702 GN=HAT PE=1 SV=1	PREDICTED: zinc finger BED domain-containing protein DAYSLEEPER [Pyrus x bretschneideri]	Group I	23.9704	32.8937	41.4829	50.6428	43.8268	49.0061	40.8151	39.9427	39.0006	22.5871	22.8506	15.4933	10.0489	7.60451	9.77728	10.5741	6.45951	9.36289	5.8105	5.30391	5.63348	5.33789	6.73334	6.21643	10.2085	4.66441	8.96358
EVM0001417	Chr12	6681657	6683869	+	--	PREDICTED: putative tRNA (cytidine(32)/guanosine(34)-2'-O)-methyltransferase [Pyrus x bretschneideri]	Group I	1.95532	6.59296	4.61481	7.90544	9.31355	6.56024	1.0029	0.892497	7.97333	0.383975	2.78493	0.546627	0.6916	4.57577	5.32009	3.56521	6.97426	2.69029	1.6934	3.5943	0.591185	0.379558	4.18173	3.70287	0.104477	3.23116	0.598293
EVM0001418	Chr15	21284458	21286798	-	Adenylyl-sulfate kinase 1, chloroplastic OS=Arabidopsis thaliana OX=3702 GN=APK1 PE=1 SV=1	PREDICTED: adenylyl-sulfate kinase 1, chloroplastic-like isoform X2 [Pyrus x bretschneideri]	Group II	3.46698	3.74196	3.58882	3.45571	2.23426	2.8782	4.06606	3.84702	2.80299	3.48951	2.86395	3.57538	3.63791	4.36036	4.22309	3.03349	4.62659	2.95938	5.25446	4.74114	5.56061	4.96716	3.89626	3.11537	1.54963	3.19034	4.76171
EVM0001420	Chr6	10777435	10781991	+	Protein MITOFERRINLIKE 1, chloroplastic OS=Arabidopsis thaliana OX=3702 GN=MFL1 PE=2 SV=1	hypothetical protein D8674_028987 [Pyrus ussuriensis x Pyrus communis]	Group I	4.59852	3.87089	4.96597	3.2182	3.94857	3.84324	3.24913	3.47011	3.09318	3.09786	4.21318	3.16931	4.33523	3.35988	2.45948	3.04299	3.49837	3.21899	3.50373	2.42774	3.28667	3.38212	3.16105	3.40953	3.40331	3.39074	3.06763
EVM0001421	Chr16	428365	430965	-	--	PREDICTED: calumenin [Pyrus x bretschneideri]	Group I	19.5151	25.5323	34.2966	18.7805	14.9627	16.7402	16.1912	17.1047	15.5699	18.2947	19.7365	10.3602	13.0035	16.9048	14.8809	16.1879	13.0388	18.0996	15.8464	13.6313	17.8169	17.4163	15.3416	16.4036	16.4977	13.4883	25.9982
EVM0001422	Chr5	16429942	16434460	-	Calcium-dependent protein kinase 5 OS=Solanum tuberosum OX=4113 GN=CPK5 PE=2 SV=1	PREDICTED: calcium-dependent protein kinase 26-like [Pyrus x bretschneideri]	Group I	44.8998	63.9062	65.0465	61.8273	43.1532	52.0519	67.3855	65.5182	61.6774	73.9053	57.3436	47.5761	31.8824	31.4793	29.1872	30.5317	26.0186	30.9468	35.3672	40.7165	29.6499	32.71	33.5606	36.9115	85.0057	37.458	53.4132
EVM0001423	Chr15	44804485	44806431	+	--	PREDICTED: LOW QUALITY PROTEIN: uncharacterized protein LOC103929219 [Pyrus x bretschneideri]	Group II	1.75274	1.37158	1.25858	1.67263	1.27355	1.26722	1.61324	0.827104	1.35846	1.57989	2.32386	1.69176	1.77393	2.32013	1.99454	2.48955	2.23468	2.08838	2.57198	2.00451	2.33346	1.17284	1.55033	1.68954	0.138237	1.32721	1.93918
EVM0001428	Contig00871	11130	13398	+	Alpha-crystallin domain-containing protein 22.3 OS=Arabidopsis thaliana OX=3702 GN=ACD22.3 PE=1 SV=1	PREDICTED: alpha-crystallin domain-containing protein 22.3-like isoform X1 [Pyrus x bretschneideri]	Group I	8.39069	7.94613	14.6137	8.18174	4.72972	6.59503	6.21875	5.97241	6.51192	6.62297	9.15655	6.39963	6.2535	6.22168	3.64035	4.56083	3.8131	4.15037	4.10554	4.22469	3.91849	2.62089	3.72272	5.00001	3.31362	3.84554	5.65246
EVM0001429	Chr17	13131783	13143532	-	Probable helicase MAGATAMA 3 OS=Arabidopsis thaliana OX=3702 GN=MAA3 PE=2 SV=1	PREDICTED: uncharacterized protein LOC103927767 [Pyrus x bretschneideri]	Group I	8.32428	10.7973	11.2875	6.419	5.94735	5.62257	11.9095	9.77137	10.2807	7.24333	5.91089	4.32436	2.66994	1.46241	1.79719	2.02839	1.20466	1.81714	2.22008	1.65261	1.63833	1.55598	2.45146	2.15726	3.53741	1.97374	2.59739
EVM0001430	Chr13	30901231	30903453	-	Tetraketide alpha-pyrone reductase 2 OS=Arabidopsis thaliana OX=3702 GN=TKPR2 PE=1 SV=1	PREDICTED: tetraketide alpha-pyrone reductase 2-like [Pyrus x bretschneideri]	Group II	47.2789	32.1635	21.632	32.7388	36.2193	31.4216	40.7896	39.1981	40.6175	60.0341	40.1977	42.8292	54.6459	34.691	61.5251	14.5393	14.484	13.2161	8.23058	11.4264	9.17626	9.55299	10.2324	10.783	4.24839	6.53636	8.43008
EVM0001432	Chr12	2656116	2660052	+	Vesicle-associated protein 2-2 OS=Arabidopsis thaliana OX=3702 GN=PVA22 PE=1 SV=1	vesicle-associated protein 2-2-like [Pyrus ussuriensis x Pyrus communis]	Group I	5.90643	9.36803	9.31442	9.67605	5.61164	7.4757	9.10396	7.87744	8.53837	11.5766	10.5924	6.33586	6.72095	5.5786	7.53775	4.63902	3.03581	4.1044	2.80128	2.71116	2.08164	1.74195	3.01928	2.8116	2.76462	1.56375	3.18861
EVM0001433	Chr9	566521	568586	-	Lysine histidine transporter 1 OS=Arabidopsis thaliana OX=3702 GN=LHT1 PE=1 SV=1	lysine histidine transporter 1-like [Pyrus ussuriensis x Pyrus communis]	Group I	83.9684	115.309	168.083	56.1393	33.2018	42.1123	58.7785	77.0955	41.5472	137.343	67.8504	79.019	24.437	37.0868	22.2917	21.2539	20.9668	24.4123	18.441	28.4583	30.6686	24.1819	26.2268	38.0616	133.574	57.2028	27.5993
EVM0001434	Chr14	8297904	8302775	+	Protein HLB1 OS=Arabidopsis thaliana OX=3702 GN=HLB1 PE=1 SV=1	PREDICTED: uncharacterized protein LOC103950128 isoform X1 [Pyrus x bretschneideri]	Group I	17.4976	18.2448	19.5509	32.4544	33.6935	29.9474	37.4539	41.1686	34.5592	23.1409	26.2073	20.0293	18.7212	17.7813	16.2343	19.6192	14.7711	17.4822	24.5975	17.482	19.4307	20.1106	23.6479	23.7775	20.6292	18.6806	31.6482
EVM0001435	Chr3	28878363	28883739	+	Choline/ethanolaminephosphotransferase 1 OS=Arabidopsis thaliana OX=3702 GN=AAPT1 PE=1 SV=1	PREDICTED: choline/ethanolaminephosphotransferase 1-like isoform X2 [Pyrus x bretschneideri]	Group I	22.9356	21.1541	16.3855	21.1997	22.7488	16.5096	17.303	14.0281	15.5208	20.2505	14.0715	14.149	18.3716	16.5828	11.733	17.5886	12.6994	16.3074	17.8404	15.2152	16.0598	14.4679	15.2045	15.5066	12.1889	14.5229	11.0357
EVM0001436	Chr16	5202845	5203359	+	--	PREDICTED: transcription factor bHLH150 [Pyrus x bretschneideri]	Group II	2.95897	5.1833	3.83949	2.22168	1.02898	1.55966	1.11219	0.580476	0.496111	1.65117	0.781152	2.00048	4.51039	9.65071	4.96049	4.66624	7.22476	6.62246	36.8398	34.7338	37.0867	83.1259	50.0771	41.2597	14.947	43.4046	49.5698
EVM0001437	Chr9	27643148	27651718	+	--	hypothetical protein D8674_034576 [Pyrus ussuriensis x Pyrus communis]	Group I	2.79304	2.41237	2.52061	3.13103	3.45312	3.51216	3.2895	2.94934	2.98819	2.84739	2.12707	2.27457	1.50983	1.29798	1.1206	1.35488	0.883855	1.05522	1.66371	1.29708	1.00068	1.27092	1.33816	1.13802	0.838792	1.1197	0.547025
EVM0001442	Chr6	6360828	6362442	+	Acyl carrier protein 1, chloroplastic OS=Casuarina glauca OX=3522 GN=ACP1 PE=2 SV=1	acyl carrier protein 1 [Pyrus ussuriensis x Pyrus communis]	Group II	10.029	2.71505	2.15951	20.1757	26.5265	21.4029	19.3062	16.7572	19.7105	13.4224	21.5223	41.5775	77.1433	118.049	63.7719	34.7356	54.0253	46.1775	32.2048	25.9212	29.8753	7.92487	14.3878	9.09355	0	1.03485	1.32416
EVM0001444	Chr15	36027621	36032349	+	DEAD-box ATP-dependent RNA helicase 15 OS=Arabidopsis thaliana OX=3702 GN=RH15 PE=1 SV=3	DEAD-box ATP-dependent RNA helicase 56 [Malus domestica]	Group I	62.8531	67.9444	68.708	43.145	43.4287	40.2678	71.5792	72.4096	63.3696	48.5595	47.3876	44.0402	40.0565	37.2212	35.5985	43.5917	33.9981	40.0104	38.6574	42.1692	39.8766	45.8831	52.8475	56.9086	79.5135	57.1722	48.7248
EVM0001447	Chr15	30413287	30415718	-	Glucan endo-1,3-beta-glucosidase 13 OS=Arabidopsis thaliana OX=3702 GN=At5g56590 PE=2 SV=1	PREDICTED: glucan endo-1,3-beta-glucosidase 13 [Pyrus x bretschneideri]	Group I	9.68653	8.72157	7.97927	27.2109	25.3254	28.1525	19.3667	22.6849	16.8053	12.7997	11.2888	7.37583	9.83366	8.52404	10.0098	6.68726	6.22981	6.49611	4.0311	3.56011	3.85924	1.69731	3.34645	4.17287	2.71357	2.72978	3.5925
EVM0001448	Chr15	17438329	17444424	-	rRNA (cytosine-C(5))-methyltransferase NOP2C OS=Arabidopsis thaliana OX=3702 GN=NOP2C PE=2 SV=1	tRNA (cytosine(34)-C(5))-methyltransferase [Pyrus ussuriensis x Pyrus communis]	Group I	15.1278	13.4413	15.6772	16.0338	18.3302	16.363	22.0511	20.0668	20.5266	14.1349	10.8975	9.10778	8.90432	7.82524	3.34107	4.90709	4.71929	4.88411	5.86727	4.7119	5.45322	4.6217	5.53863	5.45038	5.78269	4.70269	4.44784
EVM0001449	Chr7	2499089	2502070	-	--	PREDICTED: uncharacterized protein LOC103929021 [Pyrus x bretschneideri]	Group I	7.94577	7.63469	5.98195	7.18217	6.03844	7.33572	4.09557	2.99858	4.39471	5.51625	8.39498	4.84132	4.87284	4.30526	4.23643	5.57441	5.06867	4.86605	4.46744	5.38846	6.69474	4.47601	3.99343	4.68013	3.54123	3.39809	5.19535
EVM0001450	Chr7	18088687	18090297	-	Cyclic pyranopterin monophosphate synthase, mitochondrial OS=Arabidopsis thaliana OX=3702 GN=CNX3 PE=1 SV=1	cyclic pyranopterin monophosphate synthase accessory protein [Pyrus ussuriensis x Pyrus communis]	Group II	1.03218	1.28869	1.33961	2.69726	1.93922	3.49115	3.35326	3.65759	4.58394	3.85927	3.1325	2.7476	2.76252	4.10923	4.69007	3.39234	3.53705	3.93359	3.19126	3.24463	3.92677	3.49869	5.35421	4.88559	4.8102	4.45399	4.32564
EVM0001451	Chr15	43407421	43409099	-	Arabinosyltransferase RRA3 OS=Arabidopsis thaliana OX=3702 GN=RRA3 PE=2 SV=1	PREDICTED: arabinosyltransferase RRA3-like [Pyrus x bretschneideri]	Group I	12.1268	10.2424	8.47485	17.3698	13.7481	17.0774	25.9931	22.3794	20.169	11.8683	12.4487	11.0162	13.5211	11.9704	17.299	10.2178	9.24569	9.44674	10.0336	8.26255	10.2399	10.7106	10.7476	11.1217	10.1383	8.68064	11.6926
EVM0001452	Chr9	13761520	13764248	+	--	PREDICTED: uncharacterized protein LOC103944890 [Pyrus x bretschneideri]	Group II	0.475532	0.256536	0	0.0462792	0	0	0.0696836	0.10744	0.202558	1.9339	2.65154	0.879653	3.64493	3.51029	2.49418	2.57012	2.20113	2.27415	1.65843	2.06228	2.03712	1.09694	1.87732	1.41709	0.0988392	0.418767	1.21241
EVM0001453	Chr9	796855	797298	-	--	hypothetical protein D8674_036335 [Pyrus ussuriensis x Pyrus communis]	Group I	36.4525	26.9118	22.946	8.54388	3.79142	7.77672	9.09544	8.16386	8.92647	9.42701	6.90192	5.1346	8.00673	4.93101	8.19112	5.11991	7.27366	6.63087	4.52893	6.07629	6.18928	7.01719	5.4177	10.44	19.1126	12.9959	8.01754
EVM0001455	Chr13	29323678	29326650	+	Protein RETARDED ROOT GROWTH, mitochondrial OS=Arabidopsis thaliana OX=3702 GN=RRG PE=1 SV=1	PREDICTED: uncharacterized protein LOC103947218 [Pyrus x bretschneideri]	Group I	8.18645	10.2284	6.44983	5.06382	6.54656	5.68941	8.68714	7.21693	9.86848	4.74818	5.05476	5.22426	6.78869	6.08812	4.29171	6.24717	6.07032	6.62536	5.70382	5.87505	6.59369	4.95455	4.60412	4.43143	7.67569	5.33946	3.26601
EVM0001457	Chr12	24634389	24637884	+	Histidinol-phosphate aminotransferase, chloroplastic OS=Nicotiana tabacum OX=4097 GN=HPA PE=2 SV=1	PREDICTED: histidinol-phosphate aminotransferase, chloroplastic-like [Pyrus x bretschneideri]	Group I	38.3082	24.7276	25.2145	26.7299	28.9873	24.6422	29.5428	30.8384	30.9759	28.0032	23.5516	27.6589	26.9148	24.0578	21.8292	26.5423	21.3557	24.9985	25.9018	23.7289	22.2196	23.1121	25.6812	26.9814	11.6198	19.4458	14.7445
EVM0001458	Chr3	16941127	16945141	+	E3 ubiquitin-protein ligase RHF2A OS=Arabidopsis thaliana OX=3702 GN=RHF2A PE=2 SV=1	PREDICTED: E3 ubiquitin-protein ligase RHF2A-like [Pyrus x bretschneideri]	Group I	37.5752	46.1726	46.3862	38.4309	39.3175	41.3779	46.6777	41.024	44.2961	35.8424	33.7318	24.965	18.5834	18.1572	16.0424	24.9706	17.1185	20.7534	21.5123	18.6543	18.0491	17.2564	17.4353	16.8736	27.4994	24.3533	23.236
EVM0001459	Contig01154	13098	16517	+	U-box domain-containing protein 3 OS=Arabidopsis thaliana OX=3702 GN=PUB3 PE=2 SV=2	PREDICTED: U-box domain-containing protein 3-like [Pyrus x bretschneideri]	Group I	7.91116	7.77202	7.41293	3.77204	3.41054	2.85654	5.74741	6.15601	4.25797	6.00455	5.87454	4.2853	4.77981	3.56661	3.81791	2.41697	2.23872	2.55636	3.5568	3.28469	3.12009	5.89107	5.66766	5.35738	9.95667	5.63893	5.44752
EVM0001460	Chr9	5505701	5508476	-	BTB/POZ domain-containing protein At3g22104 OS=Arabidopsis thaliana OX=3702 GN=At3g22104 PE=2 SV=1	PREDICTED: BTB/POZ domain-containing protein At3g22104-like [Pyrus x bretschneideri]	Group II	2.6012	3.41032	3.30106	12.8197	8.1955	6.15487	6.68041	6.65188	7.1129	5.85691	9.15289	6.82442	5.70941	5.01851	5.73341	2.78415	2.18311	2.73618	1.06211	0.950983	0.974804	0.552433	1.17333	0.799314	0.126755	0.36241	1.14788
EVM0001461	Chr2	28516127	28518486	-	--	uncharacterized protein LOC103426553 [Malus domestica]	Group II	12.4449	11.3321	11.9687	14.2789	16.1474	15.1997	18.3024	17.6192	17.0381	13.7662	16.2556	15.5084	23.3157	22.0027	21.8616	16.6612	16.0815	19.8316	16.6458	21.275	18.4379	14.2646	14.3034	16.0902	10.5971	11.6785	10.902
EVM0001463	Chr1	4482795	4490236	+	--	hypothetical protein D8674_001290 [Pyrus ussuriensis x Pyrus communis]	Group II	2.43503	2.41915	2.05173	0.660378	1.06682	0.578958	1.17321	1.09387	0.885837	2.34383	1.57044	1.34962	1.28266	0.9661	0.866564	1.63539	1.25997	1.53037	1.82002	1.49541	1.60104	3.54223	3.51129	3.90397	2.223	2.74683	2.94002
EVM0001464	Chr4	23557351	23560149	-	--	PREDICTED: uncharacterized protein LOC103930575 [Pyrus x bretschneideri]	Group I	3.92786	4.8475	3.36806	2.85728	2.5492	3.365	3.78701	4.40076	3.77948	4.36343	3.54297	2.6851	1.75528	2.00628	1.01506	2.42491	1.05114	1.64855	1.17266	1.81723	1.40099	1.54998	2.05504	1.67357	4.08937	1.84875	2.14927
EVM0001467	Chr13	25076407	25077191	+	--	PREDICTED: uncharacterized protein LOC103944736 [Pyrus x bretschneideri]	Group I	50.2764	94.5068	84.7433	76.952	50.3595	82.3854	67.5975	68.4593	53.8857	84.4693	70.7499	77.1198	24.0578	23.4603	18.0641	24.2437	15.8975	20.1086	8.77545	13.1	17.9285	7.55946	12.6661	12.894	12.5428	6.72993	7.67336
EVM0001468	Chr15	1119681	1124654	+	Leucine-rich repeat receptor-like serine/threonine-protein kinase BAM1 OS=Arabidopsis thaliana OX=3702 GN=BAM1 PE=1 SV=1	PREDICTED: leucine-rich repeat receptor-like serine/threonine-protein kinase BAM3 [Pyrus x bretschneideri]	Group I	2.7404	3.44071	4.65197	4.5633	2.51592	2.52885	2.42988	2.83558	1.79735	1.71367	1.10579	0.807339	0.873192	0.292649	0.375448	0.181081	0.299403	0.205629	0.293901	0.11293	0.160587	0.0832472	0.16264	0.0327119	0.150621	0.0608679	0.154482
EVM0001469	Chr3	28366191	28367364	-	Oligopeptide transporter 1 OS=Arabidopsis thaliana OX=3702 GN=OPT1 PE=2 SV=1	oligopeptide transporter 1-like [Pyrus ussuriensis x Pyrus communis]	Group II	0	0	0	0.129933	0	0	0	0	0	0	0	0	0	0.0723344	0.0747389	0	0	0	0.373462	0	0.099309	0	0.0786798	0.216864	177.408	43.7964	0
EVM0001470	Chr2	3011884	3015961	-	--	PREDICTED: zinc finger protein 830-like [Pyrus x bretschneideri]	Group I	8.32659	9.8523	11.994	13.5845	10.8307	11.3248	8.20472	8.22568	6.27165	9.54116	11.3232	5.68402	5.94105	7.33542	6.35391	5.93951	3.18232	4.92279	4.78754	4.53812	5.39805	5.66235	6.21791	4.9987	14.4299	5.39932	8.97969
EVM0001471	Chr15	35929478	35931180	+	--	hypothetical protein D8674_014959 [Pyrus ussuriensis x Pyrus communis]	Group II	1.26305	1.36619	1.41666	2.64562	2.13862	3.19832	1.31126	0.946753	1.54015	1.22708	2.84208	1.99477	2.59644	2.97522	3.08089	1.47634	1.25048	1.47889	0.795077	1.50172	1.40992	0.572506	1.14263	1.04794	0.621127	0.42272	1.1072
EVM0001472	Chr3	20371507	20377569	+	Probable serine protease EDA2 OS=Arabidopsis thaliana OX=3702 GN=EDA2 PE=2 SV=2	PREDICTED: lysosomal Pro-X carboxypeptidase-like [Pyrus x bretschneideri]	Group I	5.44481	3.57764	4.69283	17.5568	10.283	12.1808	12.6765	11.5915	10.7905	5.42606	3.69202	3.04027	2.08329	1.294	2.51656	0.781361	0.739723	0.533025	0.249365	0.0553686	0.36985	0.234003	0.377385	0.127228	0.159119	0.0878937	0.0420585
EVM0001474	Chr5	4752104	4755096	-	Probable hexosyltransferase MUCI70 OS=Arabidopsis thaliana OX=3702 GN=MUCI70 PE=1 SV=1	hypothetical protein D8674_027727 [Pyrus ussuriensis x Pyrus communis]	Group II	0	0	0	0	0	0	0	0.746392	0.171214	0.615804	2.96591	9.68633	2.12888	7.7874	0.782698	3.26702	4.8088	5.16591	34.1175	17.972	23.7574	33.777	21.7873	21.2292	124.973	63.0467	56.0193
EVM0001476	Chr5	3710655	3713581	+	Transcription factor bHLH30 OS=Arabidopsis thaliana OX=3702 GN=BHLH30 PE=1 SV=1	PREDICTED: transcription factor bHLH30-like [Pyrus x bretschneideri]	Group II	0.56268	0.687112	0.465811	1.76195	3.17212	1.59425	5.10107	3.31959	5.47426	1.39601	4.69902	3.0483	4.88084	5.91371	5.15914	7.64709	4.71317	7.96358	3.49521	3.47197	3.7762	1.81184	2.98161	1.65928	4.57948	2.53776	3.00974
EVM0001477	Chr13	21287368	21293094	-	Probable E3 ubiquitin-protein ligase LUL4 OS=Arabidopsis thaliana OX=3702 GN=LUL4 PE=2 SV=1	PREDICTED: probable E3 ubiquitin-protein ligase LUL4 [Pyrus x bretschneideri]	Group I	14.6034	16.5007	38.8111	12.0716	8.74173	9.61051	25.7778	30.3662	17.5007	30.2532	12.0618	12.059	7.35459	7.53017	7.0608	8.37602	4.2885	9.7033	10.3378	7.87129	9.20937	7.66692	10.0389	7.9022	22.3526	6.83324	12.7055
EVM0001478	Chr11	15009978	15015833	-	Putative axial regulator YABBY 2 OS=Arabidopsis thaliana OX=3702 GN=YAB2 PE=1 SV=1	axial regulator YABBY 2 [Pyrus ussuriensis x Pyrus communis]	Group I	17.8803	20.4045	18.5641	20.6336	20.4747	18.7211	31.5327	34.4883	25.4826	18.8827	27.0331	19.6159	17.7535	14.1595	15.4546	12.3363	13.2634	13.3137	19.9368	14.7147	10.9015	17.67	14.6135	15.9441	22.3557	17.1103	31.2809
EVM0001481	Chr10	16571940	16587816	-	Disease resistance protein RPV1 OS=Vitis rotundifolia OX=103349 GN=RPV1 PE=1 SV=1	PREDICTED: disease resistance protein TAO1-like [Pyrus x bretschneideri]	Group I	49.3748	50.1823	50.2818	46.7286	42.0675	36.7921	57.9116	54.1592	52.7503	67.6991	39.9003	38.9848	17.8283	15.3517	12.8163	13.2084	8.02802	12.343	10.2022	10.9098	9.87928	7.58096	9.47297	12.5501	17.3783	8.17007	7.96348
EVM0001482	Chr5	3099791	3101427	-	--	PREDICTED: uncharacterized protein LOC103935670 [Pyrus x bretschneideri]	Group I	28.0114	16.7933	14.5926	39.5174	55.8574	52.7657	60.7993	50.6973	48.6763	40.8931	36.9218	28.3801	55.7687	42.6736	68.2043	31.7693	22.7762	24.7555	29.7982	41.0422	37.9505	40.6927	47.0295	40.7259	69.1863	69.2881	71.1495
EVM0001486	Chr3	26782300	26784237	-	Monothiol glutaredoxin-S12, chloroplastic OS=Arabidopsis thaliana OX=3702 GN=GRXS12 PE=1 SV=2	PREDICTED: monothiol glutaredoxin-S12, chloroplastic-like [Pyrus x bretschneideri]	Group II	2.22718	0.357423	0.966071	0.914545	0.83733	0.631724	0.917374	0.695315	1.23927	1.40843	1.30307	0.786275	0.901886	0.611797	0.767616	2.0987	0.38899	1.10355	0.932822	1.32632	2.13655	2.01265	2.00442	1.3199	0.79175	2.60461	1.08212
EVM0001487	Chr6	24583633	24587328	-	Pectin acetylesterase 8 OS=Arabidopsis thaliana OX=3702 GN=PAE8 PE=2 SV=1	notum-like protein [Pyrus ussuriensis x Pyrus communis]	Group I	51.1894	17.068	26.5327	22.245	13.603	6.42249	19.8344	13.8781	11.4699	2.2169	2.26416	0.392947	0.394334	0.382818	0.108601	1.63807	2.61648	1.43024	0.623951	3.29305	3.65614	0.368642	0.456719	0.120075	7.19456	2.01905	0.904885
EVM0001489	Chr5	17166285	17170208	+	Probable galacturonosyltransferase 3 OS=Arabidopsis thaliana OX=3702 GN=GAUT3 PE=2 SV=2	PREDICTED: probable galacturonosyltransferase 3 isoform X1 [Pyrus x bretschneideri]	Group II	5.04344	5.1772	7.73649	3.7787	2.53115	2.66696	4.44096	3.88541	4.61297	3.4464	3.54473	2.50197	2.57887	2.72645	2.42103	1.78361	1.87969	1.92735	2.22978	1.82873	1.92676	3.01909	2.80243	3.94181	6.5688	3.58945	4.52237
EVM0001490	Chr9	6191673	6196448	-	LysM domain receptor-like kinase 3 OS=Medicago truncatula OX=3880 GN=LYK3 PE=1 SV=1	chitin elicitor receptor kinase 1-like [Pyrus ussuriensis x Pyrus communis]	Group I	34.4886	40.8917	39.0471	39.2332	38.2638	38.2475	49.1389	42.3186	41.2442	32.2599	30.3112	29.2051	20.9982	21.6708	15.0354	20.2267	13.9129	17.6513	13.7086	14.331	16.6987	13.9533	12.7836	16.6271	18.8678	17.3858	16.8727
EVM0001491	Chr3	3882730	3884556	-	ABC transporter G family member 10 OS=Arabidopsis thaliana OX=3702 GN=ABCG10 PE=3 SV=1	PREDICTED: ABC transporter G family member 10-like [Pyrus x bretschneideri]	Group II	0.218033	0.152742	0.0508786	0.153445	0.302172	0.231875	0.830244	0.372975	0.432177	2.03395	2.59819	1.89162	3.61964	3.83667	3.90781	1.8673	1.42056	1.85281	0.948427	1.36279	1.47439	0.538031	1.52062	1.38191	0.30755	0.483303	1.105
EVM0001492	Chr11	29896759	29897861	+	--	PREDICTED: non-specific lipid-transfer protein-like protein At2g13820 isoform X2 [Pyrus x bretschneideri]	Group II	8.07107	8.00873	11.8612	9.9894	15.8069	18.061	20.1432	14.8088	27.5903	86.8114	122.58	41.0362	65.4538	51.8844	71.804	54.4871	29.1751	46.0539	30.8993	33.7467	29.6207	14.043	25.1481	21.4297	12.658	8.50173	34.8356
EVM0001493	Chr5	33445775	33450949	+	Dicarboxylate transporter 2, chloroplastic OS=Spinacia oleracea OX=3562 GN=DIT2 PE=1 SV=1	dicarboxylate transporter 2 [Pyrus ussuriensis x Pyrus communis]	Group I	8.20171	7.09212	17.3742	5.4841	4.19127	5.84483	11.3035	10.7912	11.1256	5.23134	4.30671	4.32735	4.27392	5.01093	4.94134	3.87632	4.19186	5.40397	9.78698	4.06808	4.19084	6.20716	6.43482	7.11788	10.1264	5.69142	8.7343
EVM0001495	Chr4	22808588	22809008	+	Hydrophobic protein RCI2A OS=Arabidopsis thaliana OX=3702 GN=RCI2A PE=2 SV=1	PREDICTED: hydrophobic protein RCI2A-like [Pyrus x bretschneideri]	Group II	339.992	126.036	116.579	156.051	250.219	147.154	568.529	686.696	571.585	302.294	301.868	603.565	889.087	1223.51	1034.47	638.908	1274.55	826.444	1127.03	954.521	1168.27	1168.3	899.134	892.465	280.267	737.196	282.774
EVM0001496	Chr1	16815046	16817788	-	Ras-related protein RABH1e OS=Arabidopsis thaliana OX=3702 GN=RABH1E PE=2 SV=1	PREDICTED: ras-related protein RABH1e-like [Pyrus x bretschneideri]	Group II	5.35508	5.28809	5.47608	3.40659	1.83056	3.35427	4.91825	5.00419	4.6344	4.31765	4.27387	5.29907	2.56721	4.12196	4.67239	4.95847	4.35428	4.51563	6.13729	7.192	5.54039	7.95603	7.89918	7.6676	9.26124	9.93	9.94928
EVM0001497	Chr13	23577727	23586306	+	--	serine/threonine-protein phosphatase 4 regulatory subunit 3 [Pyrus ussuriensis x Pyrus communis]	Group I	13.2381	12.8696	12.8536	12.9912	11.1472	10.0158	12.5	13.3842	10.967	8.333	8.35663	6.92753	4.18272	4.15928	3.70778	5.26141	4.02402	3.99103	2.93959	3.17243	3.37783	2.92519	3.90864	3.97972	7.87016	3.25818	4.05855
EVM0001498	Chr14	2706951	2709474	-	Heparanase-like protein 1 OS=Arabidopsis thaliana OX=3702 GN=At5g07830 PE=2 SV=1	heparanase-like protein 1 [Pyrus ussuriensis x Pyrus communis]	Group II	34.6143	28.969	25.8905	34.8093	33.8605	33.7478	30.2383	35.9583	29.2195	35.4557	32.2532	41.1435	62.2824	62.6428	50.3308	40.64	39.3884	40.8798	40.4493	46.2348	46.7921	31.1585	37.3774	39.1921	28.3586	23.9095	20.3433
EVM0001499	Chr17	7791495	7795454	-	Heterogeneous nuclear ribonucleoprotein 1 OS=Arabidopsis thaliana OX=3702 GN=RNP1 PE=1 SV=1	heterogeneous nuclear ribonucleoprotein 1-like [Pyrus ussuriensis x Pyrus communis]	Group I	5.03398	3.96302	3.45749	3.28928	4.64863	4.42307	6.35405	5.06384	5.52842	5.26567	3.11431	4.7436	4.82344	4.69443	4.37391	2.67102	2.635	3.55512	3.81598	3.36262	3.29472	5.14155	4.65314	4.47916	4.62585	4.31185	5.65154
EVM0001500	Chr7	796116	800520	+	Peptidyl-prolyl cis-trans isomerase FKBP42 OS=Arabidopsis thaliana OX=3702 GN=FKBP42 PE=1 SV=1	PREDICTED: LOW QUALITY PROTEIN: peptidyl-prolyl cis-trans isomerase FKBP42 [Pyrus x bretschneideri]	Group I	3.72368	4.34089	2.59431	2.7115	1.64674	2.06236	2.0134	1.94001	1.8853	2.78926	3.26694	2.53033	2.94743	1.8514	2.00818	1.72347	1.84907	1.65727	1.94148	1.316	1.98	1.41594	1.69006	1.99455	1.07109	2.21493	3.5342
EVM0001501	Chr3	733290	735004	-	--	PREDICTED: uncharacterized protein LOC103928428 [Pyrus x bretschneideri]	Group II	4.61921	5.19138	4.78454	10.4564	9.40843	11.8897	9.21545	8.51475	11.0887	7.2005	9.04038	8.52065	7.32461	8.18057	8.06154	8.57264	9.227	9.98996	7.6112	9.06118	9.08252	6.78329	9.26452	8.89108	5.06489	4.26205	8.27626
EVM0001502	Chr15	28280872	28283238	+	Probable pectinesterase/pectinesterase inhibitor 12 OS=Arabidopsis thaliana OX=3702 GN=PME12 PE=2 SV=1	PREDICTED: probable pectinesterase/pectinesterase inhibitor 12 [Pyrus x bretschneideri]	Group II	3.02292	2.36566	2.49332	11.2151	6.62146	7.97732	4.91277	6.74915	4.78965	14.0003	8.88523	11.3666	12.4368	9.38794	10.4159	11.5658	8.96682	11.4825	7.46092	7.37247	7.72101	4.95002	6.5175	6.75148	2.19261	1.639	3.63407
EVM0001503	Chr16	5824603	5830555	+	GDSL esterase/lipase At3g26430 OS=Arabidopsis thaliana OX=3702 GN=At3g26430 PE=2 SV=1	PREDICTED: uncharacterized protein LOC101293487 [Fragaria vesca subsp. vesca]	Group I	60.7992	70.23	81.3763	78.4492	94.1235	92.1176	57.7529	58.717	65.0625	54.2279	56.2605	34.9257	49.7657	48.3845	39.665	31.5703	27.8271	27.3509	27.3454	23.3881	22.2921	17.7454	20.6205	21.8666	6.99777	10.5292	23.5241
EVM0001504	Chr11	7982247	7985055	-	Mitogen-activated protein kinase homolog NTF6 OS=Nicotiana tabacum OX=4097 GN=NTF6 PE=2 SV=1	mitogen-activated protein kinase 13 [Pyrus ussuriensis x Pyrus communis]	Group II	15.5487	12.7241	11.549	9.84862	12.5419	11.5957	14.6898	16.6496	17.2585	13.6684	15.7486	17.5883	15.4872	15.4957	17.5668	17.783	17.6547	19.2203	25.588	21.5848	21.8933	22.2898	17.6202	18.7133	12.5825	19.4803	23.4056
EVM0001505	Chr15	18300712	18308473	-	--	GPI ethanolamine phosphate transferase 2 [Pyrus ussuriensis x Pyrus communis]	Group I	8.01409	9.55816	8.29557	6.02031	4.56752	4.24938	6.88249	5.55503	3.99201	5.09441	5.57405	3.97032	3.466	3.5999	2.22995	3.41589	1.72721	2.76013	2.66389	2.32937	3.27535	3.12428	3.21776	4.08844	3.65455	2.73034	1.40694
EVM0001508	Contig00995	2470	14124	-	Pre-mRNA-processing protein 40A OS=Arabidopsis thaliana OX=3702 GN=PRP40A PE=1 SV=1	hypothetical protein C1H46_003711 [Malus baccata]	Group I	4.20152	6.18519	10.391	5.28565	4.12319	5.12047	3.71812	5.6122	4.08306	1.98133	6.13362	3.59697	1.52842	1.02224	0.938069	2.34703	0.507625	1.06176	1.82287	0.873739	1.25498	0.419573	1.60103	1.17293	2.62469	1.86457	2.06222
EVM0001510	Chr1	5905636	5906240	+	--	PREDICTED: uncharacterized protein LOC103930025 [Pyrus x bretschneideri]	Group II	20.9487	20.3783	21.3916	15.109	23.2058	17.8076	16.4008	15.3658	15.8599	23.7651	29.9257	47.7122	58.017	62.7558	56.793	47.945	66.0557	58.9179	55.9147	61.1377	62.1415	62.747	52.1963	43.7939	56.51	70.2114	70.3324
EVM0001511	Chr14	6529759	6533868	-	Probable serine/threonine-protein kinase At1g54610 OS=Arabidopsis thaliana OX=3702 GN=At1g54610 PE=1 SV=1	serine/threonine-protein kinase [Pyrus ussuriensis x Pyrus communis]	Group II	24.2673	21.0315	19.4143	81.3516	80.5323	76.7004	75.7668	83.8703	66.1276	65.173	69.5009	55.7578	65.032	59.6951	56.0585	64.0356	48.6331	62.8332	45.3434	35.3363	39.9196	41.7548	37.2351	38.4679	11.1114	25.3228	36.9019
EVM0001512	Chr7	26779129	26781289	+	--	hypothetical protein D8674_032166 [Pyrus ussuriensis x Pyrus communis]	Group I	7.56575	8.37233	8.67853	6.30781	4.80271	4.58585	5.50432	5.35073	5.87747	6.43647	6.03075	3.83802	3.14969	1.74411	3.04296	1.97524	1.07714	1.87792	2.07501	1.97142	0.908305	1.68977	2.45033	2.20832	4.12705	2.24627	1.98522
EVM0001513	Chr14	6905408	6906154	+	--	hypothetical protein D8674_012202 [Pyrus ussuriensis x Pyrus communis]	Group I	4.84733	3.46764	3.85422	7.1079	6.20566	8.97196	13.2155	10.5855	7.99378	5.0082	3.75321	5.21161	4.12992	6.21429	4.60367	3.30569	3.26004	1.81232	1.73597	3.62682	4.50343	2.42012	3.25276	3.46114	0.71009	1.10314	1.53544
EVM0001517	Chr3	3843103	3849798	-	Increased DNA methylation 1 OS=Arabidopsis thaliana OX=3702 GN=IDM1 PE=1 SV=1	PREDICTED: increased DNA methylation 1-like isoform X1 [Pyrus x bretschneideri]	Group I	10.8674	8.99582	8.25245	8.8259	10.0225	7.88886	14.3456	14.8156	13.1492	9.52722	7.35657	7.9883	5.38113	4.51853	3.90906	5.11481	3.82359	4.42891	5.02204	4.23359	4.87918	4.51888	5.12738	6.3265	4.92352	4.6037	4.21922
EVM0001518	Chr12	1240534	1259220	+	Protein ILITYHIA OS=Arabidopsis thaliana OX=3702 GN=ILA PE=1 SV=1	translational activator GCN1 [Pyrus ussuriensis x Pyrus communis]	Group I	13.8671	12.3516	13.3134	15.8679	18.7178	14.752	18.6631	18.1923	18.7567	11.251	7.91894	7.43311	4.58162	2.1702	1.78801	4.41599	2.3687	3.26954	2.89454	1.75917	2.06649	2.32047	3.17467	3.72331	3.29853	2.16112	1.5235
EVM0001520	Chr12	22716057	22723341	+	Exocyst complex component EXO70A1 OS=Arabidopsis thaliana OX=3702 GN=EXO70A1 PE=1 SV=1	PREDICTED: exocyst complex component EXO70A1-like [Pyrus x bretschneideri]	Group I	5.30535	5.02014	6.27018	4.17804	3.12943	2.12098	1.55983	2.25215	2.04899	1.3472	1.4431	0.690381	1.45369	1.5646	0.702503	0.937667	0.878243	1.00991	1.65648	0.836461	1.36323	1.75557	1.92937	2.2237	4.27561	2.13033	2.84085
EVM0001521	Contig01177	57660	58851	-	--	hypothetical protein DVH24_041086 [Malus domestica]	Group II	22.2473	8.05862	8.3687	19.9023	23.9605	19.5664	21.1489	16.785	22.0908	23.4048	35.7719	68.2338	97.4297	97.7391	93.2641	79.4212	88.5203	70.5001	52.7701	67.2403	71.0435	67.7332	54.9125	51.7617	22.479	46.8466	35.9481
EVM0001522	Contig01328	101426	103777	-	D-aminoacyl-tRNA deacylase OS=Arabidopsis thaliana OX=3702 GN=GEK1 PE=1 SV=2	D-aminoacyl-tRNA deacylase [Pyrus ussuriensis x Pyrus communis]	Group I	26.1093	32.7324	22.1478	27.4793	30.4269	30.4779	36.8053	35.3346	39.4977	29.4057	27.5057	27.1646	30.5568	30.5499	28.5198	35.0903	26.5563	30.6592	29.7256	30.3411	30.1268	29.9601	25.2372	28.4315	38.1091	33.333	34.4591
EVM0001524	Chr3	29445662	29448319	+	F-box/kelch-repeat protein At1g55270 OS=Arabidopsis thaliana OX=3702 GN=At1g55270 PE=2 SV=1	PREDICTED: F-box/kelch-repeat protein At1g55270-like [Pyrus x bretschneideri]	Group II	12.384	11.0379	10.797	11.2896	10.6985	9.61583	14.8769	11.705	10.7739	17.6705	17.579	19.9875	16.4933	16.4639	15.9111	15.3459	15.1752	17.4188	19.0682	18.9192	20.6223	20.7782	22.0232	22.5235	28.741	23.8741	28.386
EVM0001525	Chr5	15743004	15749941	-	Disease resistance protein RPV1 OS=Vitis rotundifolia OX=103349 GN=RPV1 PE=1 SV=1	PREDICTED: TMV resistance protein N-like [Pyrus x bretschneideri]	Group I	3.79774	3.43349	4.03817	2.73294	1.7707	2.12105	2.77846	2.92373	2.22614	4.4723	2.70203	2.53074	1.68969	1.77498	1.59105	2.36651	1.51176	1.99592	2.29647	2.2075	2.51467	2.01639	2.18556	2.73753	4.28589	2.05819	2.84796
EVM0001526	Chr3	470307	471646	+	Probable WRKY transcription factor 35 OS=Arabidopsis thaliana OX=3702 GN=WRKY35 PE=2 SV=1	PREDICTED: probable WRKY transcription factor 65 [Pyrus x bretschneideri]	Group I	7.85944	15.2101	16.5885	7.53508	6.62996	7.92646	4.284	3.53461	3.69286	3.50585	6.36129	4.61152	2.17633	1.077	1.92781	4.44551	1.68269	3.37034	1.03873	1.53039	1.46751	1.6095	2.19792	1.93474	5.35733	2.72376	3.6656
EVM0001529	Chr6	5671684	5675453	-	Probable inactive purple acid phosphatase 27 OS=Arabidopsis thaliana OX=3702 GN=PAP27 PE=2 SV=1	PREDICTED: probable inactive purple acid phosphatase 27 [Pyrus x bretschneideri]	Group II	29.8328	34.0012	27.4231	25.477	22.9701	24.3533	21.044	25.7449	22.6919	31.6375	33.8635	32.2331	28.211	30.1938	24.6577	27.5008	22.2967	21.9594	24.3444	22.7743	26.1662	32.5608	36.7518	38.5261	19.8542	23.7381	27.4991
EVM0001530	Chr7	2368814	2370671	-	Calmodulin binding protein PICBP OS=Arabidopsis thaliana OX=3702 GN=PICBP PE=2 SV=1	PREDICTED: uncharacterized protein LOC103957650 isoform X1 [Pyrus x bretschneideri]	Group I	7.31494	9.31097	11.499	5.51233	2.34992	2.60031	2.0855	1.57128	2.86985	8.21207	7.76599	6.21272	2.23721	1.53085	1.79398	2.12687	1.36857	2.4714	1.17072	1.44026	1.80513	2.31136	4.15693	3.23401	1.22112	1.23981	3.56271
EVM0001535	Chr7	21443526	21446313	+	Protein TONNEAU 1a OS=Arabidopsis thaliana OX=3702 GN=TON1A PE=1 SV=1	PREDICTED: protein TONNEAU 1a-like [Pyrus x bretschneideri]	Group II	18.6288	16.503	19.1975	31.8961	40.0176	37.497	39.1366	34.9307	34.4388	24.673	25.9888	25.7165	29.4173	27.1221	28.7505	26.9548	24.9781	25.0218	31.8547	26.9681	28.1574	28.3545	25.9574	26.8295	35.7514	30.7975	30.1016
EVM0001537	Chr8	314196	318429	-	Tubby-like F-box protein 8 OS=Oryza sativa subsp. japonica OX=39947 GN=TULP8 PE=2 SV=1	PREDICTED: tubby-like F-box protein 8 [Pyrus x bretschneideri]	Group I	25.3572	27.699	31.3854	24.8392	25.554	24.3303	23.729	23.9052	27.2079	29.2227	29.5369	24.0418	20.8239	19.9902	23.7568	18.0852	16.7157	16.4545	17.8401	16.3778	18.5919	19.6484	19.4435	20.7697	37.991	21.3307	27.2997
EVM0001538	Chr3	760405	771089	-	--	PREDICTED: universal stress protein PHOS34-like [Pyrus x bretschneideri]	Group II	587.418	519.006	352.115	271.039	287.064	288.463	241.682	244.745	310.399	269.59	258.64	302.561	317.199	332.672	347.318	313.646	394.274	352.235	489.869	379.247	397.725	495.099	383.51	401.904	529.359	587.419	379.209
EVM0001540	Chr2	23827750	23835892	-	Protein CTR9 homolog OS=Arabidopsis thaliana OX=3702 GN=VIP6 PE=1 SV=1	PREDICTED: protein CTR9 homolog [Pyrus x bretschneideri]	Group I	47.833	53.5781	47.0734	50.3848	53.0889	46.9253	52.0836	52.3597	53.6537	33.7533	29.893	23.8443	16.1668	12.8602	10.5123	15.8621	10.7483	13.4583	14.9751	11.1323	11.3575	12.1965	13.6977	13.0899	19.3183	12.5479	12.9304
EVM0001541	Chr11	9763394	9770819	-	Receptor-like serine/threonine-protein kinase NCRK OS=Arabidopsis thaliana OX=3702 GN=NCRK PE=1 SV=1	PREDICTED: receptor-like serine/threonine-protein kinase NCRK isoform X2 [Pyrus x bretschneideri]	Group II	7.10054	5.77534	4.83046	8.66017	9.35336	8.67987	15.0578	14.4294	11.7769	16.5636	18.8551	14.37	14.2614	10.3255	11.3447	18.093	12.0848	14.5752	14.6225	15.6878	16.2965	11.0904	18.9831	19.6343	3.72107	7.9829	11.185
EVM0001542	Chr13	31483099	31484458	-	Probable ribose-5-phosphate isomerase 2 OS=Arabidopsis thaliana OX=3702 GN=RPI2 PE=1 SV=1	PREDICTED: probable ribose-5-phosphate isomerase 2 [Pyrus x bretschneideri]	Group I	21.0079	31.1152	30.6196	5.01715	3.8912	5.54433	12.618	21.1958	6.6501	21.8211	8.99417	13.0388	2.92346	2.72754	2.83464	2.71969	2.57367	2.48887	3.61498	4.33651	4.59182	2.54067	3.45925	3.46673	39.9373	12.4152	1.7831
EVM0001544	Chr10	22021855	22023012	-	--	PREDICTED: uncharacterized protein LOC103933738 [Pyrus x bretschneideri]	Group II	1.0474	1.23248	1.80029	1.02449	0.938532	1.10333	2.17698	1.47961	1.38554	2.3532	1.11804	1.24976	2.63078	2.783	1.19556	1.81073	1.15897	2.1793	1.55644	1.5765	1.73604	2.07071	2.73665	3.03349	2.40759	2.63598	1.32658
EVM0001546	Chr1	11329203	11330134	-	--	PREDICTED: late embryogenesis abundant protein At1g64065-like [Pyrus x bretschneideri]	Group I	67.4265	60.2945	84.1229	81.1816	31.3684	54.454	59.1318	48.9777	67.6693	92.4784	66.7289	98.4277	63.0582	74.3397	67.2099	33.8957	22.4164	25.3571	6.55166	14.7432	12.4546	14.7777	20.1313	17.6973	1.60268	11.0118	7.50294
EVM0001547	Chr14	2542522	2546073	-	Probable S-adenosylmethionine carrier 2, chloroplastic OS=Arabidopsis thaliana OX=3702 GN=SAMC2 PE=2 SV=1	S-adenosylmethionine carrier 1 [Pyrus ussuriensis x Pyrus communis]	Group I	7.83299	5.68192	7.89035	8.21589	7.09929	9.1392	9.30866	8.97469	10.0078	8.34893	9.07043	7.67081	6.03773	6.62234	6.00248	6.73262	5.295	5.18381	5.47867	6.52426	6.60588	6.72094	4.96411	8.25742	6.70351	6.91415	7.77494
EVM0001550	Contig00510	47803	48399	+	--	uncharacterized protein LOC103453405 [Malus domestica]	Group II	3.61647	2.18689	3.15843	6.61695	4.4789	4.39337	3.40748	4.06778	4.44105	4.6021	4.80149	4.98178	5.01426	6.17061	4.82587	3.59818	3.7937	3.57599	4.59631	3.68764	4.4924	5.47915	7.06762	5.27422	5.43021	3.82426	5.67537
EVM0001551	Chr10	27416911	27420492	-	Putative nuclear RNA export factor SDE5 OS=Arabidopsis thaliana OX=3702 GN=SDE5 PE=4 SV=1	PREDICTED: putative nuclear RNA export factor SDE5 [Pyrus x bretschneideri]	Group II	1.39726	0.777629	2.20551	6.7576	4.09314	2.90352	5.03147	3.44414	6.40664	12.7381	8.21526	4.83388	3.42448	2.9216	3.06945	1.68503	1.10369	1.40453	1.24897	1.35257	0.83378	1.52651	0.47318	1.30972	1.52256	1.04479	0.916018
EVM0001552	Chr13	29778804	29780278	+	Protein BIG GRAIN 1-like E OS=Arabidopsis thaliana OX=3702 GN=At1g69160 PE=2 SV=1	PREDICTED: protein BIG GRAIN 1-like E [Pyrus x bretschneideri]	Group II	50.3491	40.4081	51.354	11.3837	5.53314	5.08502	4.94761	5.28991	6.47254	17.1329	19.1745	15.4137	14.2117	13.7048	17.0691	17.4744	20.5215	16.9702	22.9068	27.8264	29.2493	45.1767	48.8132	54.8093	12.6676	28.637	45.0982
EVM0001554	Chr14	4269440	4272555	+	Serine/threonine/tyrosine-protein kinase HT1 OS=Arabidopsis thaliana OX=3702 GN=HT1 PE=1 SV=1	serine/threonine-protein kinase HT1-like [Pyrus ussuriensis x Pyrus communis]	Group II	2.89428	3.13953	2.03232	3.50002	1.69006	2.00847	4.287	4.60118	6.42631	5.51024	3.69602	2.02468	4.37278	2.57128	4.76146	0.868726	0.685163	1.02264	0.418967	0.433177	0.82406	0.25192	0.101322	0.162399	0.0635719	0	0
EVM0001555	Chr5	9458593	9461681	+	Elongation factor 2 OS=Blastocystis hominis OX=12968 PE=2 SV=1	hypothetical protein DVH24_021921 [Malus domestica]	Group I	3.42514	3.98753	2.93001	3.71254	3.07617	3.46074	3.82193	2.48479	3.53801	3.58525	3.9347	2.95404	2.21635	1.92086	2.54747	2.39584	2.13432	2.7184	1.61429	1.90575	1.68126	1.49894	2.89377	2.21278	2.68358	1.66918	1.1227
EVM0001556	Chr4	6356861	6359690	+	Nudix hydrolase 8 OS=Arabidopsis thaliana OX=3702 GN=NUDT8 PE=2 SV=2	PREDICTED: nudix hydrolase 8 [Pyrus x bretschneideri]	Group I	9.01641	7.31829	6.32166	21.5092	40.2227	37.0285	29.8933	35.2155	22.5826	12.2975	9.92865	12.7735	8.10358	5.77859	5.29231	5.28366	4.13638	4.97866	5.66772	4.49786	4.71738	1.91588	4.87704	3.8249	2.06104	1.28933	1.39091
EVM0001557	Chr5	18468918	18474202	+	Translation initiation factor IF3-1, mitochondrial OS=Arabidopsis thaliana OX=3702 GN=IF3-1 PE=2 SV=1	PREDICTED: uncharacterized protein LOC103946617 isoform X1 [Pyrus x bretschneideri]	Group II	19.3296	23.9551	24.1869	20.3132	15.8264	18.6434	13.2159	12.3503	13.7641	15.0876	17.394	12.4816	10.2491	10.374	9.98709	15.2	13.1774	14.3482	19.9243	14.2905	14.4539	17.9336	17.5825	18.1075	33.4326	20.4603	30.3441
EVM0001559	Chr4	25912342	25914027	+	GDSL esterase/lipase LTL1 OS=Arabidopsis thaliana OX=3702 GN=LTL1 PE=2 SV=1	PREDICTED: GDSL esterase/lipase LTL1-like [Pyrus x bretschneideri]	Group I	15.0907	6.30182	12.4249	2.28127	1.45653	1.93686	13.9644	8.72469	6.47637	4.07676	3.22613	1.40802	1.86571	2.28733	2.89331	1.60435	0.615559	1.04589	0.214405	0.344664	0	0.148506	0.315056	0.105541	0	0.118323	0.34023
EVM0001560	Chr11	31110132	31113453	-	Wee1-like protein kinase OS=Arabidopsis thaliana OX=3702 GN=WEE1 PE=1 SV=1	protein kinase WEE1 [Pyrus ussuriensis x Pyrus communis]	Group I	0.834225	0.140237	0.35942	4.16426	4.90237	3.85482	0.659452	1.46889	1.28199	1.42577	1.60253	1.4371	3.00931	2.04887	2.65548	1.31818	1.43582	1.43319	0.455937	0.637893	0.494844	0.328231	0.158479	0.332885	0.109565	0.0681424	0.147376
EVM0001561	Chr15	23927744	23930886	+	Autophagy-related protein 101 OS=Arabidopsis thaliana OX=3702 GN=ATG101 PE=1 SV=1	hypothetical protein D8674_013800 [Pyrus ussuriensis x Pyrus communis]	Group II	37.0923	46.8579	43.1001	35.9331	33.2138	37.4153	22.3441	24.2745	25.6396	31.6084	37.0375	38.2833	30.9323	30.4827	29.6134	37.3782	34.9474	35.8	33.9038	39.541	42.3577	35.7276	34.0799	37.9647	50.3941	42.2456	50.4365
EVM0001562	Chr15	35429985	35440864	+	Histone-lysine N-methyltransferase ASHH2 OS=Arabidopsis thaliana OX=3702 GN=ASHH2 PE=1 SV=1	PREDICTED: histone-lysine N-methyltransferase ASHH2-like isoform X1 [Pyrus x bretschneideri]	Group I	11.4795	13.243	13.5926	11.8844	11.5299	11.552	10.805	10.8891	10.7138	8.47024	6.19435	5.76712	3.50243	2.29493	2.43763	2.78606	1.95904	2.34053	2.35323	1.52437	1.75007	1.89699	2.89287	2.58969	4.86938	2.09995	1.96922
EVM0001564	Chr5	3214924	3215915	-	--	PREDICTED: uncharacterized protein LOC103936674 [Pyrus x bretschneideri]	Group II	0.0792306	0	0.913451	0.686186	0.616966	0.215053	1.23159	1.28908	1.1698	2.64994	1.7765	2.8434	3.32619	2.55925	2.63731	1.59717	1.69632	1.37002	2.10298	2.16842	2.03796	5.49127	7.57282	7.11172	7.5968	7.7082	7.40393
EVM0001566	Chr15	19771678	19773159	+	Probable xyloglucan endotransglucosylase/hydrolase protein 6 OS=Arabidopsis thaliana OX=3702 GN=XTH6 PE=2 SV=2	PREDICTED: probable xyloglucan endotransglucosylase/hydrolase protein 6 [Pyrus x bretschneideri]	Group I	351.125	222.332	182.844	227.528	151.722	139.427	78.2477	65.1166	74.6322	316.704	441.372	412.014	171.805	79.8939	113.743	144.151	107.885	100.717	20.5776	27.4827	27.5485	8.02622	19.6811	13.6561	4.48448	5.54162	5.24371
EVM0001571	Contig01498	48407	51786	+	Ubiquitin domain-containing protein DSK2b OS=Arabidopsis thaliana OX=3702 GN=DSK2B PE=1 SV=1	PREDICTED: ubiquitin domain-containing protein DSK2a-like [Pyrus x bretschneideri]	Group II	38.5973	34.7698	24.0447	35.9294	39.8649	33.7722	41.3303	34.7859	36.9752	38.6974	34.1943	35.6096	37.8222	32.6296	35.07	42.7968	43.4423	41.891	36.1413	31.5748	37.3068	35.0867	34.2115	38.3666	35.1339	35.4154	27.9326
EVM0001572	Chr2	20874402	20876712	+	Pheophytinase, chloroplastic OS=Arabidopsis thaliana OX=3702 GN=PPH PE=1 SV=1	PREDICTED: pheophytinase, chloroplastic [Pyrus x bretschneideri]	Group I	3.28553	3.45762	4.10726	1.83915	1.47028	1.04177	1.51177	0.959047	0.989664	2.48778	3.04259	1.68336	1.83218	1.53555	1.18218	1.81436	1.79747	2.07617	1.5682	2.28075	1.57484	1.09963	2.13224	1.82836	0.653037	0.978345	0.879116
EVM0001573	Chr13	31208555	31211875	-	LEAF RUST 10 DISEASE-RESISTANCE LOCUS RECEPTOR-LIKE PROTEIN KINASE-like 1.1 OS=Arabidopsis thaliana OX=3702 GN=LRK10L-1.1 PE=2 SV=1	serine/threonine-protein kinase [Pyrus ussuriensis x Pyrus communis]	Group I	9.29152	13.9123	19.8984	12.3659	9.68365	17.1563	21.2438	19.4445	13.5623	33.016	22.8775	21.4576	5.72467	4.7422	4.19334	7.87336	5.3296	6.42578	4.73945	6.94824	6.12275	4.48322	6.37939	7.0711	3.60323	2.50407	2.02135
EVM0001574	Chr2	10051927	10057586	-	Dehydration-responsive element-binding protein 3 OS=Arabidopsis thaliana OX=3702 GN=DREB3 PE=2 SV=1	AP2 domain class transcription factor [Pyrus ussuriensis x Pyrus communis]	Group II	20.6126	26.3905	30.388	19.5146	15.0093	14.972	11.3577	11.1274	13.0968	21.8276	24.5808	17.8759	13.5272	13.201	12.9629	17.3764	15.7675	16.0429	15.6906	17.6598	17.3115	20.8713	20.5898	20.789	22.3522	19.7045	33.6261
EVM0001577	Chr16	3920505	3922288	+	Cell division topological specificity factor homolog, chloroplastic OS=Arabidopsis thaliana OX=3702 GN=MINE1 PE=1 SV=1	cell division topological specificity factor-like protein [Pyrus ussuriensis x Pyrus communis]	Group II	7.51508	3.61516	5.072	3.70086	3.90535	4.68864	8.20672	8.70769	6.06081	10.4183	8.02386	17.1124	11.5104	12.8214	12.5118	13.2531	14.1214	16.2864	11.837	19.0207	18.7342	29.1715	26.3588	28.3151	11.8903	29.2967	19.7403
EVM0001578	Chr4	21112133	21113392	-	Nudix hydrolase 22, chloroplastic OS=Arabidopsis thaliana OX=3702 GN=NUDT22 PE=2 SV=2	nudix hydrolase 15, mitochondrial-like [Malus domestica]	Group I	0.189822	0.148247	0	3.19357	3.81726	2.39617	3.37182	3.15046	3.33323	2.44061	1.08984	2.10949	2.96297	3.62017	2.00947	1.80523	0.798781	0.782241	0.908089	0.882436	0.804896	0.259665	0.488483	1.12906	0.191172	0.234248	0.717324
EVM0001579	Chr16	4558856	4564447	-	Single-stranded DNA-binding protein WHY1, chloroplastic OS=Arabidopsis thaliana OX=3702 GN=WHY1 PE=1 SV=1	hypothetical protein C1H46_027019 [Malus baccata]	Group II	21.5478	15.9504	10.0877	45.4014	50.2334	44.1201	44.1614	47.3021	42.2222	43.578	39.0589	51.8925	76.0055	75.3482	68.0938	69.8375	76.915	65.9268	38.9548	42.4421	49.6949	25.5317	28.6691	26.9356	15.9226	24.7994	22.9879
EVM0001581	Chr17	4328525	4332306	-	Putative disease resistance RPP13-like protein 1 OS=Arabidopsis thaliana OX=3702 GN=RPPL1 PE=3 SV=1	PREDICTED: putative disease resistance RPP13-like protein 1 [Pyrus x bretschneideri]	Group I	11.1697	12.0181	11.806	7.78285	8.59247	11.877	16.7358	18.9688	10.1164	16.3838	7.52169	5.14532	2.41697	1.27294	1.80811	2.99535	3.08174	3.80765	2.33656	3.52096	3.31098	2.23246	3.27534	2.48247	4.30898	1.9324	1.54267
EVM0001582	Chr3	1556849	1558780	+	Probable LRR receptor-like serine/threonine-protein kinase RKF3 OS=Arabidopsis thaliana OX=3702 GN=RKF3 PE=2 SV=1	hypothetical protein C1H46_024429 [Malus baccata]	Group I	7.44824	10.7307	18.3389	8.44689	6.77532	10.7664	12.9078	11.5878	10.6221	7.71093	8.13169	4.29115	3.71459	2.97903	3.23703	3.40023	2.377	3.58614	3.27785	2.89578	3.59831	3.17353	3.03218	2.98746	10.2535	3.61295	3.91761
EVM0001583	Chr15	5553256	5556616	-	Serine/threonine-protein kinase PEPKR2 OS=Arabidopsis thaliana OX=3702 GN=PEPKR2 PE=2 SV=1	PREDICTED: serine/threonine-protein kinase PEPKR2 [Pyrus x bretschneideri]	Group I	42.2308	48.2816	50.8546	36.5148	34.1222	34.0271	31.973	34.1959	35.0482	38.5618	37.7118	33.0332	24.8566	24.1399	24.8658	25.0628	19.6861	23.8908	20.9221	23.7627	25.5278	19.7005	22.0259	24.6469	23.5278	22.5649	29.7988
EVM0001585	Chr10	4506653	4509434	-	Beta carbonic anhydrase 5, chloroplastic OS=Arabidopsis thaliana OX=3702 GN=BCA5 PE=2 SV=1	PREDICTED: beta carbonic anhydrase 5, chloroplastic isoform X1 [Pyrus x bretschneideri]	Group II	5.74206	4.09266	2.94832	1.1032	0.610913	1.01341	2.97079	3.40178	1.61014	8.95879	10.4391	8.46682	6.39599	7.25926	5.25954	10.6072	7.56418	10.4636	9.50464	12.0561	10.0001	12.1423	10.0117	10.4612	7.15344	11.8561	13.3294
EVM0001586	Chr12	3628535	3631016	-	--	PREDICTED: uncharacterized protein LOC103962328 [Pyrus x bretschneideri]	Group I	0.881995	0.84626	1.43987	1.81475	2.03386	1.51587	2.25383	2.87567	2.84371	1.95307	1.77515	1.37119	1.83474	2.81863	1.51328	1.95164	1.14044	2.17233	2.05686	1.21219	1.37016	2.15284	1.52586	1.1381	1.55677	1.60005	3.3235
EVM0001588	Chr9	13862943	13867850	-	Peroxisome biogenesis protein 2 OS=Arabidopsis thaliana OX=3702 GN=PEX2 PE=1 SV=1	PREDICTED: peroxisome biogenesis protein 2-like [Pyrus x bretschneideri]	Group II	13.3285	9.55894	8.83144	8.86141	6.60249	5.31581	10.1061	7.8873	10.8277	8.08023	8.40345	7.97651	10.1083	9.9719	8.28094	6.88097	5.66902	7.41168	7.35352	8.87841	8.2528	9.36524	9.25612	7.2236	11.2514	9.99301	8.81551
EVM0001589	Chr2	7303486	7315566	-	Exocyst complex component SEC5A OS=Arabidopsis thaliana OX=3702 GN=SEC5A PE=1 SV=1	exocyst complex component SEC5A-like [Pyrus ussuriensis x Pyrus communis]	Group I	18.9036	21.8788	21.1585	20.1275	16.0338	18.3642	19.8312	17.7993	16.5466	15.5373	12.651	9.69194	8.78938	6.81962	5.97919	8.53524	5.60344	8.55073	9.01335	5.79561	7.8339	10.3501	8.47653	9.82697	15.7938	9.24221	12.2313
EVM0001593	Chr4	546726	553953	+	Cytochrome b5 OS=Nicotiana tabacum OX=4097 PE=2 SV=1	PREDICTED: cytochrome b5-like [Pyrus x bretschneideri]	Group II	59.4889	61.4519	57.7944	68.5815	59.195	75.4579	56.9015	51.3419	55.718	121.906	151.1	123.481	234.196	220.061	209.959	221.027	194.749	207.91	116.703	218.931	167.565	123.576	128.743	133.578	65.5678	121.088	150.829
EVM0001595	Chr3	11332883	11344154	-	DnaJ protein homolog OS=Cucumis sativus OX=3659 GN=DNAJ1 PE=2 SV=1	GPI-anchored adhesin-like protein PGA55 [Pyrus ussuriensis x Pyrus communis]	Group I	5.15343	5.47275	6.45053	3.76287	3.62914	2.64118	5.28109	4.63559	5.25386	3.74132	2.64757	1.99124	1.28116	1.195	1.28676	1.5569	0.927231	1.24	1.6245	1.42059	1.227	1.39806	1.74367	1.90656	3.16735	1.42102	2.05073
EVM0001596	Chr2	25905404	25909623	-	Proteinaceous RNase P 1, chloroplastic/mitochondrial OS=Arabidopsis thaliana OX=3702 GN=PRORP1 PE=1 SV=1	proteinaceous RNase P 1 [Pyrus ussuriensis x Pyrus communis]	Group I	2.72035	3.44534	3.686	4.60893	2.87655	3.72745	2.83628	3.34682	2.9488	2.56585	2.26432	1.98369	1.68609	1.57479	1.82401	1.66866	1.51682	1.61349	1.24952	1.0368	1.3415	1.23638	1.58992	1.63046	0.597042	0.604353	0.987666
EVM0001598	Chr4	26105417	26106442	+	Receptor-like protein kinase ANXUR2 OS=Arabidopsis thaliana OX=3702 GN=ANX2 PE=1 SV=1	PREDICTED: receptor-like protein kinase ANXUR2 [Pyrus x bretschneideri]	Group II	0.320378	0.508319	0.172392	1.15602	1.14003	1.59189	1.95897	2.60609	1.17794	2.8605	2.4422	1.65536	1.77429	1.28281	1.49986	2.00847	1.16238	1.00462	0.454526	0.927225	1.12873	0.414711	0.274728	0.413146	1.29426	0.3584	0.119284
EVM0001600	Chr8	18540080	18540561	-	--	ethylene-responsive transcription factor ERF011-like [Malus domestica]	Group I	66.1012	99.7173	63.1462	39.6776	29.0316	42.0273	28.5861	25.4221	26.693	17.0276	24.1299	23.5905	19.631	22.9012	31.9211	24.8625	25.5265	22.9892	16.692	31.5359	21.0397	20.0561	19.6058	18.6456	55.0787	38.1086	22.508
EVM0001601	Chr15	21114599	21115949	+	10 kDa chaperonin OS=Brassica napus OX=3708 PE=3 SV=1	hypothetical protein DVH24_004145 [Malus domestica]	Group I	7.62672	10.5487	10.1011	8.32833	2.21333	6.22064	0	4.79088	1.12229	7.19174	3.63562	5.3994	2.29456	4.78495	2.33335	7.3489	4.71352	6.41614	8.14563	6.10213	4.26049	6.51672	2.25382	4.21564	4.86672	4.99395	0
EVM0001602	Chr1	4163627	4167472	+	Alpha-soluble NSF attachment protein 2 OS=Arabidopsis thaliana OX=3702 GN=ASNAP2 PE=1 SV=1	alpha-soluble NSF attachment protein 2 [Malus domestica]	Group II	91.7334	95.4245	97.0938	106.553	109.294	115.413	108.472	106.806	110.907	116.407	129.871	127.61	114.944	109.16	100.866	104.538	114.293	113.607	145.243	146.803	136.257	143.817	142.562	145.519	161.721	142.178	192.917
EVM0001604	Chr15	43087602	43088625	+	Protein BRASSINAZOLE-RESISTANT 2 OS=Arabidopsis thaliana OX=3702 GN=BZR2 PE=1 SV=1	PREDICTED: protein BRASSINAZOLE-RESISTANT 1-like [Pyrus x bretschneideri]	Group I	5.62979	8.26924	18.0724	6.09348	4.6478	6.0295	6.11545	9.22084	6.01147	9.65347	7.84934	5.91536	3.32419	2.67995	2.65898	4.32686	3.57274	4.54933	3.99203	5.42813	2.55929	4.18168	3.80906	4.50194	17.0769	2.78946	7.35492
EVM0001605	Chr17	4255332	4257272	+	--	hypothetical protein D8674_018378 [Pyrus ussuriensis x Pyrus communis]	Group I	2.98537	3.74094	2.90936	5.52187	3.96896	5.7802	5.81882	5.39543	4.58811	6.67095	4.28283	2.87875	4.10981	2.2181	5.03505	1.39743	1.2669	0.977194	0.709758	0.532755	0.576818	0.250546	0.514611	0.847885	1.08083	0.388053	0.749094
EVM0001606	Chr5	2386612	2390392	+	Serine carboxypeptidase-like 31 OS=Arabidopsis thaliana OX=3702 GN=SCPL31 PE=2 SV=2	PREDICTED: serine carboxypeptidase-like 31 [Pyrus x bretschneideri]	Group II	0.768154	1.14342	0.929958	0.138464	0.332909	0.0671748	0.166742	0.224673	0.181558	0.458176	0.449472	0.348076	0	0.200909	0.0734131	0.924933	2.60485	1.22569	2.38874	1.71321	2.13789	2.18945	2.27563	3.30311	23.0115	11.3106	2.77218
EVM0001607	Chr8	2154960	2158848	+	--	PREDICTED: protein odr-4 homolog [Pyrus x bretschneideri]	Group I	2.09344	2.04024	1.31831	2.20711	2.2035	3.548	1.32298	2.19687	1.93587	1.88718	1.64554	1.55085	1.3191	1.56261	1.53814	1.09297	1.37992	1.26461	1.06783	1.24658	0.674831	0.951437	1.11738	0.941397	1.63564	1.15871	0.805933
EVM0001609	Chr5	15830837	15838205	+	Disease resistance protein Roq1 OS=Nicotiana benthamiana OX=4100 GN=ROQ1 PE=1 SV=1	PREDICTED: TMV resistance protein N-like [Pyrus x bretschneideri]	Group I	28.4294	24.9229	29.231	25.641	26.5976	23.7197	30.6934	32.4856	30.2374	28.517	20.8727	16.7428	16.2529	11.4296	11.2813	10.697	6.97518	10.0803	8.82392	9.02732	8.91568	5.65667	7.41558	7.30802	14.0679	5.22807	7.49873
EVM0001610	Chr3	1423322	1425383	+	Mitochondrial uncoupling protein 1 OS=Arabidopsis thaliana OX=3702 GN=PUMP1 PE=1 SV=1	mitochondrial substrate carrier family protein ucpB-like [Pyrus ussuriensis x Pyrus communis]	Group II	74.8647	78.0208	75.4684	58.174	46.4397	49.4001	42.4782	43.0502	49.3681	59.4932	71.227	58.0155	59.1048	72.8983	47.4747	106.329	98.9924	92.1278	115.969	131.745	127.75	104.419	109.958	117.15	129.285	137.527	155.525
EVM0001612	Chr7	20198033	20199212	-	--	putative F-box/LRR-repeat protein 23 [Malus domestica]	Group II	0.160287	0.329052	0.0923166	1.15041	1.09105	1.2675	0.671329	1.05971	1.09582	1.40087	1.73664	1.6964	1.79989	2.68167	2.46235	2.00127	0.708079	2.18342	0.976258	1.5463	1.76175	2.12421	0.642962	2.3457	1.65362	0.810313	2.51406
[truncated: 27,295 more rows]
