# Supplementary material for: A Combined Metabolome and Transcriptome Reveals the Lignin Metabolic Pathway during the Developmental Stages of Peel Coloration in the ‘Xinyu’ Pear
Source: Int J Mol Sci. 2024 Jul 8;25(13):7481. doi: 10.3390/ijms25137481 (PMC11242026; doi:10.3390/ijms25137481)
Supplement: Supplementary file 1 [file ijms-25-07481-s001.zip › Supplementary Materials 20240630/Supplementary Table S3.xlsx]

## Sheet: Sheet1
Table S3 The expression levels of DEGs related to lignin biosynthesis in 9 different developmental stages of ‘Xinyu’ peel.
ID	ChrID	Start	End	Strand	GeneFamily	20DAF_1	20DAF_2	20DAF_3	30DAF_1	30DAF_2	30DAF_3	40DAF_1	40DAF_2	40DAF_3	50DAF_1	50DAF_2	50DAF_3	60DAF_1	60DAF_2	60DAF_3	70DAF_1	70DAF_2	70DAF_3	80DAF_1	80DAF_2	80DAF_3	90DAF_1	90DAF_2	90DAF_3	100DAF_1	100DAF_2	100DAF_3
EVM0025866	Chr12	10350255	10353132	-	PAL	32.043	37.9507	42.1662	5.26915	4.41746	5.11411	20.7276	20.2524	21.0913	10.392	6.27412	7.46168	9.60942	7.10995	6.94979	6.53808	6.54214	8.44519	11.095	8.40772	9.71938	10.9952	9.34942	13.1849	25.6446	15.1445	10.6466
EVM0029148	Chr4	17249681	17252642	+	PAL	9.02589	8.45488	6.96945	4.39404	1.85694	2.63441	7.24376	4.98638	6.95188	7.29794	7.79233	6.5924	7.28096	6.69817	7.0936	10.9121	8.63622	11.1622	7.60291	13.0872	11.3382	24.9454	45.6957	40.4539	8.88645	16.9598	24.0638
EVM0042215	Chr17	24274383	24280459	+	PAL	13.9797	18.3898	16.2597	9.50916	7.21485	6.33778	8.28032	9.39392	6.88702	8.40584	7.19084	6.60188	6.86755	8.54725	5.94475	8.28992	6.74804	7.37762	5.46869	7.56099	6.54379	5.34758	6.59324	5.96167	6.4009	5.3733	7.01419
EVM0009710	Chr7	20098041	20102029	-	PAL	291.125	226.293	163.583	354.7	393.521	331.155	421.265	396.287	397.466	314.054	235.474	149.603	145.185	88.8235	213.678	45.7855	27.6008	37.5089	12.6011	16.0107	15.7826	7.39096	10.2381	8.28253	8.46433	5.78146	9.55381
EVM0041808	Chr1	7386156	7390609	+	PAL	193.795	163.174	110.36	197.294	178.53	158.962	233.818	209.642	210.999	210.72	162.431	104.161	106.288	78.0699	149.926	45.9612	28.8857	36.6854	14.7557	22.0479	20.2151	11.0214	19.0671	16.3465	52.4552	21.4072	15.1889
EVM0004300	Chr11	3380209	3384312	+	C4H	488.915	373.332	297.152	1214.35	1535.43	1693.02	1284.32	1135.79	1334.72	640.175	522.98	411.703	774.946	723.185	942.867	396.29	330.481	367.651	215.713	158.745	165.233	134.271	122.194	123.524	163.469	125.963	136.842
EVM0015939	Chr3	27067153	27071438	-	C4H	511.714	511.821	429.338	475.807	342.346	363.705	412.512	328.162	435.797	271.062	237.514	210.128	187.634	174.241	246.906	256.96	237.477	257.242	214.091	165.413	163.023	167.006	169.305	172.599	358.207	252.702	229.365
EVM0030539	Chr16	6618960	6621258	+	4CL	37.7176	45.9646	65.5271	14.7036	9.70155	13.012	10.5786	11.8996	11.7611	18.4326	16.5207	8.9939	10.0927	8.99496	9.37116	9.57832	4.76876	7.73116	5.60804	4.78823	4.75956	4.75948	6.40547	7.36402	4.39646	5.21843	8.74686
EVM0009442	Chr11	10274658	10279012	-	4CL	235.318	273.877	293.89	54.8441	30.413	35.7514	48.8278	41.4509	49.5056	57.0399	51.7182	46.2601	32.6185	32.3601	33.2607	39.4645	38.5849	42.0026	52.7508	45.9028	49.4227	50.9116	56.5547	54.5095	170.496	86.401	62.9436
EVM0018621	Chr12	21031202	21032863	+	4CL	0	0.0947348	0.0509856	0.922864	1.58517	1.27066	0.710709	0.260483	0.473209	0.149179	0.1993	0	0.286823	0.417403	0.234096	0.556237	1.71615	0.692319	0.550748	0.369177	0.448825	0.408582	0.276895	0.100884	1.65837	0.477495	0.27273
EVM0019876	Chr16	6612069	6614349	+	4CL	30.9927	31.3127	54.3063	20.505	11.6834	13.751	21.1322	20.1196	22.2717	14.6377	11.302	8.07507	6.95353	4.57421	5.75178	4.6748	2.38797	4.56508	3.08319	2.31033	2.6445	2.38419	3.28309	3.08685	1.71817	1.33094	3.56531
EVM0022963	Chr6	5436273	5439352	-	4CL	5.32596	6.57105	10.8324	5.67941	4.90754	5.48938	3.22579	2.58769	2.85552	2.77917	3.02033	2.05314	1.27576	1.28069	0.532906	2.32165	1.10694	1.47068	1.97031	0.672168	1.50334	0.926155	1.31393	1.95202	2.11674	1.67461	2.67601
EVM0031555	Chr7	28848663	28853860	-	4CL	9.36087	15.2396	45.4313	14.6367	4.83595	6.81344	17.9779	16.1552	25.5532	10.9109	5.26483	5.427	1.33816	1.8087	1.4901	1.29251	0.631316	1.00078	0.800129	0.831595	1.48023	1.2448	2.63561	3.91277	2.50212	1.12285	2.06131
EVM0025898	Chr17	23076059	23081124	+	4CL	431.783	297.941	258.738	214.823	218.711	182.544	400.652	379.319	399.729	312.449	197.674	149.133	135.132	88.4112	165.14	56.2543	35.0668	48.6975	21.8042	19.3916	22.9576	15.3973	23.6037	22.8175	6.25722	9.60738	15.9923
EVM0004767	Chr13	33429941	33433757	+	4CL	20.9813	16.2196	18.5166	19.0047	13.6271	13.2786	38.823	37.2494	36.9475	23.4102	18.7894	10.3114	10.8097	6.35421	12.4929	6.68257	3.80727	5.78289	3.85309	5.16273	4.17425	4.77295	7.69791	7.1293	2.5873	3.05587	8.11367
EVM0015133	Chr13	12945766	12952438	-	4CL	173.818	130.368	126.453	126.435	129.971	102.539	259.434	224.63	201.78	194.205	131.883	96.3931	98.7068	63.9158	111.066	38.7609	26.1512	32.4892	11.8744	18.0077	19.8527	9.29828	15.6307	13.7426	5.10232	8.62081	13.1116
EVM0017088	Chr17	22738485	22744225	+	HCT	235.709	209.442	254.039	133.308	88.1787	84.6915	260.661	214.83	224.759	177.743	131.528	89.6339	80.9904	55.4629	112.373	35.0735	19.0871	31.5085	13.5186	9.65291	12.3409	8.1062	11.1861	10.9047	7.92186	8.92867	10.5364
EVM0041084	Chr4	10344784	10348399	-	HCT	311.385	264.685	240.801	72.2609	71.9179	65.3298	128.489	143.11	145.66	125.496	96.876	93.3547	81.7756	85.5875	94.0984	78.9339	87.6702	92.5126	90.4801	85.5559	92.8032	108.973	93.7207	109.58	56.9325	69.5498	82.3182
NewGene_7366	Chr4	10283972	10285144	-	HCT	8.92566	8.82727	14.6741	0.936788	0.778877	0.836989	1.14144	1.0761	7.29006	6.68751	4.79308	0.770967	3.49672	0.840368	1.18707	1.38332	2.96801	1.28915	1.57002	1.43837	1.42155	5.35269	1.36166	4.57771	1.3196	1.39312	7.82556
EVM0015274	Chr4	22956764	22960950	+	HCT	5.82392	2.07532	3.37626	4.9243	10.7919	11.1544	6.39752	17.752	15.1577	12.1187	15.8669	10.4089	9.88581	7.51624	3.737	3.28049	2.29978	2.63925	3.56864	3.3988	3.71797	4.94049	5.84785	6.49631	1.52625	1.14693	4.84699
EVM0019585	Chr9	20799834	20802405	-	HCT	1.0384	0.742595	1.0945	0.952902	1.27212	1.14919	2.29381	1.23446	1.72792	5.08579	3.61981	2.23098	3.46562	3.68152	5.31134	3.69951	2.73337	3.39548	1.95076	1.81703	2.21466	1.27453	1.42356	1.93644	0.479403	0.410114	2.49399
EVM0019886	Chr2	20116797	20135849	+	HCT	1.23767	0.972987	1.18187	2.23176	1.97214	2.46632	1.14749	1.15264	1.75654	7.69833	9.97907	7.11734	6.11944	5.37087	6.74681	4.11245	3.60213	3.72008	0.643672	1.06147	1.27555	1.75175	1.41524	1.98206	0.191971	0.509426	1.46983
EVM0000052	Chr17	18970301	18971902	+	HCT	35.5574	55.0615	74.2317	0.288128	0	0.215031	1.52947	1.30488	3.05073	7.53305	5.84819	4.75733	2.64655	2.6166	3.7092	5.04092	2.55015	4.602	2.07357	4.66042	3.61339	2.24497	2.5004	1.88475	0.29236	1.8139	1.67629
EVM0005577	Chr17	20819113	20820090	-	CSE	165.903	178.937	192.661	224.675	169.129	191.281	177.522	164.701	165.253	193.81	188.352	102.594	111.237	81.643	151.725	56.3864	35.3702	51.7214	14.9636	23.5684	22.1566	16.9841	24.1677	19.1153	40.2553	19.3029	37.8562
EVM0025066	Chr5	2376072	2377016	-	CSE	0.294646	1.7895	1.31795	2.99219	2.8385	3.75193	1.79685	2.0631	2.48167	1.84344	2.99388	1.37317	0.969732	0.994754	0.953479	1.10848	0.419408	1.26621	0.322307	0.81123	0.696727	0.603251	0.827468	0.459978	1.72761	0.554091	0.31816
EVM0010532	Chr7	21592571	21593165	-	CSE	2.80205	4.41742	2.19529	0.664397	2.14681	2.15146	2.21471	0.604759	1.65961	3.7092	1.6402	2.05925	1.72383	1.85482	0.250643	1.6625	0.44312	1.88496	1.08213	1.10092	0.445775	0.808143	1.08881	1.18319	0.892331	0.497534	1.43509
EVM0014465	Chr1	6998703	7000359	+	CSE	32.1884	31.983	34.8362	25.3186	11.1017	16.8678	14.2933	10.7876	16.0276	15.0995	13.7966	10.0485	14.3498	13.9718	13.8101	10.9292	9.3259	11.523	9.09619	7.62426	7.23947	8.34703	10.0453	11.1075	6.90067	7.65468	14.3604
EVM0007331	Chr7	21593201	21595431	-	CSE	2.99845	5.11859	3.25784	1.66314	2.18584	3.28736	1.66046	0.813225	1.42808	3.12976	3.96096	2.8997	1.47759	1.77762	0.314126	1.91129	1.13845	1.42263	0.765135	0.868438	0.580041	0.57783	0.91397	1.46435	1.34798	0.921778	1.10436
EVM0015160	Chr7	20382736	20384178	+	CSE	38.8092	35.5473	37.0188	24.0323	9.19142	15.1603	9.56254	6.59642	9.86642	2.68374	1.54786	0.90793	0.590334	1.13713	1.66461	1.16109	0.633003	0.653377	0.547735	0.342712	0.471318	0.615194	0.307227	0.163929	0.260476	0.138349	0.663517
EVM0008763	Chr1	7212730	7214417	-	CSE	42.8012	53.8059	58.689	48.7677	19.4227	29.8474	27.078	20.5085	26.3922	26.7717	23.4987	15.3709	21.2473	19.4048	22.9254	18.565	13.7336	19.5676	11.6066	12.5573	10.1759	11.3786	11.4814	13.4766	9.33622	9.08404	17.6276
EVM0034865	Chr7	20643510	20645076	-	CSE	53.3936	67.093	70.3653	44.3931	15.4355	28.3194	22.7386	15.6673	21.8096	4.85032	2.37443	2.43358	2.55093	2.19472	2.23976	1.93117	1.35991	2.0828	0.698984	1.17516	1.28278	0.715563	0.812237	0.776898	0.646	1.28771	1.23176
EVM0013487	Chr16	2708192	2710446	+	CSE	13.0748	10.7623	7.90367	11.8911	9.33739	8.44117	15.0435	16.9454	12.6069	27.4563	14.3407	19.1068	7.86222	11.8027	5.99488	6.11936	4.46457	7.50788	7.18592	8.10805	6.33827	5.13833	4.28984	6.71459	15.0885	6.29236	3.61497
EVM0028038	Chr1	6185893	6189614	-	CSE	6.16646	5.73325	4.37308	6.82411	3.59727	3.70305	9.1041	10.6399	8.45996	4.54498	3.04708	3.2752	1.73771	1.96634	1.27792	0.79262	0.741185	0.864752	1.18168	0.752979	1.27418	0.517364	0.309787	0.721793	34.9509	11.5246	0.455155
EVM0021423	Chr10	27850949	27851989	+	CSE	5.45368	6.33439	8.16701	2.04251	0.775899	1.2432	0.84754	0.743898	0.797384	4.81795	3.89588	4.3736	2.0105	2.69123	2.53591	2.66515	3.1147	3.14005	1.58376	2.17564	1.73906	3.42868	4.12333	4.89947	7.87574	5.76073	8.25729
EVM0029690	Chr3	686230	690537	+	CSE	7.92353	11.8818	11.3873	9.07033	7.49763	8.41674	6.48247	5.03916	6.62567	28.3595	31.6501	22.0282	32.4134	32.196	30.0853	25.4587	13.9655	21.7106	11.3888	13.217	11.3407	5.54836	9.91651	8.84615	2.59528	4.05546	9.61642
EVM0037500	Chr2	24833097	24834430	+	CCoAOMT	0.98495	0.43358	0	7.51717	13.6381	10.6118	0.691488	0.851955	0.451457	2.2609	6.40034	3.58385	8.41674	6.27273	5.54217	16.2848	18.2656	12.4848	5.46787	3.28168	4.32573	1.40061	3.69651	2.06527	1.15706	1.73614	3.42416
EVM0021628	Chr5	23838210	23840017	-	CCoAOMT	461.159	274.875	224.298	257.375	290.751	242.179	519.561	476.22	454.892	511.785	375.072	344.033	485.825	389.256	670.493	170.03	130.437	143.257	58.6672	89.5034	76.0666	38.0642	46.4074	46.0138	17.6975	33.4806	34.5573
EVM0031883	Chr2	24813183	24817703	+	CCoAOMT	7.35848	6.59324	5.93484	3.86389	7.16046	4.93076	5.82834	6.74392	5.54811	11.369	13.0798	13.4014	10.0366	12.013	7.03406	23.6876	26.5607	19.557	20.863	20.6486	21.4234	22.8012	21.6875	23.086	26.2679	25.5318	32.9721
EVM0015588	Chr7	18907413	18910538	-	COMT	3.30885	4.02742	8.63597	0.960501	0.361631	0.584201	2.19282	3.00132	1.39254	4.01475	2.67008	3.25359	2.51354	3.86585	2.18327	0.93959	0.640866	0.240312	0.483746	0.852049	0.550873	0.34379	0.439118	0.36859	0	0.340256	0.677051
EVM0016020	Chr1	9205790	9208142	+	COMT	1.24804	0.94072	0.789708	5.13204	6.61147	6.99618	4.89775	4.60383	3.78389	2.36315	3.46536	4.32523	7.32568	6.58256	9.14776	1.44645	1.54656	1.2773	0.616767	0.705733	0.862537	0.505397	0.877379	0.473736	0	0.25327	0.0485391
EVM0040939	Chr12	12425336	12432517	+	COMT	0.983783	1.3553	1.40961	5.45145	6.63749	6.68165	5.7316	5.78531	7.86987	6.07767	8.18357	5.69443	11.252	9.53262	8.51519	8.65164	4.41078	5.51031	2.06661	2.16691	3.0006	0.665321	1.28764	0.595227	1.03342	0.910696	1.14841
EVM0028954	Chr1	9117344	9119412	+	COMT	4.99231	6.68228	14.871	7.70583	5.51212	6.55502	17.52	29.8704	21.5389	23.5571	11.2775	17.6081	15.1779	18.247	17.0651	6.52653	9.43464	7.03094	5.1429	8.02127	7.60588	5.32055	4.89504	4.8208	1.87824	5.52752	5.02633
EVM0007329	Contig01032	31027	35486	-	COMT	0.154892	0	0.614747	0.644419	0.313486	0.361008	0.994677	0.880512	1.88437	3.16009	2.6238	1.418	6.33788	6.1898	5.95431	11.4002	7.60174	9.28986	6.31338	8.68279	7.36027	4.18335	6.38392	5.12557	1.48007	3.97448	7.27268
EVM0019285	Chr8	13937068	13938601	-	COMT	2.8561	0.93242	1.77474	2.66072	2.6501	3.65412	4.34098	3.44465	3.68451	1.92899	1.87047	2.05973	5.15381	8.00221	4.03224	0.973482	0.891541	1.06603	0.288398	0.244704	0.31396	0.159368	0	0.300992	0	0.0730777	0.130901
EVM0023427	Chr8	13955495	13957029	-	COMT	4.07032	2.21813	3.93368	3.12884	4.46809	4.28804	5.51038	4.27174	4.1388	3.38564	2.14149	3.04744	9.78896	9.73567	6.02006	1.4345	0.839191	1.52711	0.34843	0.20959	0.442924	0.168919	0.611729	0.385201	0.0483186	0.0796391	0.128537
EVM0026046	Chr8	13822879	13824413	-	COMT	47.6933	33.0465	33.6747	35.4548	36.9335	37.8112	36.6093	27.358	24.2979	46.1692	32.915	32.8063	75.0792	81.8137	44.198	44.671	21.3677	32.5998	6.36017	8.2705	11.9699	3.78948	6.79347	5.54745	0.312359	1.80915	2.85428
EVM0039167	Chr7	28295298	28299476	-	COMT	0	0.262549	0.376181	0	0.329101	0.358096	0.0834691	0.0515413	0.0936368	1.08405	1.51339	0.525075	1.3022	1.20793	1.48514	2.77276	0.385058	1.72969	0.185613	1.02617	0.44104	0.227469	0.335618	0.188184	0.589003	0.396051	0.684218
EVM0017121	Contig00700	22916	26298	+	COMT	403.622	337.931	373.219	291.301	267.074	236.258	397.97	359.118	365.062	308.197	241.572	153.329	198.91	123.936	267.979	68.0866	42.1381	57.9923	22.6025	22.0432	25.6598	15.3112	21.65	21.9456	17.6881	15.397	31.8726
EVM0039159	Chr1	286288	288828	+	COMT	759.216	588.058	643.674	519.218	501.562	428.601	781.377	647.321	663.808	549.025	418.324	296.225	380.218	241.873	515.404	119.161	76.846	105.035	43.4644	42.7676	49.8719	30.0586	43.5904	40.3377	26.4752	28.5877	54.5247
EVM0018978	Chr9	1220557	1225502	-	CCR	3.22344	2.9515	4.46251	2.06519	1.40969	1.67244	1.6044	1.17909	2.17227	5.38728	6.41613	3.34006	4.78572	5.03676	4.04223	1.95413	1.74461	1.89646	2.02696	2.35662	1.22698	1.53847	2.28118	1.5655	1.32417	1.68087	3.47265
EVM0001838	Chr13	4023207	4025678	+	CCR	0	0	0.232986	1.19088	0.116791	0	3.07979	3.33091	3.45457	1.00587	2.30682	1.60338	2.63423	2.33684	3.95243	3.46924	2.61647	2.64532	1.6299	2.60771	1.68718	3.41753	5.15944	3.61318	0.61388	2.56728	2.57856
EVM0010018	Chr7	1361829	1366580	-	CCR	1.84043	1.22785	1.93288	0.938755	0.234441	0.411803	0.639791	0.646701	0.730443	3.23291	2.75862	3.18405	4.76324	3.66712	4.47021	5.29084	4.29833	4.86095	2.95668	5.49231	4.6166	1.77904	3.67668	3.0741	1.13185	1.30578	2.60405
EVM0018210	Chr13	33360785	33363230	-	CCR	95.6831	118.743	136.905	95.4248	20.0303	30.8898	38.1436	22.2845	38.6486	8.16451	1.64709	1.31656	0.531716	1.16926	1.3237	0.242805	0.0975202	0	0	0	0	0.244277	0.186485	0.518954	0.358359	0.267235	0.504252
EVM0029070	Chr7	28906499	28908823	+	CCR	1.70983	1.62537	2.11158	1.66569	0.928366	0.672977	0.900362	0.429943	0.188708	0.396914	0.315109	0.166219	0.292161	0.345724	0.233087	0	0.103173	0	0.271339	0	0.308689	0.13355	0.354528	0.375501	0.458819	0.254796	0.493007
EVM0008201	Chr17	22430275	22434777	+	CCR	11.8485	12.3209	11.2741	9.34249	5.72632	4.75966	10.8064	8.80081	8.79507	5.61022	3.25277	3.18464	2.36432	1.92232	2.96372	1.4282	0.874738	0.764553	0.215032	0.412983	0.307447	0.443383	0.489172	0.333473	0.241897	0.219907	0.309606
EVM0028167	Chr2	1193058	1199408	-	CCR	3.52749	3.69273	3.25198	4.37027	4.79199	5.54886	3.90589	5.32657	3.28816	9.26102	10.607	17.2077	13.4169	16.2168	14.994	11.4981	14.2106	13.0929	17.4058	17.5865	22.1427	20.7469	27.0684	25.8487	3.53109	9.16795	7.21417
EVM0031324	Chr6	25368512	25371530	-	CCR	4.80604	3.15172	3.27883	4.43205	3.80037	3.38069	6.85437	6.25794	6.51578	10.9731	8.81916	7.01046	10.8086	10.1337	12.5887	9.1088	6.03661	6.59932	6.17699	5.70344	6.3643	4.09641	6.2234	5.3925	9.92845	7.08585	5.3095
EVM0034593	Chr9	4331730	4333280	+	CCR	0.552089	0.294769	0.443064	0.522483	0.842085	0.36347	1.342	0.351116	1.33467	2.04285	1.4558	2.75399	2.44865	2.26428	3.04326	1.47574	1.29954	1.65526	4.80932	6.74364	7.42186	9.58008	13.7061	14.4933	2.60386	6.84211	8.08023
EVM0021785	Chr6	21449693	21454228	+	CCR	3.69478	4.77606	5.19398	2.15246	3.34253	5.85571	10.6705	8.03755	5.64991	5.79189	7.01818	7.40315	7.55504	14.9735	12.878	15.7382	20.1069	19.5946	32.775	30.0325	27.019	23.5179	30.7783	28.6873	38.589	27.5001	32.0818
EVM0025028	Chr2	1212061	1216182	-	CCR	6.04583	3.75492	5.07323	9.91994	4.82427	6.43826	8.96049	8.89898	8.26391	8.63727	4.60379	8.13881	9.27457	11.4775	10.3735	5.47195	6.36351	4.41237	3.04448	3.83553	3.53115	2.46468	3.32408	1.6614	0.829983	2.42858	1.92729
EVM0029889	Chr2	1208391	1210399	-	CCR	1.07341	0.731623	0.927073	1.16588	0.960586	0.971353	0.761014	0.861566	0.331197	1.49322	1.14281	4.04027	1.33075	2.50986	1.97011	2.14269	1.92307	2.20828	1.85817	2.62902	2.5981	2.41636	5.55351	4.45037	1.11164	1.4317	1.96291
EVM0024452	Chr17	22400389	22415388	+	CCR	139.06	109.458	94.4372	123.532	102.254	101.677	155.809	133.956	140.911	143.079	117.603	90.1285	92.0849	60.2825	116.031	33.3774	26.2253	28.3761	10.2473	12.6536	9.31659	7.18803	13.9861	11.3809	13.9092	9.97379	7.28677
EVM0026538	Chr2	1218356	1222188	-	CCR	73.1966	52.7892	49.2654	40.9381	46.5546	39.7396	31.1426	36.7264	33.5684	63.3242	55.3071	72.9562	81.3711	77.7142	70.2633	92.1295	91.6005	83.6612	85.2608	92.8207	89.384	102.742	113.858	108.119	50.0342	93.3398	77.8785
EVM0036219	Chr11	4030119	4047743	+	CCR	175.84	185.244	148.634	140.803	129.507	139.658	102.101	95.8877	96.6193	206.58	239.799	250.581	200.783	195.511	181.176	383.068	328.027	317.825	293.007	336.242	325.902	215.182	250.802	255.561	118.386	175.064	255.845
EVM0039018	Chr9	20315150	20320616	-	CCR	186.761	165.537	167.488	130.204	86.943	101.371	137.749	114.387	137.913	218.479	184.376	162.744	132.857	96.2725	144.08	64.2047	49.0475	56.6729	30.5404	30.2926	33.3503	26.6712	43.7792	43.864	46.6482	38.0571	40.4809
EVM0013784	Chr17	22444506	22451013	+	CCR	212.436	193.728	177.709	391.455	397.622	336.97	433.62	361.57	380.281	274.203	257.155	190.802	196.569	180.615	134.787	139.861	120.415	116.947	71.5273	65.2713	77.4959	41.4842	54.5532	49.5055	27.474	40.2875	52.4865
EVM0005507	Chr17	8395240	8398808	+	CAD	144.97	142.611	130.781	394.348	354.894	372.351	277.314	224.761	267.821	286.397	288.167	292.93	225.309	217.256	160.266	246.181	176.219	188.545	124.681	137.843	141.225	93.3798	112.629	123.901	87.4961	91.5878	108.054
EVM0015514	Chr8	24141118	24144924	-	CAD	4.23558	3.45438	3.12586	0.530517	0.125659	0.174787	0	0.28161	0	0.375878	1.62174	3.44947	0.659326	2.32838	0.78767	15.8448	16.0844	16.7693	40.6161	61.8712	65.4459	69.3932	122.635	99.6403	115.716	83.0143	105.299
EVM0039695	Chr10	11887449	11890619	+	CAD	13.0236	18.577	18.5894	1.11754	1.62289	1.53923	1.08905	0.935085	2.05048	6.96689	11.2021	8.88452	11.6737	13.8858	15.8798	11.2782	9.77637	8.06205	6.85445	11.9078	12.7716	8.8856	13.4725	10.4807	9.84284	15.7472	18.5768
EVM0009106	Chr17	8492378	8494751	+	CAD	15.3846	10.1789	7.67059	11.5621	18.0139	9.68105	10.2063	10.4073	12.9145	36.0109	46.948	38.413	33.3834	30.7647	23.8305	48.2479	22.6863	36.7942	20.1585	23.2014	26.7494	20.8304	24.6228	24.7589	12.111	18.9446	17.9742
EVM0030558	Chr17	8488419	8491276	+	CAD	28.7933	25.9876	19.022	48.2519	51.7698	43.9534	35.7617	32.0157	44.1533	76.4417	82.0557	83.861	65.292	63.6567	42.4824	82.3293	43.0047	57.4967	36.8372	42.7339	46.529	37.4926	46.4238	36.1953	21.8555	26.5667	33.5661
EVM0010345	Chr10	11871982	11873853	+	CAD	114.26	115.768	80.1433	78.587	66.9517	52.0086	56.1122	56.4407	56.9363	73.0564	83.3929	45.3962	21.8184	14.1184	24.5296	14.5371	9.18358	10.2793	3.81779	5.77525	4.17584	2.14333	2.16672	2.94474	1.19989	1.89027	2.45537
EVM0017646	Chr15	44840466	44842661	+	CAD	0.932945	0.924828	0.544975	2.11836	0.501931	1.86745	0.65092	0.26528	0.0636965	1.2721	1.03476	2.5308	1.67172	2.04245	0.987612	2.33961	1.76657	1.73537	0.609059	0.873357	1.5697	0.665639	0.344568	0.968454	0.356707	0.794512	1.2474
EVM0019081	Chr11	19021289	19026171	-	CAD	363.439	278.875	285.51	180.61	163.731	166.43	156.483	150.453	173.946	187.247	164.254	185.799	202.409	180.099	210.642	145.417	165.717	155.65	127.471	132.4	143.765	220.769	214.654	202.973	151.29	159.408	147.025
EVM0000467	Chr14	25043185	25044384	-	POD	0.95464	1.0227	4.84712	58.4253	45.5297	98.0725	21.0506	40.2101	10.5244	4.71706	2.6941	3.85857	9.30627	6.0787	4.9034	14.0983	6.22827	9.23374	0.767991	0.941993	2.09996	0.450496	1.87961	1.5552	0.316044	0.839856	0.478061
EVM0007048	Chr2	21260934	21262991	+	POD	1.38326	0.322645	0.560391	18.0665	11.2622	10.2714	6.87347	14.6544	9.16199	0.840622	0.616446	0.454454	2.99152	0	2.12087	0	0.237535	0.248138	0	0	0	0	0	0	0	0.0700702	0
EVM0021625	Chr15	37833473	37835379	-	POD	4.83226	2.09672	3.75445	7.91687	8.9794	9.04028	3.54864	4.43335	2.55156	8.97622	8.21844	6.89115	8.08013	9.08418	11.6421	8.49744	9.18026	8.14318	6.3675	6.18473	4.76143	4.57975	5.15639	7.111	0.980129	2.42625	4.68936
EVM0022095	Chr9	21747102	21749008	-	POD	2.68309	7.98733	14.486	98.4606	39.6299	53.9651	135.025	178.971	150.163	41.3142	13.7344	19.7074	4.57373	3.17145	1.65542	0.322984	0.102834	0.444875	0	0.269876	0.628077	0	0.133073	0.109807	0.298352	0.208121	0
EVM0025867	Chr15	27247972	27249535	-	POD	0.775756	0.282391	1.02259	1.86327	2.74829	1.84752	7.68514	5.96534	3.84265	4.42888	1.59799	0.646317	10.546	8.43094	11.9117	1.75321	1.67448	0.588633	0.282564	0.1529	0	0.108976	0.223785	0.147038	0.123671	0.0984663	0.134534
EVM0030259	Chr3	25185411	25186922	-	POD	0.357065	0.438058	0.459367	2.37178	4.33569	1.83544	4.87698	5.1996	6.67159	3.42694	2.81443	1.70944	2.33224	1.40595	2.90287	0.783102	0.535254	0.388592	0.912264	0.356062	0.444125	0.247712	0.608672	0.668917	0.459591	0	0.266342
EVM0032053	Chr8	3775	6044	+	POD	0	0.223768	0	4.46586	4.23463	7.25421	19.7687	27.661	17.7822	0.714346	0.749359	0.299238	0.57633	0.308151	0.294885	0	0.167984	0	0.0617242	0.219253	0.293821	0	0	0	0	0	0
EVM0032177	Chr2	21170116	21172183	+	POD	3.60133	1.31953	2.60733	123.199	96.1559	69.8292	58.6342	100.61	61.9024	8.0981	3.38766	0.621174	19.4851	9.40679	14.8491	0.59012	1.35822	0.695417	0.26358	0.377599	0.254031	0.188636	0.226502	0.0731338	0	0.0842548	0.507595
EVM0035917	Chr1	4105449	4107553	+	POD	248.679	341.789	426.212	54.3151	22.1009	25.4977	84.0338	114.731	70.9577	262.964	242.146	174.876	170.47	153.686	157.126	103.841	87.2488	103.355	79.7014	112.004	104.808	117.146	162.39	176.385	111.734	68.6254	138.007
EVM0000107	Chr11	3853158	3856191	+	POD	14.4672	14.5347	17.2199	16.0766	23.8865	23.5417	53.2446	39.842	59.5155	43.9136	30.4143	24.6513	62.0562	71.3694	61.8591	16.2894	14.6896	12.3878	5.76244	7.11726	6.47823	1.31945	2.98968	2.76784	1.35063	1.69684	1.37062
EVM0003939	Chr8	7525	8728	+	POD	0	1.15229	1.21476	3.97522	5.33012	8.86069	18.3167	34.741	13.8705	0.898606	0.73782	0.361974	0.387055	0.238363	0	0	0	0	0	0.0862769	0	0	0	0	0	0	0
EVM0009734	Chr15	21655007	21657073	-	POD	0	0	0	0	5.45242	0	6.95251	6.52809	9.69393	2.65698	4.05514	3.63214	9.42582	7.17269	7.53948	5.57984	6.16972	6.23718	2.27275	2.76427	3.34663	1.73669	1.82945	1.32581	0.258868	0.749138	1.5773
EVM0018238	Chr3	26558128	26560389	-	POD	1.50169	1.66054	2.65771	0.391402	0.904917	0.902257	1.01899	0.441927	0.540616	16.2504	24.5402	9.51588	8.16921	6.68185	3.85239	20.4776	9.20015	15.8502	2.89678	6.42323	7.06659	6.67297	11.3049	8.20862	0.657078	2.61203	5.77296
EVM0028045	Chr3	12899053	12905430	-	POD	6.60667	6.52901	10.2383	28.3583	21.5675	26.4308	30.5542	28.6923	25.8047	21.3022	22.8819	11.7915	12.8813	8.95881	11.4412	9.40886	6.43684	10.1334	5.95367	4.55344	5.5698	4.60127	5.17824	6.03412	1.71891	2.1415	4.03003
EVM0030997	Chr11	25426799	25430652	-	POD	3.24792	4.02869	4.2314	10.2601	5.21207	6.22364	15.6571	10.498	11.8303	11.9323	22.3861	17.4031	25.7176	27.0446	31.7836	28.7308	19.3853	24.6162	16.2638	20.7244	20.7193	14.9229	21.4703	19.5295	6.85866	10.1929	17.4769
EVM0040700	Chr15	32340579	32341976	-	POD	0.377494	0.548842	0	2.17307	1.62265	0.93862	3.91435	5.57519	4.7893	7.9533	7.77972	8.0039	6.27176	9.76335	8.23518	4.56267	4.35521	5.24957	6.22984	8.75732	6.61033	3.74291	5.48952	5.37378	3.67172	3.63166	4.18663
EVM0002293	Chr13	30545936	30547431	-	POD	0.376813	0	0.214328	0	0.547226	0.340447	0	0.182495	0	2.65195	2.93981	4.20868	3.91703	4.71953	4.821	4.23863	2.31351	3.18953	2.91023	3.47732	1.87506	0.925528	1.971	1.13036	0.513099	0.559349	0.853995
EVM0003522	Chr9	273126	274264	-	POD	0.492389	0.314152	0.718024	0.80314	0.924037	0.435011	0.967361	0.2361	0.513802	10.8363	19.437	11.5307	10.841	11.0147	14.8369	10.5338	8.63779	8.35072	4.57645	6.85531	5.87911	4.79559	8.7065	5.71095	2.43462	3.9149	9.88679
EVM0005135	Chr3	26613928	26616185	-	POD	1.46721	2.20568	2.01957	0.491445	0.96556	0.697706	0.89488	0.805298	1.13838	14.2064	20.6486	7.83423	8.86412	5.79326	3.70637	17.701	9.52528	14.0355	2.49036	6.61347	3.19969	6.31737	9.85411	7.04795	1.37976	2.64292	5.09749
EVM0007173	Chr6	21210478	21211892	+	POD	1.67027	1.62351	1.62002	1.20251	4.76971	2.86872	2.73817	2.09796	5.86104	30.1346	53.1063	31.5275	58.9242	57.4347	69.6396	68.6774	44.5429	64.7307	47.692	67.5435	51.6326	30.3341	44.8207	41.4176	12.3102	21.6097	49.1042
EVM0007515	Chr7	24410942	24412600	+	POD	2.38623	2.68477	1.62529	1.23992	1.75299	2.171	3.96402	2.65787	6.19082	21.5096	24.0318	11.7224	25.3769	30.3995	26.1709	17.2298	11.6197	12.8379	11.6696	16.822	17.019	6.38879	13.1167	11.3601	4.47463	6.12881	10.0462
EVM0009156	Chr5	962248	964968	+	POD	92.7824	79.2573	69.8216	47.6568	123.083	39.4	40.0213	129.193	37.8309	160.009	298.34	186.043	344.301	656.826	654.009	332.53	392.175	359.339	146.915	148.258	203.619	176.539	220.369	263.471	21.9425	23.7705	53.7782
EVM0009198	Chr1	16233944	16235697	-	POD	3.55519	2.20125	1.61855	2.3691	0.747724	1.8331	2.61183	1.10519	1.28441	0.347567	0.984248	0.870405	0.959489	1.73748	1.12284	1.17724	2.04657	1.8946	2.23531	1.35016	3.17151	0.548869	1.43664	1.363	18.5413	7.80572	0.407684
EVM0011045	Chr16	3372851	3374480	-	POD	0.765286	0.324629	0.886499	0.474044	0.921342	0.382189	2.16448	2.51012	2.29114	11.5586	12.7161	9.58152	13.3834	14.0567	17.3226	13.918	10.2947	12.9212	9.29036	15.234	11.8663	4.6019	8.23152	7.77889	3.28638	3.20119	3.72216
EVM0016684	Chr12	20649360	20652783	+	POD	0	0.069122	0.162913	0.797183	0.65264	0.732764	1.15011	0.98947	1.62435	1.09048	1.21324	1.30247	11.9232	9.97072	8.68211	2.64571	2.06588	2.54408	1.7936	2.40629	3.28829	1.98156	2.08517	2.1642	1.52331	1.55606	3.59923
EVM0032571	Chr3	5442202	5444953	+	POD	24.4504	31.4587	24.2703	30.2172	20.0112	21.0524	35.0361	34.681	41.3348	76.6648	78.5261	63.5557	64.1521	40.1416	57.2797	70.5633	48.8124	54.2611	45.6088	46.011	55.583	32.3652	48.7695	43.3254	28.7854	27.8114	38.6133
EVM0032776	Chr15	26219877	26221537	+	POD	22.9391	18.0666	7.57854	30.6171	32.6985	23.8651	21.8198	38.3455	26.9314	42.6731	51.0487	48.522	71.9948	56.1747	68.027	36.7624	23.0046	38.2727	48.9334	63.3772	46.6995	48.6174	48.1459	53.0933	22.0066	102.188	95.2365
EVM0041198	Chr1	4079975	4082009	-	POD	56.0894	49.9765	66.0648	63.65	54.1503	52.6076	102.938	95.3345	121.644	257.096	173.638	132.71	196.405	253.619	190.513	88.5769	60.4009	66.8535	36.8045	59.6015	58.5865	24.9709	37.9811	31.5344	14.1826	23.0712	28.1641
NewGene_2211	Chr15	25958379	25960296	+	POD	16.7717	6.09929	3.74092	14.1303	20.6318	11.1827	12.6669	29.7833	20.956	18.4203	23.5451	25.7849	40.318	31.2594	40.8458	18.1368	15.1764	19.1861	33.1832	35.8321	30.5496	32.6414	32.8226	33.9621	13.4641	72.2345	51.1972
EVM0011364	Chr9	5650512	5652098	-	POD	0	0	0	0.18116	0.443833	0.135674	0.146553	1.00935	0.854244	0.525041	0.747834	0.441155	1.27273	1.56606	1.78748	0.20848	0	0	0	0	0.290136	0	0	0	0	0	0.0497939
EVM0041220	Chr3	12895578	12898426	+	POD	22.3051	19.2776	21.8757	21.7593	20.5172	17.7642	32.6688	36.6557	29.2957	66.1251	37.2911	61.5725	33.6329	52.8579	28.5944	34.1059	25.3407	27.9467	33.89	59.3869	37.8186	46.0622	49.5377	66.729	65.6575	43.0249	35.9967
EVM0004232	Chr17	6922119	6923669	+	POD	0.520449	0.646167	0.28184	1.34878	0.571836	0.959728	0.72982	1.43716	0.934831	0.711726	0.722457	1.03493	0.517911	0.736787	0.36802	1.17383	0.65992	0.96251	2.22539	1.12925	1.65684	1.56223	3.11412	2.78489	11.0076	5.18525	1.97186
EVM0006756	Chr9	1649143	1650126	+	POD	16.81	25.2364	40.9956	40.5861	23.8236	32.9847	46.1082	50.4084	44.4177	29.7956	36.1267	22.1607	24.2902	21.9287	31.611	29.3462	20.3275	30.8249	48.7749	30.9412	32.4522	41.6368	38.6636	42.6399	25.2149	25.3999	80.0576
EVM0027053	Chr13	13694989	13696523	+	POD	1.93369	0.845727	0.810806	1.81676	1.4589	1.05743	0.620033	1.25069	1.18912	1.17812	0.647409	0.465517	0.190071	0.356883	0.291502	0.100478	0.12517	0	0.301053	0.222346	0	1.34492	0.663877	0.793597	4.10438	2.17912	2.35771
EVM0000475	Chr4	19436140	19438572	-	LAC	1.61607	2.12667	4.89224	6.1756	2.60142	4.54657	7.11329	9.32679	8.41958	6.28589	1.72084	1.24049	1.31235	1.54433	0.597732	0.337105	0.0335546	0.0939092	0	0.183805	0.143298	0	0.0980271	0	0.125596	0.13011	0.0192821
EVM0000722	Chr4	19702296	19705080	+	LAC	83.9584	67.6669	112.659	175.534	173.309	203.315	620.883	442.31	437.805	174.712	83.7472	49.6299	145.366	74.0447	177.131	12.1633	8.77709	9.97758	0.489557	0.110514	0.460566	0	0.0750862	0	0.135416	0	0
EVM0002492	Chr3	23091940	23095617	-	LAC	5.18179	3.09584	4.915	7.44913	7.15665	5.84252	32.837	29.0638	26.9695	3.6773	3.02549	1.74045	5.07991	2.9237	7.01442	0.366801	0.306372	0.219214	0.0607516	0	0.0248654	0	0	0	0	0	0
EVM0010904	Chr7	24201260	24203810	-	LAC	0.454397	0.392423	0.417871	6.4223	4.99037	6.70554	50.7872	32.269	28.2485	4.6486	1.71089	1.17287	9.84508	5.67611	11.9734	0.298586	0.19351	0.164217	0.0327319	0	0	0	0	0	0	0	0
EVM0013607	Chr12	8026317	8029168	+	LAC	0	0	0	0.211492	0.283883	0.122921	2.88922	1.31165	1.97323	0	0	0	0.376311	0.244825	0.278935	0	0	0	0	0	0	0	0	0	0	0	0
EVM0013642	Chr11	5906924	5909745	+	LAC	1.66367	1.25715	1.03365	3.0036	2.1	3.06569	1.34722	1.41162	0	2.12577	1.08121	0.502622	1.14341	0.646202	0	0.451551	0	0	0.0733468	0	0.0555141	0.0384382	0	0.145546	1.35969	0.698747	0.360027
EVM0014198	Chr11	7806951	7809392	+	LAC	1.10535	2.34068	2.45573	0.96754	0.657625	0.744208	0.275713	0.354409	0.176575	0.0952322	0.081642	0.096183	0.035708	0	0.0446553	0.052821	0	0	0	0.060143	0.0332724	0	0	0	0	0	0
EVM0015011	Contig01513	40278	43821	-	LAC	3.58249	5.76446	6.80711	11.6077	7.96303	11.0661	9.72833	8.54972	8.98319	2.45433	2.74993	1.48408	2.75634	2.10255	1.98219	0.846043	0.380222	0.776894	0.298416	0.351921	0.558571	0.185328	0.400371	0.165032	1.01887	0.303649	0.531699
EVM0015656	Chr1	4222120	4224752	+	LAC	9.4752	11.199	15.7524	30.2346	24.3314	28.8618	51.016	35.0903	38.566	34.1501	19.1829	12.5865	39.1643	25.8676	39.6371	7.19291	4.4161	5.90601	1.54591	1.94082	1.8666	0.411934	1.0744	0.74111	0.226054	0.268826	0.868026
EVM0017153	Chr4	19392765	19395155	+	LAC	10.319	10.9185	19.07	46.5465	36.3114	55.9138	58.7438	41.5682	65.4167	71.9841	89.3124	41.4908	63.816	52.5884	66.4848	38.5803	30.6907	42.3832	24.6064	20.5171	21.1193	12.6093	14.3296	11.6171	25.153	10.4123	23.7739
EVM0018076	Chr7	18389686	18392338	+	LAC	1.85903	1.9786	1.95417	0.948487	1.51309	0.586422	1.24637	1.35851	1.43905	2.04565	1.44278	1.54804	0.713969	0.757478	0.609565	1.24594	0.429197	1.12998	0.54322	0.755486	0.877195	1.0223	0.620888	0.801119	0.505104	0.608063	0.963027
EVM0021091	Contig01546	60732	63594	-	LAC	8.52127	7.15741	8.83337	3.40127	2.74258	1.15298	4.32984	2.56036	6.1637	2.35534	1.25638	0.285425	0.325919	0.35146	0.49854	0.0783826	0	0.0177819	0	0	0	0	0	0	0	0	0
EVM0021302	Chr7	23361564	23364368	+	LAC	4.48865	5.25403	7.30329	1.70763	1.21839	1.04597	1.24864	1.08108	3.90854	0.901879	0.546037	0.188633	0.310738	0.122949	0.274429	0.0208748	0.0538301	0.0196085	0	0	0	0	0	0	0	0	0
EVM0022452	Chr7	28814997	28818033	-	LAC	8.00602	16.5465	44.7144	7.65098	4.27962	3.86318	9.96906	6.35714	9.74972	6.0999	3.11106	2.26079	0.686601	0.613431	0.54717	0.425513	0.162439	0.704517	0.162857	0.0296418	0.147018	0	0.278889	0.241466	1.31967	0.292714	0.190528
EVM0022614	Chr12	6935316	6937832	-	LAC	0.292286	0.218046	0.779203	3.77099	2.4177	2.80666	4.06173	4.84832	2.89781	0.928984	0.136101	0.0667467	0	0.219021	0.128765	0	0	0.0793179	0	0	0	0	0	0	0	0	0
EVM0022937	Chr7	23355820	23358472	+	LAC	36.6965	28.7803	23.3649	17.4532	16.8183	14.8946	10.949	14.0462	9.49064	32.301	27.7676	40.2959	16.8683	17.5393	21.3645	32.7547	30.7847	35.1909	28.541	32.0023	31.4545	20.0948	24.2373	28.3186	4.80345	11.6995	10.5172
EVM0023352	Chr4	18513150	18516494	+	LAC	4.12618	2.3105	3.14188	6.69332	6.22816	6.32483	8.3246	8.40061	10.3735	11.1005	8.23078	3.00749	5.83351	2.68559	5.21814	0.900153	0.542388	0.568303	0	0	0	0	0	0	0	0	0
EVM0023528	Chr12	6747589	6750772	-	LAC	71.3475	54.0708	63.5521	102.843	80.7011	88.3526	209.077	166.181	169.195	102.026	80.6136	34.6616	68.8759	33.3211	87.5274	8.06158	4.38581	5.04296	0.0843349	0	0.0325025	0	0.122142	0	0.137979	0	0
EVM0024610	Chr15	25208962	25211243	-	LAC	2.04593	2.41204	2.522	1.90941	1.16349	0.953913	0.436868	0.504104	0.300569	0.191402	0.0706691	0.152705	0.120812	0.0933915	0.144094	0.108522	0.0918987	0.142543	0	0.0478378	0.0574326	0.0198545	0	0.0191279	0	0.0543601	0
EVM0027132	Chr12	8048165	8050681	-	LAC	1.50202	2.85005	2.41123	2.49479	1.73859	1.23435	1.43171	0.692841	0.596842	0.423147	0.255017	0.164211	0.304873	0.0449968	0.111307	0.154856	0.100145	0.0754906	0.382247	0	0.165691	0	0	0	0	0	0
EVM0027473	Chr11	3652358	3654475	-	LAC	10.6631	17.6104	20.7683	4.18498	7.28674	6.19369	9.93622	7.29313	10.9978	38.7851	54.6205	23.2091	32.2627	25.7673	27.4897	43.4713	17.3678	38.4917	14.5362	13.1052	16.4227	8.805	14.97	10.8254	6.02557	5.44571	20.484
EVM0028101	Chr7	28439424	28442339	-	LAC	10.5965	22.8725	64.3869	4.02541	3.18327	4.59602	0.71534	2.01555	0.798739	4.59591	0.710835	1.06942	0	0	0	0	0	0	0	0	0.027869	0	0	0	0.0959334	0	0
EVM0030388	Chr4	19414607	19417030	+	LAC	1.13341	1.52817	1.3864	1.92009	1.83282	2.12855	6.4162	6.78118	4.73041	3.67903	1.11664	1.3012	1.00341	1.25909	0.575152	0.396899	0.140886	0.162082	0.187448	0	0.0540457	0	0.3103	0	0.0807043	0.0902049	0.0194957
EVM0031419	Chr11	7835395	7837971	+	LAC	1.19121	2.39253	2.67222	1.0255	0.931279	0.719233	0.601651	0.503155	0.551579	0.151376	0.160156	0.0754637	0.0662745	0	0.0576484	0	0	0	0.131247	0	0.0801422	0	0	0	0	0.0587389	0
EVM0039188	Contig00458	37157	39538	+	LAC	2.61235	0.493576	0.863544	1.73562	2.17567	2.71009	3.21424	2.56422	4.18567	4.56174	4.64647	3.18173	3.83848	3.26232	4.5379	2.29283	3.07572	3.28293	1.47823	1.10803	1.21262	0.941112	1.12205	0.881957	1.06353	0.557276	0.436973
EVM0039981	Chr7	28446417	28455500	-	LAC	1.59941	3.36864	6.01023	0.220803	0.227668	0.405693	0.0302007	0.270502	0.301222	0.585234	0	0.265531	0	0	0	0	0	0	0	0	0	0	0	0	0	0	0
EVM0041609	Chr15	25092601	25094882	-	LAC	1.40298	1.63001	2.31117	0.915529	0.506586	0.55227	0.369578	0.357917	0.225254	0.132884	0.0704582	0.137154	0.0671176	0.0894062	0.0767206	0.0646527	0.0918987	0.0835592	0.0191032	0.0128343	0.13372	0.0198097	0	0.0191884	0	0.051964	0
EVM0042305	Chr2	20857180	20860031	+	LAC	5.88866	6.52707	8.10908	4.44551	3.11325	3.64538	1.5187	1.16395	0.727494	1.10121	1.07339	0.292727	0.37788	0.368139	0.384463	0.196411	0.169912	0.276484	0.10943	0.107686	0.0624772	0	0.119485	0.0543451	0	0.0318382	0.157661
EVM0042402	Chr11	5015892	5020644	-	LAC	2.18447	2.29236	2.3912	2.79056	4.18767	3.50896	10.4505	7.68721	8.71447	11.2315	14.7537	7.66618	28.8257	20.7164	29.689	12.4527	7.40526	8.53054	4.36211	5.48823	6.09025	2.54523	2.9571	2.782	0.860634	2.03434	2.93418
NewGene_6409	Contig00722	56339	57484	-	LAC	2.44733	0.691973	0.848139	2.4559	3.3424	1.89699	4.82193	4.29121	4.61442	3.2021	1.74263	0.807719	2.00098	1.25078	2.92678	0.164094	0	0.0651894	0	0	0	0	0	0	0	0	0
NewGene_7093	Chr3	24956788	24959714	-	LAC	12.9092	9.08143	11.4007	42.9965	21.5002	26.7869	15.1974	13.8012	12.6502	21.8046	14.8144	6.64138	16.4872	7.33525	17.5897	1.99722	1.39747	1.14376	0	0	0	0	0	0	0	0	0
NewGene_7094	Chr3	24957204	24958438	+	LAC	7.60092	11.5772	12.0396	30.247	16.6291	19.9519	13.0282	11.6154	10.1202	14.7452	14.0749	6.12046	9.82816	4.77019	13.2804	1.3631	1.50397	0.919915	0	0	0	0	0	0	0	0	0
NewGene_7130	Chr3	26635049	26637473	-	LAC	1.20225	1.41966	1.73624	0.250185	0.392247	0.299382	0.204203	0.449709	0.135816	4.20048	6.20231	2.07802	3.17306	1.96578	2.50273	1.70736	0.832832	1.99442	0.580929	0.592226	0.37012	0.499974	0.554871	0.473139	0.517905	0.570041	1.02924
EVM0037485	Chr1	4230529	4232803	+	LAC	2.55492	1.30473	3.02794	5.67691	5.32218	7.43832	9.70557	8.81741	9.24437	10.8841	9.6817	4.48048	9.384	6.16188	8.95653	2.55848	1.36712	2.22974	0.927745	1.14242	1.00068	0.214063	0.685218	0.438827	0.660965	0.239029	0.534021
EVM0035574	Chr3	25559018	25563154	+	LAC	41.0919	39.2605	32.8236	43.3178	34.3231	38.275	127.498	90.9149	89.8355	55.3831	27.1236	16.8353	51.2167	28.0089	61.1585	6.44957	3.60272	2.2174	0.244824	0	0.0360253	0	0	0	0.0638425	0	0
EVM0036361	Contig01513	30109	33359	-	LAC	50.3891	64.786	354.054	13.9148	9.83099	10.6846	14.3117	14.1224	19.1649	2.21529	0.833116	1.31554	2.27307	1.94909	1.67439	0.372847	0.231619	0.400535	0	0.0304397	0.0905489	0	0	0	24.0354	3.01126	0.0250067
EVM0038948	Chr10	3376797	3384101	-	LAC	0	0	0	0.2591	0.208368	0.55281	0.515778	0.396722	0.313932	2.58654	1.85687	0.710383	2.637	1.47628	1.50081	1.835	0.553367	1.3582	0.671378	0.645597	0.501954	0.398861	0.984803	0.498573	0.266886	0.112718	0.335773
EVM0035136	Chr2	4268833	4277358	+	LAC	0	0.0788119	0.225434	0.574852	0.545875	0.334394	1.2717	0.586474	1.51266	11.8761	15.0568	7.62123	9.28585	7.54575	4.97948	11.5234	4.67583	8.93938	5.78529	5.40225	6.12662	3.01087	5.91215	4.91223	3.41556	3.12849	7.0202
EVM0034531	Chr7	24194265	24196683	-	LAC	9.32916	5.27285	7.13835	22.5756	23.0494	23.6314	41.2336	30.2077	32.8805	38.1466	41.7408	18.7958	37.0367	30.0216	46.6178	21.5788	10.2716	19.9997	10.8931	12.6011	12.6691	5.3553	7.84956	9.05978	3.76165	3.72222	9.76777
EVM0031558	Chr4	18533665	18536321	-	LAC	1.3107	0.506744	0.275213	5.58155	4.59098	5.15514	15.4805	11.6218	8.4881	5.96828	1.51412	0.829716	12.3908	7.45984	14.5391	1.33304	1.27511	0.968055	0.148404	0	0	0	0	0	0	0	0
