# Supplementary material for: A Combined Metabolome and Transcriptome Reveals the Lignin Metabolic Pathway during the Developmental Stages of Peel Coloration in the ‘Xinyu’ Pear
Source: Int J Mol Sci. 2024 Jul 8;25(13):7481. doi: 10.3390/ijms25137481 (PMC11242026; doi:10.3390/ijms25137481)
Supplement: Supplementary file 1 [file ijms-25-07481-s001.zip › Supplementary Materials 20240630/Supplementary Table S4.xlsx]

## Sheet: Sheet1
Table S4 The expression levels of DEGs for WGCNA in 9 different developmental stages of ‘Xinyu’ peel.
GeneID	Module	ChrID	Start	End	Strand	SwissPort annotation	NR annotation	20DAF_1	20DAF_2	20DAF_3	30DAF_1	30DAF_2	30DAF_3	40DAF_1	40DAF_2	40DAF_3	50DAF_1	50DAF_2	50DAF_3	60DAF_1	60DAF_2	60DAF_3	70DAF_1	70DAF_2	70DAF_3	80DAF_1	80DAF_2	80DAF_3	90DAF_1	90DAF_2	90DAF_3	100DAF_1	100DAF_2	100DAF_3
EVM0000006	greenyellow	Chr3	26258669	26259937	-	Probable N-acetyltransferase HLS1 OS=Arabidopsis thaliana OX=3702 GN=HLS1 PE=1 SV=1	PREDICTED: probable N-acetyltransferase HLS1 [Pyrus x bretschneideri]	3.18825	2.87273	1.33397	0.908446	0.258576	0.259359	0.261738	0.383452	0.588482	2.79362	3.79947	5.19318	5.1571	5.29694	4.94962	3.47455	3.72489	3.48718	3.53503	3.31934	4.2284	10.7277	9.78518	9.44007	3.41801	5.0857	6.91749
EVM0000011	darkgrey	Chr10	16971161	16973403	-	Tetraketide alpha-pyrone reductase 1 OS=Arabidopsis thaliana OX=3702 GN=TKPR1 PE=1 SV=1	hypothetical protein DVH24_034732 [Malus domestica]	1.4154	1.13139	1.67101	1.09912	2.60819	1.4729	1.1328	1.39218	0.841542	1.19919	0.728622	1.71982	1.10467	2.43643	2.29858	2.43863	2.63777	1.87686	1.09349	0.496202	1.20368	0.696963	0.780364	0.91591	0	0.139326	0.121955
EVM0000014	greenyellow	Chr4	22897508	22902679	-	Serine/threonine-protein kinase haspin homolog OS=Arabidopsis thaliana OX=3702 GN=HASPIN PE=1 SV=1	PREDICTED: serine/threonine-protein kinase haspin homolog [Pyrus x bretschneideri]	1.32953	1.65544	2.07359	8.54292	7.108	6.71715	2.10288	2.91189	2.21258	0.911601	0.923989	1.18832	1.81253	1.36725	1.54541	0.656392	0.203716	0.702611	0.462686	0.216527	0.356125	0.579457	0.221653	0.181431	0.376635	0.310097	0.210127
EVM0000028	antiquewhite4	Chr13	26727376	26729025	-	Stemmadenine O-acetyltransferase OS=Catharanthus roseus OX=4058 GN=SAT PE=1 SV=1	vinorine synthase-like [Pyrus ussuriensis x Pyrus communis]	7.02018	5.08065	4.60163	26.7987	39.2114	34.9353	22.1307	17.5763	27.2537	209.405	316.651	190.896	221.101	188.885	232.799	245.276	152.5	213.466	79.0366	99.5106	106.708	77.7358	125.079	87.8827	46.1409	70.3213	84.635
EVM0000034	green	Chr1	3427109	3432148	+	ATP-dependent 6-phosphofructokinase 4, chloroplastic OS=Arabidopsis thaliana OX=3702 GN=PFK4 PE=1 SV=1	PREDICTED: ATP-dependent 6-phosphofructokinase 4, chloroplastic [Pyrus x bretschneideri]	4.33301	3.91537	5.6201	3.95514	2.75713	3.16444	4.39179	4.39844	3.40012	3.19603	4.03944	2.74682	1.79077	1.3999	1.24516	1.13339	0.944779	0.920134	1.26462	1.05826	1.2824	2.05061	2.21902	2.85274	8.58297	3.7203	3.97221
EVM0000035	greenyellow	Chr13	32115111	32116139	-	Probable calcium-binding protein CML25 OS=Arabidopsis thaliana OX=3702 GN=CML25 PE=2 SV=1	probable calcium-binding protein CML25 [Malus domestica]	15.3254	15.4688	46.4482	26.3038	23.0943	24.8086	51.3153	53.1004	23.8237	71.3027	22.0773	12.6727	9.37474	8.16408	3.95749	10.3669	2.78485	11.5499	8.49469	9.69488	12.3207	2.182	4.53012	3.68804	11.5276	1.04148	2.54631
EVM0000036	greenyellow	Chr5	12813435	12819304	+	Serine/threonine protein phosphatase 2A regulatory subunit B''beta OS=Arabidopsis thaliana OX=3702 GN=B''BETA PE=1 SV=1	PREDICTED: serine/threonine protein phosphatase 2A regulatory subunit B''beta-like isoform X1 [Pyrus x bretschneideri]	36.8639	36.7234	34.4648	26.1427	29.9275	26.0388	32.4947	29.5553	33.2571	19.5727	17.5187	14.6046	11.6798	10.3729	9.74527	13.5082	9.97178	11.6188	13.0323	9.28133	10.2664	8.5347	9.40368	11.3633	15.3575	10.5217	10.6041
EVM0000041	greenyellow	Chr11	4472647	4477254	+	U-box domain-containing protein 44 OS=Arabidopsis thaliana OX=3702 GN=PUB44 PE=1 SV=1	U-box domain-containing protein 44-like [Malus domestica]	2.50522	2.09412	3.46453	3.69409	2.3852	3.07154	4.72011	4.53294	4.15381	2.7972	1.61869	1.65419	0.795955	0.670465	0.857433	0.333715	0.242421	0.499548	0.131351	0.173609	0.527101	0.175376	0.340264	0.268083	0.128132	0.203609	0.127923
EVM0000047	greenyellow	Chr5	18721563	18731411	-	E3 ubiquitin-protein ligase UPL3 OS=Arabidopsis thaliana OX=3702 GN=UPL3 PE=1 SV=1	hypothetical protein DVH24_009975 [Malus domestica]	34.8098	35.1889	31.8387	30.9099	31.5534	27.2531	35.7884	33.9002	33.9257	24.9378	18.0391	14.8545	9.72612	6.33422	4.83471	9.09375	5.54843	7.09025	6.34865	4.72261	5.55251	6.06743	8.00989	8.78838	9.46704	6.97488	5.81912
EVM0000048	antiquewhite4	Chr1	8162848	8166101	-	Probable LRR receptor-like serine/threonine-protein kinase At3g47570 OS=Arabidopsis thaliana OX=3702 GN=At3g47570 PE=2 SV=1	PREDICTED: putative receptor-like protein kinase At3g47110 [Pyrus x bretschneideri]	1.04719	0.479506	0.644656	0.58469	0.557274	0.569744	0.487231	0.536313	0.586455	3.12059	3.20658	3.71319	3.56257	2.67602	2.05263	4.08602	2.1107	3.57324	1.7668	1.40359	1.68131	1.51695	2.42612	2.60871	0.961885	1.26291	1.19724
EVM0000052	green	Chr17	18970301	18971902	+	Putrescine hydroxycinnamoyltransferase 1 OS=Oryza sativa subsp. japonica OX=39947 GN=PHT1 PE=2 SV=1	PREDICTED: shikimate O-hydroxycinnamoyltransferase-like [Pyrus x bretschneideri]	35.5574	55.0615	74.2317	0.288128	0	0.215031	1.52947	1.30488	3.05073	7.53305	5.84819	4.75733	2.64655	2.6166	3.7092	5.04092	2.55015	4.602	2.07357	4.66042	3.61339	2.24497	2.5004	1.88475	0.29236	1.8139	1.67629
EVM0000064	greenyellow	Chr12	14047051	14051334	-	RNA polymerase sigma factor sigB OS=Arabidopsis thaliana OX=3702 GN=SIGB PE=2 SV=2	PREDICTED: RNA polymerase sigma factor sigB isoform X1 [Pyrus x bretschneideri]	8.4726	7.61492	8.32269	12.3633	7.907	13.9752	8.80697	10.6242	8.03063	5.99574	6.40382	5.73948	5.64327	4.04325	4.39211	3.62563	3.88031	3.37019	2.57975	2.57081	2.94356	3.10064	4.11645	4.59648	4.47853	3.40372	3.28196
EVM0000079	greenyellow	Chr8	24512382	24520527	-	5'-3' exoribonuclease 3 OS=Arabidopsis thaliana OX=3702 GN=XRN3 PE=1 SV=1	5'-3' exoribonuclease 3-like [Pyrus ussuriensis x Pyrus communis]	25.0098	25.1168	25.9861	24.6463	21.9209	21.5542	27.4521	24.5332	27.1074	22.3337	18.8978	14.6022	11.01	9.18325	9.492	8.83265	7.41819	8.11267	7.80367	6.41915	6.78246	7.29498	8.88029	9.12448	14.6102	8.44926	8.71636
EVM0000080	bisque4	Contig01499	1604	4285	-	Probable serine/threonine-protein kinase At1g01540 OS=Arabidopsis thaliana OX=3702 GN=At1g01540 PE=1 SV=2	probable serine/threonine-protein kinase At1g01540 [Malus domestica]	5.42726	9.03759	7.42313	13.057	12.1567	14.097	12.2146	14.5884	15.5929	15.8748	22.9353	13.5064	14.5802	11.6225	10.1429	9.44881	7.3482	9.37673	4.30776	3.86348	4.91067	4.29157	4.63613	5.223	3.18933	3.44028	4.84059
EVM0000081	green	Chr12	3525601	3526500	+	--	uncharacterized protein LOC108172041 [Malus domestica]	8.83507	10.5982	9.08293	3.80297	2.77973	5.07108	4.7538	4.16209	5.53455	7.28767	4.31773	6.13158	4.0617	4.29201	4.92171	2.8097	2.82118	1.74878	1.91731	4.29589	3.12354	2.37937	1.60239	2.08162	3.05278	1.12329	2.28274
EVM0000083	greenyellow	Chr7	16794554	16797574	-	FT-interacting protein 7 OS=Oryza sativa subsp. japonica OX=39947 GN=FTIP7 PE=1 SV=1	PREDICTED: FT-interacting protein 1-like [Pyrus x bretschneideri]	62.9813	71.7665	73.2205	56.0539	47.0596	64.9962	77.107	92.7609	53.9676	113.599	55.848	46.9533	15.6476	11.6258	11.0591	25.0765	21.6974	26.1022	21.7285	30.7474	23.6014	15.4789	18.0704	18.6011	32.9733	13.7679	15.2835
EVM0000090	green	Contig00784	70273	70782	+	--	PREDICTED: glycine-rich protein 23-like [Pyrus x bretschneideri]	75.3987	71.7728	27.7282	47.225	25.8713	22.5261	28.9438	14.8266	23.0355	6.41043	2.68326	5.18798	6.24952	7.04531	7.67341	0.473671	0.779408	1.09445	0.0770923	0.11485	0.101434	0.0302536	0.0640916	0.0648208	0	0	0
EVM0000091	bisque4	Chr3	301706	307455	-	Probable beta-D-xylosidase 2 OS=Arabidopsis thaliana OX=3702 GN=BXL2 PE=2 SV=1	PREDICTED: probable beta-D-xylosidase 2 [Pyrus x bretschneideri]	2.46502	3.3786	2.10273	2.6111	6.1784	5.4182	4.15305	2.61653	5.3343	7.69092	7.38687	5.27677	7.90829	4.40195	4.25244	3.68059	1.22711	3.27205	0.728276	1.09029	1.54186	0.295008	0.594487	0.530876	0.029147	0.346005	0.487577
EVM0000099	green	Chr2	1876517	1881739	+	Aspartic proteinase 36 OS=Arabidopsis thaliana OX=3702 GN=A36 PE=1 SV=1	PREDICTED: aspartic proteinase-like protein 2 [Pyrus x bretschneideri]	0.418709	0.304341	0.671238	1.09483	0.54503	1.03209	3.91209	4.9857	3.70526	2.36795	2.71538	1.56404	1.90065	1.86033	1.35493	4.93116	3.55945	3.73322	2.31849	2.72396	2.22251	1.09801	1.34442	1.34571	2.3037	1.60298	1.56123
EVM0000104	pink	Chr5	5842485	5845040	+	Probable receptor-like protein kinase At1g30570 OS=Arabidopsis thaliana OX=3702 GN=At1g30570 PE=3 SV=1	PREDICTED: probable receptor-like protein kinase At1g30570 [Pyrus x bretschneideri]	1.42934	1.53149	1.93753	1.13839	1.30155	0.701066	0.898577	0.526654	0.435288	1.56162	2.09987	1.69056	1.58564	1.48028	1.6166	1.8539	1.01234	1.67705	1.40179	1.59052	1.49025	1.91867	2.68842	2.0196	8.01565	3.91083	3.04868
EVM0000107	bisque4	Chr11	3853158	3856191	+	Peroxidase 4 OS=Vitis vinifera OX=29760 GN=GSVIVT00023967001 PE=1 SV=1	peroxidase 4-like [Malus domestica]	14.4672	14.5347	17.2199	16.0766	23.8865	23.5417	53.2446	39.842	59.5155	43.9136	30.4143	24.6513	62.0562	71.3694	61.8591	16.2894	14.6896	12.3878	5.76244	7.11726	6.47823	1.31945	2.98968	2.76784	1.35063	1.69684	1.37062
EVM0000109	green	Chr11	5075460	5079276	+	--	PREDICTED: acyl-coenzyme A thioesterase 13-like [Pyrus x bretschneideri]	4.21066	3.5995	4.33899	1.53572	1.30391	0	0.156001	1.2844	0	0.616312	0.865379	1.74469	1.88628	1.04882	1.50505	0.793259	1.2578	1.06335	0.491919	0.525244	1.95881	0.640603	1.23446	1.69003	0.161761	1.09692	0.164212
EVM0000113	mediumpurple2	Chr6	701183	703695	+	Purple acid phosphatase 3 OS=Arabidopsis thaliana OX=3702 GN=PAP3 PE=2 SV=1	PREDICTED: purple acid phosphatase 3-like [Pyrus x bretschneideri]	9.30415	7.70481	6.08854	0.737617	1.70773	1.65597	4.34958	3.93194	5.69013	13.2116	8.05839	6.48265	7.68242	4.90453	4.83037	9.3825	6.75696	9.21476	2.15954	3.19339	3.99203	0.808376	1.4326	1.47272	0.598171	2.19507	3.52432
EVM0000116	darkgrey	Chr15	45031758	45033321	-	Dehydrin DHN1 OS=Oryza sativa subsp. japonica OX=39947 GN=DHN1 PE=2 SV=1	dehydrin 3, partial [Pyrus pyrifolia]	394.232	448.874	549.357	232.413	203.334	204.083	480.291	473.097	575.269	591.296	542.894	429.581	333.279	429.965	527.643	332.964	351.966	377.022	1206.54	948.819	818.715	1311.11	967.711	1069.63	1758.31	1443.11	2291.01
EVM0000118	green	Chr7	2094234	2097429	-	Cytokinin dehydrogenase 6 OS=Arabidopsis thaliana OX=3702 GN=CKX6 PE=2 SV=2	PREDICTED: cytokinin dehydrogenase 6-like [Pyrus x bretschneideri]	4.7985	9.53747	11.1496	0.581009	0.500467	0.246061	0.115994	0.193348	0.062876	0.392007	0.215766	0.28096	0.274905	0.290283	0.0935108	0.473404	0.422021	0.677349	0.397518	0.4301	0.324903	0.383947	0.473484	0.473985	1.10018	0.506382	0.410745
EVM0000122	green	Chr2	19957235	19958585	+	Elongation of fatty acids protein 3-like OS=Arabidopsis thaliana OX=3702 GN=HOS3 PE=2 SV=1	elongation of fatty acids protein 3-like [Malus domestica]	1.59212	2.77954	7.53179	2.33816	0.663265	0.624368	2.30242	1.56337	1.63149	2.14592	3.01353	0.666264	1.11839	1.07317	1.01715	1.17816	0.65421	1.03263	0.705241	1.01814	0.626488	0.953678	1.38035	0.804277	2.46043	1.36836	1.89044
EVM0000124	green	Chr16	7817680	7818291	-	Light-regulated protein 1, chloroplastic OS=Arabidopsis thaliana OX=3702 GN=LIR1 PE=1 SV=1	PREDICTED: light-regulated protein-like [Pyrus x bretschneideri]	525.963	319.714	195.364	358.931	348.826	322.692	113.641	107.602	92.2453	285.492	222.343	419.568	160.689	136.81	175.66	221.455	242.32	211.705	96.2143	89.8647	106.132	83.9319	144.204	126.733	25.6848	61.3783	35.6723
EVM0000125	greenyellow	Chr7	21038520	21045341	+	--	PREDICTED: uncharacterized protein LOC103926634 isoform X1 [Pyrus x bretschneideri]	50.1467	52.6477	52.8505	65.5125	65.6092	64.701	58.627	52.7464	56.8059	41.5937	37.3334	29.1942	17.1564	11.0025	14.2893	18.7541	10.7826	17.6852	13.348	8.89338	11.1543	10.1558	14.8264	14.1559	19.4455	11.3619	13.9535
EVM0000126	greenyellow	Chr16	10942265	10946405	+	Protein tesmin/TSO1-like CXC 2 OS=Arabidopsis thaliana OX=3702 GN=TCX2 PE=1 SV=1	protein tesmin/TSO1-like CXC 2 [Pyrus ussuriensis x Pyrus communis]	10.4005	9.49809	8.20239	41.7374	31.4454	31.5299	12.5948	13.9799	13.3965	6.06539	7.58259	4.97418	6.68717	3.91956	5.27175	3.34915	1.7045	2.17526	0.699742	1.1625	1.27611	0.514569	0.484612	0.660993	0.28848	0.175266	0.417421
EVM0000131	green	Chr13	29085090	29085847	-	Photosynthetic NDH subunit of lumenal location 2, chloroplastic OS=Arabidopsis thaliana OX=3702 GN=PNSL2 PE=1 SV=1	photosynthetic NDH subunit of lumenal location 2, chloroplastic-like [Malus domestica]	1.3426	1.01073	0.237701	0.998393	1.65208	1.35395	0.481258	0.619451	0.292854	1.24672	1.62886	1.60776	1.59274	1.5575	1.69469	1.24499	0.941225	0.939916	0.918365	2.02371	1.85788	1.24349	3.14022	2.25293	0	0.370126	0.0924699
EVM0000143	darkgrey	Chr15	20237909	20238511	-	Basic leucine zipper 4 OS=Arabidopsis thaliana OX=3702 GN=BZIP4 PE=1 SV=1	light-inducible protein CPRF2-like [Pyrus ussuriensis x Pyrus communis]	2.69258	4.06942	5.58226	0.227583	0	0.247177	0.403541	0.578928	0.333255	9.90179	10.8429	7.87296	3.12499	3.22597	4.72407	4.10956	3.36312	4.41533	9.23971	15.4136	12.2354	40.0339	49.0423	57.3311	31.8708	44.3769	75.1815
EVM0000145	bisque4	Chr3	12679980	12681347	+	--	PREDICTED: uncharacterized protein LOC103929559 [Pyrus x bretschneideri]	8.21751	7.41123	6.47934	8.65213	7.29416	5.74436	13.2994	10.1096	10.5737	15.0969	12.7378	12.4792	11.6456	9.32602	16.6736	6.38964	5.25154	6.96677	3.66729	3.09683	3.69586	2.3218	3.20753	4.33755	1.40883	2.73606	2.80096
EVM0000148	greenyellow	Chr5	10959212	10962551	-	--	--	8.7055	17.0096	6.92725	11.9644	13.6049	10.268	10.322	10.9139	11.8475	8.83368	10.0097	8.6664	7.13942	4.79388	0.63693	7.2265	3.47312	4.19023	5.88128	5.26267	4.24223	3.73496	3.79797	4.93597	3.09906	3.54934	4.25313
EVM0000149	bisque4	Contig00152	40547	43651	-	AP2-like ethylene-responsive transcription factor AIL1 OS=Arabidopsis thaliana OX=3702 GN=AIL1 PE=2 SV=1	PREDICTED: AP2-like ethylene-responsive transcription factor AIL1 [Pyrus x bretschneideri]	1.63584	2.01878	2.94912	2.09965	1.63373	1.2764	5.12152	2.44786	3.61945	4.15723	4.56284	2.49229	2.67525	2.0905	2.47609	0.190435	0.243109	0.392865	0.437247	0.632166	0.698424	0.203853	0.216564	0.433681	0	0.131261	0.271913
EVM0000154	bisque4	Chr11	15753817	15757579	-	Non-specific lipid transfer protein GPI-anchored 2 OS=Arabidopsis thaliana OX=3702 GN=LTPG2 PE=2 SV=1	non-specific lipid transfer protein GPI-anchored 2-like isoform X2 [Malus domestica]	21.4694	17.7905	18.4399	19.0481	13.8784	16.6871	15.295	11.2338	14.6144	17.5908	19.8521	13.8435	36.947	37.0324	35.9312	20.8238	13.6383	19.0206	7.64292	14.0387	11.9236	5.76622	8.42744	6.4102	3.71304	5.99182	6.1035
EVM0000162	green	Chr11	10712934	10718268	+	Probable E3 ubiquitin-protein ligase LUL3 OS=Arabidopsis thaliana OX=3702 GN=LUL3 PE=1 SV=1	PREDICTED: uncharacterized protein LOC103947756 [Pyrus x bretschneideri]	39.2219	48.8486	50.8795	20.8912	22.8284	23.6995	19.5673	18.6974	20.5842	14.6692	15.7328	10.1587	10.6993	6.83273	7.7824	8.33957	4.38001	5.81602	4.24616	2.55076	3.7234	3.78771	5.26647	5.48171	6.51834	4.2525	7.43012
EVM0000169	greenyellow	Chr13	19682473	19685386	-	Guanine nucleotide-binding protein subunit gamma 2 OS=Arabidopsis thaliana OX=3702 GN=GG2 PE=1 SV=1	PREDICTED: guanine nucleotide-binding protein subunit gamma 2-like [Pyrus x bretschneideri]	12.9905	9.72449	9.15106	9.01052	7.27003	5.41133	10.9929	9.92694	15.7673	25.9031	27.1942	23.0342	35.0353	40.0111	34.2494	28.2589	29.9865	32.0095	42.0398	48.3961	47.6845	59.1291	47.6637	42.1595	52.8053	49.7343	56.2697
EVM0000172	greenyellow	Chr11	8304704	8306962	+	Dof zinc finger protein DOF5.3 OS=Arabidopsis thaliana OX=3702 GN=DOF5.3 PE=2 SV=1	PREDICTED: dof zinc finger protein DOF2.1-like [Pyrus x bretschneideri]	1.12588	1.88194	1.18994	3.65776	2.83708	1.4208	0.903607	1.75255	1.06269	1.70005	1.45623	1.37045	0.90126	1.10331	1.1575	0.276371	0.349685	0.365823	0.588378	0.0983273	0.127336	0.284833	0.324263	0.434253	0.193806	0.362532	0.636462
EVM0000173	green	Chr10	6836021	6836822	-	Glycine-rich RNA-binding protein GRP1A OS=Sinapis alba OX=3728 PE=2 SV=1	glycine-rich RNA-binding protein GRP1A-like [Malus domestica]	228.746	183.581	111.343	328.103	617.349	409.53	416.98	447.576	340.661	404.081	400.966	584.116	436.281	389.293	268.809	1093.13	1022.01	1113.84	623.716	374.908	440.528	588.779	697.63	591.684	311.441	440.998	287.84
EVM0000178	pink	Chr10	5088369	5088671	-	Indole-3-acetic acid-induced protein ARG7 OS=Vigna radiata var. radiata OX=3916 GN=ARG7 PE=2 SV=1	indole-3-acetic acid-induced protein ARG7-like [Pyrus ussuriensis x Pyrus communis]	0.992333	0.916583	0.609309	0.247715	0.0821747	0.0445683	0.378091	0.411922	0.0246406	1.2678	0.387764	0.182603	2.02189	3.34055	3.34881	3.29027	3.10923	3.57409	10.5949	8.73068	13.192	26.0426	20.4239	25.3803	121.536	85.2857	36.8618
EVM0000180	green	Chr7	21657478	21675834	-	3-ketoacyl-CoA synthase 19 OS=Arabidopsis thaliana OX=3702 GN=KCS19 PE=2 SV=1	3-ketoacyl-CoA synthase 21-like [Pyrus ussuriensis x Pyrus communis]	34.978	39.5814	48.9281	19.1412	4.34124	9.12105	8.02703	4.98102	6.65318	2.53024	0.864794	0.398126	0.408683	0.783391	0.355167	0.0456962	0	0	0	0	0.0452823	0	0	0	0	0	0
EVM0000181	bisque4	Chr5	6662792	6663287	+	--	hypothetical protein D8674_027640 [Pyrus ussuriensis x Pyrus communis]	1.43907	0.906713	0.706697	3.35796	2.3634	2.28451	1.00399	2.64525	1.88919	1.17255	0.689546	1.27422	4.17161	1.89826	4.71896	1.35408	0.794492	1.05803	0.620018	1.004	1.33701	0.544956	0.510519	0.801116	0.415025	0.47755	0.226646
EVM0000183	green	Chr8	19713964	19715067	-	--	PREDICTED: uncharacterized protein LOC103963994 [Pyrus x bretschneideri]	16.5443	27.0422	28.9464	8.99379	8.93888	10.3686	15.4803	13.1583	13.4258	5.99956	7.74515	4.50401	1.93431	2.55718	3.60604	4.08633	3.19609	2.24277	1.66907	2.41098	2.76578	1.36108	2.14118	2.71508	4.13071	2.28285	3.77854
EVM0000184	greenyellow	Chr11	14610540	14615469	-	Bifunctional nitrilase/nitrile hydratase NIT4A OS=Nicotiana tabacum OX=4097 GN=NIT4A PE=2 SV=1	bifunctional nitrilase/nitrile hydratase NIT4B [Malus domestica]	6.21288	2.40493	2.23133	1.69401	1.03116	1.00466	0.939911	1.83077	1.50227	5.20539	5.58569	5.67356	6.91067	6.00006	5.36811	6.72235	6.64443	6.99038	4.58749	6.22617	8.68621	8.19549	8.68148	9.98238	1.57211	3.85568	6.33988
EVM0000185	greenyellow	Chr1	739198	744060	-	Probable pectinesterase/pectinesterase inhibitor 34 OS=Arabidopsis thaliana OX=3702 GN=PME34 PE=2 SV=1	PREDICTED: probable pectinesterase/pectinesterase inhibitor 34 [Pyrus x bretschneideri]	9.85504	10.9794	15.1057	93.8009	86.7589	110.858	78.5838	70.1395	73.898	29.8995	36.4065	20.6079	49.7786	50.4563	50.1589	58.7181	41.9878	60.7914	54.8463	36.3593	41.4113	17.8802	21.1873	19.9936	11.5312	8.01381	22.1549
EVM0000186	pink	Chr1	17424308	17428940	+	Acyl-coenzyme A oxidase 2, peroxisomal OS=Arabidopsis thaliana OX=3702 GN=ACX2 PE=1 SV=2	PREDICTED: acyl-coenzyme A oxidase 2, peroxisomal-like [Pyrus x bretschneideri]	2.08689	2.73881	2.65085	1.40315	1.16264	1.547	1.77932	1.76568	2.20694	2.387	2.48878	1.83428	2.00987	2.61882	2.36053	3.83553	3.10183	3.30306	6.30463	6.4314	5.7594	8.56902	7.67679	7.61751	82.7303	36.8573	17.6451
EVM0000187	green	Contig00737	88685	94531	+	ABC transporter B family member 1 OS=Arabidopsis thaliana OX=3702 GN=ABCB1 PE=1 SV=1	PREDICTED: ABC transporter B family member 1 [Pyrus x bretschneideri]	8.08214	7.53346	6.56374	3.35341	2.65785	1.97341	4.26748	4.2051	3.92523	5.67071	4.39228	3.56404	2.43764	1.46185	3.04982	1.73982	1.44603	1.98714	1.68889	1.50005	1.87262	2.17124	2.16716	3.4338	2.32404	1.82221	2.47217
EVM0000190	green	Chr2	183274	188810	-	--	uncharacterized protein LOC103413485 [Malus domestica]	16.9236	28.4283	36.5702	26.9977	17.0478	23.1063	20.2138	15.7246	18.6383	13.9583	16.8639	10.9322	5.43066	4.3034	6.22491	6.48387	5.36362	7.60377	4.90884	4.73072	5.0802	6.28932	6.19508	6.85482	8.85023	6.04877	10.9195
EVM0000195	greenyellow	Chr7	661408	669152	-	--	PREDICTED: uncharacterized protein LOC103945892 isoform X1 [Pyrus x bretschneideri]	9.6582	7.99293	6.50439	8.06398	7.98469	7.36956	7.7218	6.62309	7.28177	5.91866	5.60326	5.23336	3.07161	2.57511	2.59157	3.43349	2.15095	3.26167	2.8966	2.45075	2.45458	1.2292	1.77552	1.96952	2.39816	1.87964	1.54564
EVM0000206	bisque4	Contig00485	31329	37355	+	Subtilisin-like protease SBT5.6 OS=Arabidopsis thaliana OX=3702 GN=SBT5.6 PE=2 SV=1	PREDICTED: subtilisin-like protease SBT5.6 [Pyrus x bretschneideri]	2.32168	2.28754	2.36251	3.44589	1.13793	3.75447	1.05346	1.43652	1.48001	5.0464	6.1023	4.99056	3.14757	3.19977	3.13989	4.10268	3.50821	1.4352	0.592053	0.486777	0.798166	1.41482	0.828716	1.5229	0.390382	0.654183	1.4006
EVM0000208	greenyellow	Chr13	11885697	11890815	+	NADPH--cytochrome P450 reductase OS=Catharanthus roseus OX=4058 GN=CPR PE=2 SV=1	NADPH--cytochrome P450 reductase-like [Pyrus ussuriensis x Pyrus communis]	18.0577	25.7861	32.9986	14.32	11.2214	11.6995	34.5119	35.5642	18.3098	21.7422	13.3588	11.4178	5.13811	5.87804	5.10541	5.26195	3.77068	6.1157	4.88877	6.21907	4.29663	3.56353	3.39086	4.09298	8.94143	5.5753	3.67509
EVM0000210	darkgrey	Chr10	27885764	27886732	-	--	hypothetical protein DVH24_017152 [Malus domestica]	1.1513	1.43195	1.59776	2.16826	1.18908	1.16369	0.701814	1.42267	1.38341	1.30825	1.16407	0.840858	1.42131	1.45379	2.23891	1.01768	1.16612	1.38029	0.876191	0.469873	0.0670683	0.347891	0.502242	0.177314	0.104793	0.0458876	0.401449
EVM0000216	green	Chr6	20615758	20655594	-	--	PREDICTED: uncharacterized protein LOC103961074 [Pyrus x bretschneideri]	56.7677	62.0184	56.3072	14.3801	14.7677	12.0385	18.2552	17.45	19.0744	10.8417	8.97471	6.49877	3.37016	2.17707	1.9697	4.51721	2.04381	3.7967	4.33696	2.8758	3.07959	2.58932	4.35001	4.39529	3.25284	2.44484	2.43793
EVM0000223	greenyellow	Chr15	29005867	29008108	-	12-oxophytodienoate reductase 3 OS=Solanum lycopersicum OX=4081 GN=OPR3 PE=1 SV=1	12-oxophytodienoate reductase 3 [Pyrus ussuriensis x Pyrus communis]	29.6746	30.7365	33.998	5.35518	2.87114	2.69655	5.73867	4.76142	6.88877	44.1733	23.0347	34.8639	8.75551	13.7233	8.56377	8.91225	6.67304	11.6424	13.8633	19.649	19.2528	29.0428	24.2552	29.7423	39.8888	27.8236	28.2524
EVM0000224	green	Chr14	5524246	5526700	-	CBBY-like protein OS=Arabidopsis thaliana OX=3702 GN=CBBY PE=1 SV=1	haloacid dehalogenase-like hydrolase domain-containing protein [Pyrus ussuriensis x Pyrus communis]	16.1218	12.1955	11.0693	10.5176	8.61701	11.7259	7.49183	6.98388	4.12089	9.33283	9.40104	11.0842	7.86363	6.52338	6.79844	5.52499	3.8705	4.63135	3.39294	3.95391	4.19989	2.49994	5.63847	6.00412	0.767295	2.25416	1.80555
EVM0000227	greenyellow	Contig01045	44286	49871	-	Amino acid transporter AVT1C OS=Arabidopsis thaliana OX=3702 GN=AVT1C PE=1 SV=1	vacuolar amino acid transporter 1-like [Pyrus ussuriensis x Pyrus communis]	17.8842	14.1314	12.846	41.98	29.8341	29.2572	36.0511	40.8636	27.2208	10.9627	13.9932	10.6955	24.2769	28.9067	17.6851	5.28888	6.07796	4.88728	11.2859	5.05457	8.38195	5.33428	4.48243	7.02324	0.560773	1.24463	1.29685
EVM0000230	antiquewhite4	Contig00393	54985	59695	+	Ent-kaurenoic acid oxidase 2 OS=Arabidopsis thaliana OX=3702 GN=KAO2 PE=1 SV=2	ent-kaurenoic acid oxidase 2-like [Pyrus ussuriensis x Pyrus communis]	0.538392	0.311938	0.541923	1.14243	1.21305	1.99733	1.63508	0.965001	1.04568	2.45596	3.21682	2.56256	2.7486	1.51568	2.59155	4.03535	1.5918	2.72949	0.522196	1.09442	0.804552	1.10857	0.937179	0.392018	0.134611	0.821037	0.540279
EVM0000233	green	Chr7	11122858	11131275	+	Brefeldin A-inhibited guanine nucleotide-exchange protein 2 OS=Arabidopsis thaliana OX=3702 GN=BIG2 PE=2 SV=1	brefeldin A-inhibited guanine nucleotide-exchange protein 2 [Pyrus ussuriensis x Pyrus communis]	48.3642	44.3079	46.2829	41.3523	33.2936	31.9552	35.801	32.4359	37.2925	37.1972	27.8044	22.4041	15.3596	9.59743	12.3795	14.8405	9.36266	13.5801	14.3713	9.78317	10.7135	12.2354	15.1737	15.8894	17.3523	11.4934	13.2818
EVM0000241	darkgrey	Chr6	12754947	12756700	-	Bifunctional dTDP-4-dehydrorhamnose 3,5-epimerase/dTDP-4-dehydrorhamnose reductase OS=Arabidopsis thaliana OX=3702 GN=NRS/ER PE=1 SV=1	PREDICTED: bifunctional dTDP-4-dehydrorhamnose 3,5-epimerase/dTDP-4-dehydrorhamnose reductase-like [Pyrus x bretschneideri]	22.5375	28.1441	36.5101	15.0234	10.6903	13.0319	31.579	26.62	25.9835	15.1579	14.4098	10.8902	15.2154	13.8157	18.061	12.8975	11.6127	14.772	25.3526	16.119	17.8882	36.4019	32.0484	32.4227	105.37	50.2666	75.7225
EVM0000251	skyblue1	Chr16	9752621	9755514	+	Heavy metal-associated isoprenylated plant protein 23 OS=Arabidopsis thaliana OX=3702 GN=HIPP23 PE=1 SV=1	PREDICTED: extensin-like isoform X2 [Pyrus x bretschneideri]	2.86544	4.05045	11.749	7.02796	5.02141	8.88478	4.95467	3.7781	6.36738	6.41481	7.25002	5.00159	2.80056	4.31657	3.58148	3.31122	1.52212	3.88446	4.11468	3.83419	3.19123	2.06972	2.2631	3.55567	13.1385	4.54838	13.6546
EVM0000255	pink	Chr16	11835134	11839366	+	Magnesium transporter MRS2-2 OS=Arabidopsis thaliana OX=3702 GN=MRS2-2 PE=2 SV=1	magnesium transporter MRS2-2-like [Pyrus ussuriensis x Pyrus communis]	18.2325	21.9425	22.3775	0.94519	0.788185	1.15835	1.69762	1.76167	2.31991	4.57937	3.81552	3.95052	4.30625	5.53916	3.33252	11.4916	15.4841	16.1546	31.5861	38.7041	30.0187	60.294	55.6839	54.3367	221.666	127.035	85.9869
EVM0000261	greenyellow	Chr10	14574839	14576446	+	Thaumatin-like protein 1 OS=Arabidopsis thaliana OX=3702 GN=TLP1 PE=2 SV=1	PREDICTED: thaumatin-like protein 1b [Pyrus x bretschneideri]	1.01949	0.430069	0.973732	3.04925	2.99887	3.08924	2.75854	4.27501	2.56221	1.45719	1.04988	1.20341	1.09722	1.71267	2.39469	0.937909	0.686324	0.904478	0.28551	0.546404	0.48946	0	0.198739	0.0629253	0.0536843	0.115103	0.13922
EVM0000262	greenyellow	Chr10	264856	268834	+	SUN domain-containing protein 4 OS=Arabidopsis thaliana OX=3702 GN=SUN4 PE=1 SV=1	hypothetical protein D8674_004698 [Pyrus ussuriensis x Pyrus communis]	9.59116	8.4205	8.30586	4.9032	5.61509	3.59305	5.9438	5.81445	5.82949	9.97877	10.7232	12.875	16.0934	19.8242	14.1529	12.3445	10.7084	11.1229	26.1484	24.8102	27.8148	17.6218	16.1393	16.4047	22.8418	20.5112	12.2016
EVM0000276	green	Chr16	1858825	1865731	+	ATP-dependent DNA helicase homolog RECG, chloroplastic OS=Arabidopsis thaliana OX=3702 GN=RECG PE=3 SV=1	ATP-dependent DNA helicase homolog RECG, chloroplastic isoform X1 [Malus domestica]	7.63544	6.86711	7.46679	3.47451	3.48103	2.63529	3.9363	2.53591	3.87182	3.62976	3.38281	2.82311	2.24379	1.73896	1.07655	2.23105	1.76072	2.16426	1.3161	1.88287	1.71041	2.47387	2.46178	2.41357	3.67341	2.45316	2.63296
EVM0000284	greenyellow	Chr15	44945699	44946694	+	--	PREDICTED: ganglioside-induced differentiation-associated protein 2-like [Pyrus x bretschneideri]	6.60159	8.95381	6.23391	11.8083	12.1917	8.20514	5.69649	5.44435	2.94149	3.9493	4.28271	3.92494	2.67667	3.94355	6.25989	3.74056	3.79395	2.74138	2.85391	4.01595	5.65886	2.66533	2.31098	4.90046	3.78863	4.77567	4.3884
EVM0000290	green	Chr5	14381605	14387934	+	Serine/threonine-protein kinase MHK OS=Arabidopsis thaliana OX=3702 GN=MHK PE=2 SV=2	serine/threonine-protein kinase MHK-like [Pyrus ussuriensis x Pyrus communis]	10.1016	11.0181	12.5729	4.30356	5.46679	6.24734	5.18346	4.26714	4.97869	7.62404	5.70188	4.61539	3.54961	3.69672	1.77876	2.62648	1.97014	3.78657	4.33669	3.26203	2.04777	3.59968	5.22266	7.37519	5.14769	4.31945	5.14054
EVM0000291	green	Chr7	27159154	27162267	+	Probable inactive receptor kinase At4g23740 OS=Arabidopsis thaliana OX=3702 GN=At4g23740 PE=1 SV=1	inactive receptor kinase [Pyrus ussuriensis x Pyrus communis]	13.2179	14.7641	17.4963	6.95635	5.28687	4.50203	5.22989	4.43969	6.06603	6.04463	6.50263	5.06013	4.95952	4.54797	5.76922	4.69404	2.25877	3.84961	2.24015	3.51971	2.76123	1.55824	2.30182	2.15058	3.41797	1.92827	2.86861
EVM0000297	darkgrey	Contig00489	85577	86707	+	ABC transporter I family member 20 OS=Arabidopsis thaliana OX=3702 GN=ABCI20 PE=2 SV=1	ABC transporter I family member 20 [Malus domestica]	19.3481	17.9909	14.9487	14.7365	15.1576	16.3562	24.5081	22.8648	22.9041	23.512	20.1488	19.4921	24.6185	30.4847	24.7876	22.0825	19.7106	24.3988	35.4671	36.5347	33.8494	37.2014	34.8426	36.5557	74.8017	60.3545	59.1789
EVM0000303	green	Chr15	28702314	28703199	-	Protein LURP-one-related 6 OS=Arabidopsis thaliana OX=3702 GN=At2g05910 PE=2 SV=1	PREDICTED: protein LURP-one-related 6-like [Pyrus x bretschneideri]	86.212	105.502	79.6077	67.457	77.9763	75.8954	48.3619	50.1117	53.6779	54.8319	39.0786	40.8492	26.9936	17.1469	27.3609	4.80819	4.51304	4.05155	0.522806	0.720863	1.21331	0.275425	0.0918038	0.275134	3.33522	1.34418	0.0948445
EVM0000305	green	Chr16	3070709	3070861	+	--	uncharacterized protein LOC103425437 [Malus domestica]	9.87812	5.43337	2.82049	17.6388	38.9185	27.4075	45.783	67.4261	43.8081	28.359	33.5197	78.6329	96.4517	87.7172	67.7374	63.6322	74.2413	63.9841	59.6389	74.92	81.8262	103.332	122.601	102.456	32.308	73.849	44.3012
EVM0000309	greenyellow	Chr10	27878033	27880963	+	--	hypothetical protein D8674_042750 [Pyrus ussuriensis x Pyrus communis]	7.75621	11.1257	18.4709	36.9692	32.9651	40.3269	17.9478	16.8694	18.1365	15.7502	18.1858	9.35101	18.6163	16.0891	13.7064	10.8638	8.19939	13.0686	10.2702	6.66617	8.55893	6.46154	5.68494	6.46816	7.75451	5.55354	23.2859
EVM0000310	green	Chr5	31615987	31622986	+	Protein DETOXIFICATION 46, chloroplastic OS=Arabidopsis thaliana OX=3702 GN=DTX46 PE=2 SV=1	PREDICTED: protein DETOXIFICATION 46, chloroplastic-like [Pyrus x bretschneideri]	2.06112	1.12408	2.65987	0.349948	0.58446	0.228682	1.75085	2.01002	1.32575	2.06574	0.901038	1.22081	0.59247	0.902658	0.379329	0.866678	0.445062	0.663064	0.725656	0.839238	0.525417	0.901154	1.00683	1.123	0.429151	0.832288	0.696597
EVM0000314	green	Chr12	5581743	5585974	+	Serine/threonine-protein kinase AtPK2/AtPK19 OS=Arabidopsis thaliana OX=3702 GN=ATPK2 PE=1 SV=2	PREDICTED: serine/threonine-protein kinase AtPK2/AtPK19-like [Pyrus x bretschneideri]	95.5028	121.764	117.708	36.5274	32.0659	28.5442	62.0458	51.6379	60.0479	33.1852	28.5038	26.6992	26.6885	31.1761	23.3671	27.4866	24.6085	24.0067	28.0095	29.3855	31.2278	14.9468	16.8649	17.2261	47.0795	30.6672	22.8668
EVM0000319	green	Chr12	2236318	2239029	-	Trihelix transcription factor GTL2 OS=Arabidopsis thaliana OX=3702 GN=At5g28300 PE=2 SV=1	PREDICTED: trihelix transcription factor GTL2 [Pyrus x bretschneideri]	47.7243	57.3868	82.8375	50.7658	33.1086	30.2791	36.3076	35.213	46.3131	51.5204	50.323	33.3032	32.8721	20.9009	30.7549	18.6177	14.2903	16.2073	11.5027	11.3561	14.0234	14.1719	14.5826	15.0436	15.9332	11.4971	19.5691
EVM0000326	green	Chr7	8415732	8420476	+	Disease resistance protein RPV1 OS=Vitis rotundifolia OX=103349 GN=RPV1 PE=1 SV=1	PREDICTED: TMV resistance protein N-like isoform X1 [Pyrus x bretschneideri]	15.1941	16.1181	16.2212	17.4905	13.7953	13.5353	12.9978	12.9318	11.1121	15.2981	12.7372	11.103	6.69139	4.8223	3.96443	7.82814	5.26819	6.42864	6.2008	6.40925	5.44136	3.87269	5.30074	5.88873	6.13621	3.01595	3.57054
EVM0000328	bisque4	Chr15	5986724	5988784	+	Transcription factor bHLH94 OS=Arabidopsis thaliana OX=3702 GN=BHLH94 PE=1 SV=2	PREDICTED: transcription factor bHLH96-like [Pyrus x bretschneideri]	0.759024	0.33459	0.0851016	13.3525	8.28148	10.6275	10.1221	11.5898	10.0189	36.7495	36.8214	20.0364	35.1766	23.3607	33.635	15.4992	15.7149	16.8572	12.865	9.70428	12.1822	13.9374	10.9875	12.258	1.7446	5.4475	10.8993
EVM0000332	green	Chr5	30587968	30589012	+	40S ribosomal protein S25-2 OS=Arabidopsis thaliana OX=3702 GN=RPS25B PE=3 SV=1	PREDICTED: 40S ribosomal protein S25-2-like [Pyrus x bretschneideri]	1.16534	0.110197	0.299677	0.6079	0.368076	0.493282	1.63167	0.820262	0.995088	1.57501	0.925397	1.19951	1.60838	1.63669	1.537	1.50839	1.21717	1.96334	1.10145	2.03819	2.63698	1.3047	1.21571	0.990222	0.705984	2.5402	1.57607
EVM0000333	greenyellow	Contig01501	43105	45244	-	--	protein disulfide-isomerase LQY1-like [Pyrus ussuriensis x Pyrus communis]	1.21307	3.37733	1.70912	3.40025	5.78541	5.49372	5.89603	8.5172	4.92842	3.01097	2.6706	3.0438	2.31242	2.61979	2.85529	1.41697	2.19597	1.69715	1.55933	1.97853	1.83859	1.03285	1.58098	1.89319	0.801173	1.06355	0.205123
EVM0000334	green	Chr1	1745191	1746975	-	Cytochrome P450 89A9 OS=Arabidopsis thaliana OX=3702 GN=CYP89A9 PE=2 SV=1	PREDICTED: cytochrome P450 89A2-like isoform X2 [Pyrus x bretschneideri]	26.3268	46.8586	63.9099	0	0.0625299	0.0617849	0.138272	0.0220075	1.06178	0.83445	0.281472	0.288066	0.0851289	0	0.0496004	0	0	0.112978	0.106788	0	0	0.037857	0	0.0363591	2.2428	0.112359	0
EVM0000335	greenyellow	Chr15	38618042	38624694	+	Protein ACTIVITY OF BC1 COMPLEX KINASE 8, chloroplastic OS=Arabidopsis thaliana OX=3702 GN=ABC1K8 PE=2 SV=1	PREDICTED: uncharacterized protein LOC103957500 [Pyrus x bretschneideri]	8.6853	8.87705	9.24415	5.58407	3.80775	5.00398	8.1976	8.94678	10.0286	8.33622	8.23069	5.21486	3.04542	2.78107	1.66007	2.35234	1.73986	2.3764	1.44141	1.72315	2.61546	1.04588	1.57887	1.71742	2.55292	1.32473	1.62822
EVM0000348	greenyellow	Chr1	5269228	5272157	-	Wall-associated receptor kinase-like 20 OS=Arabidopsis thaliana OX=3702 GN=WAKL20 PE=2 SV=1	PREDICTED: wall-associated receptor kinase-like 20 [Pyrus x bretschneideri]	3.60109	4.80831	9.32613	15.1467	11.3429	13.9115	22.824	21.2561	18.8822	11.1173	6.18981	6.67212	4.18819	3.68299	4.29274	4.5258	2.61909	4.05189	1.01436	2.4873	2.39554	1.20874	1.57394	1.08254	2.30681	1.64303	1.14085
EVM0000350	green	Chr4	25234031	25234572	+	Pathogenesis-related protein PR-4B OS=Nicotiana tabacum OX=4097 PE=2 SV=1	hypothetical protein C1H46_012184 [Malus baccata]	455.657	357.616	716.59	343.263	90.5069	148.549	253.053	183.202	238.639	242.596	127.521	165.41	118.162	173.891	139.135	50.2048	66.399	59.335	25.1588	33.4554	36.3321	5.97777	19.0206	10.6804	64.4409	30.92	13.7694
EVM0000353	greenyellow	Chr2	25215132	25216099	+	--	hypothetical protein C1H46_035434 [Malus baccata]	39.598	31.3735	20.2458	105.878	180.235	157.111	51.9741	53.9126	52.9887	18.8216	20.838	33.599	18.7213	13.8884	29.8831	11.9293	12.9031	9.5845	7.19087	9.27783	10.3034	6.80064	7.87601	8.17971	2.52625	4.26482	2.71745
EVM0000355	bisque4	Chr16	2807517	2807888	+	--	protein NIM1-INTERACTING 2-like [Pyrus ussuriensis x Pyrus communis]	2.82617	4.42488	1.29019	2.4108	1.08092	1.06755	1.77136	1.48472	1.27775	3.72442	2.43828	3.19521	2.14316	4.22826	4.31642	2.16098	1.30917	1.1547	0.792254	2.32598	0.94339	1.86787	1.08618	1.64498	3.68826	1.31539	0.967758
EVM0000359	green	Chr8	5307090	5312911	+	Probable helicase MAGATAMA 3 OS=Arabidopsis thaliana OX=3702 GN=MAA3 PE=2 SV=1	PREDICTED: uncharacterized protein LOC103962215 isoform X3 [Pyrus x bretschneideri]	44.8826	46.5882	44.6473	23.4485	20.6856	17.9449	20.9881	17.7783	20.0304	27.827	22.4426	17.7665	11.6837	8.72995	7.49063	10.8448	6.06518	9.19191	8.47758	6.93251	7.33612	8.7204	9.53485	10.4735	26.0103	11.5358	10.5472
EVM0000360	mediumpurple2	Chr15	26572109	26573927	+	Cytochrome P450 84A1 OS=Arabidopsis thaliana OX=3702 GN=CYP84A1 PE=1 SV=1	PREDICTED: cytochrome P450 84A1-like [Pyrus x bretschneideri]	80.7913	58.1755	40.7436	54.4486	57.376	42.0401	56.5193	53.4432	62.7245	96.9317	76.8326	46.5961	38.9948	33.9909	58.5492	15.9834	11.4138	12.8905	3.58089	4.28697	3.80087	5.29922	6.03819	4.84257	2.61288	2.92552	3.35282
EVM0000361	skyblue1	Contig01592	22440	25760	-	--	uncharacterized protein LOC103426647 isoform X3 [Malus domestica]	34.6107	44.532	37.646	9.91571	11.5511	7.76819	5.90936	6.62253	5.21659	3.60286	4.21154	3.59471	3.47408	2.64848	2.31488	2.18718	2.52712	1.30237	2.41098	2.74233	3.62758	1.41304	1.94594	1.79876	29.7799	10.6137	2.12141
EVM0000362	antiquewhite4	Chr1	14900093	14901633	+	Phenylacetaldehyde synthase OS=Rosa hybrid cultivar OX=128735 GN=PAAS PE=1 SV=1	tyrosine/DOPA decarboxylase 1-like [Pyrus ussuriensis x Pyrus communis]	3.53809	4.03912	4.98196	2.9489	0.679232	0.930564	4.88294	3.76696	4.47919	8.63019	9.90482	10.5783	32.2038	25.8714	28.9631	8.26103	6.79746	10.099	8.35064	9.5126	13.8693	10.327	20.5949	19.5537	2.42126	7.42504	5.94691
EVM0000366	greenyellow	Chr2	6511026	6511529	+	--	hypothetical protein D8674_020706 [Pyrus ussuriensis x Pyrus communis]	0.847685	2.15261	1.77063	5.15049	6.62693	13.8942	25.4127	38.1704	15.0329	22.6694	13.0747	17.9742	2.94987	3.93985	0.965169	4.99607	3.56713	6.68459	2.25645	5.48199	7.2037	1.45507	0.932035	1.96171	0.77629	0.697616	1.87248
EVM0000373	darkgrey	Chr16	18084419	18085827	-	Cadmium/zinc-transporting ATPase HMA2 OS=Arabidopsis thaliana OX=3702 GN=HMA2 PE=2 SV=1	PREDICTED: putative inactive cadmium/zinc-transporting ATPase HMA3 isoform X1 [Pyrus x bretschneideri]	4.37653	4.14527	4.57786	0.667641	0.329242	0.433353	1.15537	1.7926	2.36774	3.65299	1.69519	2.11469	1.52168	1.5249	2.19383	5.05537	5.0935	5.2235	6.1109	4.93802	5.2753	4.84297	5.58843	5.47297	16.3719	7.58381	7.00221
EVM0000376	bisque4	Chr9	6441866	6442279	+	--	PREDICTED: uncharacterized protein LOC103955028 [Pyrus x bretschneideri]	0	0	0	7.78463	46.9383	25.9668	9.33011	13.4088	11.0566	0.314034	0.191927	1.32614	18.8531	29.2301	27.4173	2.19443	5.66335	2.67482	4.79354	1.33041	1.15934	0	0	0.0315209	0	0.149114	0
EVM0000380	greenyellow	Chr1	1669269	1674161	+	N6-adenosine-methyltransferase non-catalytic subunit MTB OS=Arabidopsis thaliana OX=3702 GN=MTB PE=1 SV=1	methyltransferase-like protein 1 [Pyrus ussuriensis x Pyrus communis]	28.9277	37.9201	45.7242	51.2937	39.8102	39.2164	27.6915	26.6512	31.1553	19.69	22.2134	14.7972	9.43986	6.51312	7.11554	11.7246	8.06031	10.5411	8.63037	6.54199	7.22004	6.06254	6.36717	6.61212	11.0952	6.01414	10.1444
EVM0000382	darkgrey	Chr6	3578666	3580261	-	--	PREDICTED: uncharacterized protein LOC103942317 [Pyrus x bretschneideri]	0.521187	1.17856	0.532962	1.3877	1.09529	1.6856	1.70697	2.60363	1.36457	1.16568	1.92126	1.53504	1.25668	1.78751	1.3725	1.24012	1.99379	1.20809	1.97233	2.62612	1.13835	2.51968	2.82273	3.37587	3.96795	3.27977	4.46758
EVM0000385	pink	Chr10	5029699	5029974	+	Indole-3-acetic acid-induced protein ARG7 OS=Vigna radiata var. radiata OX=3916 GN=ARG7 PE=2 SV=1	PREDICTED: auxin-induced protein 15A-like [Pyrus x bretschneideri]	0.271551	0	1.41268	0	0	0.282699	0	0.42737	0	0.324395	1.61434	0.36802	8.62272	18.4726	9.36207	12.9864	16.0622	21.7918	27.2875	18.5611	18.076	52.0775	42.1733	40.6247	365.366	143.543	160.335
EVM0000387	greenyellow	Chr2	26656685	26661306	-	Disease resistance protein RPV1 OS=Vitis rotundifolia OX=103349 GN=RPV1 PE=1 SV=1	PREDICTED: disease resistance protein TAO1-like [Pyrus x bretschneideri]	1.27534	1.25112	1.47191	2.75054	3.57489	3.56032	3.66809	3.56857	3.31474	1.98858	1.98497	1.45613	1.20235	1.09658	1.02303	1.33896	0.798542	1.07273	1.04166	1.46504	1.12682	0.551366	0.855064	0.9097	1.13087	0.616341	0.720294
EVM0000388	skyblue1	Chr11	31636090	31643781	-	ABC transporter C family member 14 OS=Arabidopsis thaliana OX=3702 GN=ABCC14 PE=1 SV=1	PREDICTED: ABC transporter C family member 14-like [Pyrus x bretschneideri]	36.4111	39.0358	43.7755	1.7552	1.96874	1.12085	2.4921	2.74616	3.77331	2.67157	2.76441	2.21275	2.17931	3.05289	2.09148	5.22865	4.26228	5.62961	7.51443	5.27365	4.31047	7.72804	5.29896	6.7475	25.8859	15.2974	12.6328
EVM0000389	darkgrey	Chr4	2269386	2270864	+	Probable xyloglucan galactosyltransferase GT14 OS=Arabidopsis thaliana OX=3702 GN=GT14 PE=2 SV=1	PREDICTED: probable xyloglucan galactosyltransferase GT14 [Pyrus x bretschneideri]	2.75835	1.80983	2.49733	0.696176	0.908409	0.0999555	1.21347	1.44394	0.617428	6.81822	4.94329	5.01582	4.16133	5.77404	4.80152	4.93902	5.27381	6.16695	8.40525	11.7637	11.5696	11.3602	12.3427	13.7352	8.18453	8.8356	10.922
EVM0000393	green	Chr8	16602852	16607916	+	Protein EMBRYONIC FLOWER 1 OS=Arabidopsis thaliana OX=3702 GN=EMF1 PE=1 SV=1	PREDICTED: protein EMBRYONIC FLOWER 1-like isoform X3 [Pyrus x bretschneideri]	4.86021	5.60718	5.31212	5.53888	4.88053	4.69143	4.0307	4.09671	4.002	4.66809	4.43637	2.94653	1.71468	1.99679	2.35425	2.16542	1.2442	1.92659	1.46965	1.17626	1.36267	1.72063	1.85421	1.64664	2.26177	1.93911	1.91825
EVM0000401	greenyellow	Chr6	22231526	22233537	+	Nucleolar GTP-binding protein 1 OS=Arabidopsis thaliana OX=3702 GN=At1g50920 PE=2 SV=1	nucleolar GTP-binding protein 1-like [Pyrus ussuriensis x Pyrus communis]	4.95197	5.91997	5.67258	7.3807	5.74229	5.87273	4.20092	3.70511	5.63483	2.49602	4.26824	1.64139	1.92935	1.76301	1.77688	1.91296	1.5201	1.99625	1.65602	1.36682	2.0423	0.867077	1.4325	1.83574	2.33564	1.50405	2.26687
EVM0000403	green	Contig01236	34419	37450	-	Vicilin-like seed storage protein At2g18540 OS=Arabidopsis thaliana OX=3702 GN=At2g18540 PE=3 SV=1	PREDICTED: vicilin-like seed storage protein At2g18540 [Pyrus x bretschneideri]	12.5165	14.9735	15.966	3.62288	2.90515	1.23074	0.620633	0.991955	0.366532	0.566093	0.685175	0.523579	0.106166	0.05898	0.0226372	0.228172	0.119236	0.139978	0.219376	0.0630236	0.182441	0.109419	0.229147	0.125899	0.285465	0.172839	0.0306961
EVM0000404	green	Chr4	8686458	8689695	+	Probable sodium/metabolite cotransporter BASS6, chloroplastic OS=Arabidopsis thaliana OX=3702 GN=BASS6 PE=2 SV=1	PREDICTED: probable sodium/metabolite cotransporter BASS5, chloroplastic isoform X1 [Pyrus x bretschneideri]	22.3852	21.7246	23.4329	12.5188	10.5088	8.66822	14.7805	9.15021	13.5662	5.42715	4.34423	4.30622	2.7021	1.72349	2.17032	1.58324	0.827478	1.12037	1.55732	0.951123	1.5118	1.86891	1.61845	1.94513	2.10062	1.73944	1.9342
EVM0000405	greenyellow	Contig00623	49208	50797	-	U-box domain-containing protein 38 OS=Arabidopsis thaliana OX=3702 GN=PUB38 PE=1 SV=1	hypothetical protein DVH24_039558 [Malus domestica]	2.69229	3.37877	2.51035	6.33652	4.51331	5.01875	4.34014	4.37398	3.6383	3.63156	2.7713	2.94571	0.938807	1.10556	1.01245	2.211	1.01217	2.13251	1.16268	0.829694	1.57071	1.10294	1.16045	1.36998	2.21426	1.02482	1.38556
EVM0000408	greenyellow	Chr15	45413291	45416383	-	Probable LRR receptor-like serine/threonine-protein kinase At3g47570 OS=Arabidopsis thaliana OX=3702 GN=At3g47570 PE=2 SV=1	PREDICTED: probable LRR receptor-like serine/threonine-protein kinase At3g47570 [Pyrus x bretschneideri]	2.68734	3.69703	4.64591	4.2149	2.35769	3.0746	2.87036	4.9058	2.15454	4.01909	1.71135	1.55295	0.18145	0.364116	0.122928	0.102679	0.0581533	0.192226	0.0210507	0.0500954	0.0661893	0.0106267	0.0122966	0.0971981	0.0676822	0	0.0648925
EVM0000411	pink	Contig01160	91462	97278	+	Phosphoglycerate mutase-like protein 1 OS=Arabidopsis thaliana OX=3702 GN=At5g64460 PE=2 SV=1	PREDICTED: phosphoglycerate mutase-like protein 1 isoform X1 [Pyrus x bretschneideri]	159.321	205.449	191.774	122.648	97.0908	114.592	78.4292	78.4127	93.7906	86.2138	100.396	87.8695	100.819	102.209	100.178	110.343	106.542	118.118	140.642	126.273	116.924	153.397	136.132	131.049	440.946	258.771	240.073
EVM0000414	bisque4	Chr2	25137647	25143056	+	NAC domain-containing protein 75 OS=Arabidopsis thaliana OX=3702 GN=NAC075 PE=2 SV=1	NAC domain class transcription factor [Malus domestica]	1.75089	2.47279	2.9471	4.7647	3.53111	3.1969	5.0056	5.14385	4.37733	6.14488	7.5596	4.03775	3.9417	2.75599	3.22906	3.75198	1.54826	2.65803	1.53228	2.11445	1.66221	1.28419	1.05879	1.32221	2.16314	1.11415	2.11431
EVM0000415	greenyellow	Chr10	29330343	29330894	+	--	PREDICTED: uncharacterized protein LOC103948180 [Pyrus x bretschneideri]	0.437795	0.10643	0.423065	1.94168	1.45015	0.391431	0.543806	1.50821	0.12154	1.99845	4.2121	3.84626	6.51452	12.1916	6.24124	11.9584	15.7048	12.4191	14.1701	9.03229	11.7957	15.9975	11.8758	12.5493	11.1088	17.4858	13.473
EVM0000420	green	Contig00518	17031	19659	+	B3 domain-containing transcription factor LEC2 OS=Arabidopsis thaliana OX=3702 GN=LEC2 PE=1 SV=1	PREDICTED: B3 domain-containing transcription factor LEC2-like [Pyrus x bretschneideri]	10.5795	13.7276	31.318	11.2683	10.0321	7.96559	4.61361	4.18093	5.83824	5.83236	6.66325	3.57857	1.5767	1.08281	0.893576	2.15939	1.06006	2.32897	1.21064	1.19515	0.856473	0.969944	1.47277	1.60077	3.55214	1.3216	2.40627
EVM0000421	greenyellow	Chr8	20762346	20767498	+	Aminopeptidase M1 OS=Arabidopsis thaliana OX=3702 GN=APM1 PE=1 SV=1	PREDICTED: aminopeptidase M1-like isoform X1 [Pyrus x bretschneideri]	10.0126	8.78786	7.10074	18.9063	19.1428	10.8846	32.6438	42.48	29.0256	25.0786	22.3755	16.6897	13.8324	10.4283	9.42823	12.2828	8.97228	10.3112	12.3508	8.80946	11.5863	6.80696	9.08307	10.1196	7.86378	7.4962	7.78271
EVM0000425	greenyellow	Chr7	19444849	19448483	-	Protein SEEDLING PLASTID DEVELOPMENT 1 OS=Arabidopsis thaliana OX=3702 GN=SPD1 PE=2 SV=1	hypothetical protein C1H46_020738 [Malus baccata]	9.56293	10.953	10.978	2.85206	1.81747	2.51805	4.73994	3.82538	5.01759	14.3318	12.0407	13.8025	5.88187	6.32385	5.46405	4.57343	3.29812	3.48959	3.44382	5.09812	4.99504	8.08819	8.97531	8.44675	10.6116	10.6128	8.76163
EVM0000427	bisque4	Chr11	26645215	26647837	+	Squamosa promoter-binding-like protein 4 OS=Arabidopsis thaliana OX=3702 GN=SPL4 PE=1 SV=1	PREDICTED: squamosa promoter-binding protein 1-like [Pyrus x bretschneideri]	8.5563	4.37512	3.49247	6.81012	5.39333	6.66887	7.6382	5.85013	6.77648	9.14556	6.63395	9.67143	8.37211	7.51561	9.05381	4.42888	4.81452	4.38605	1.80346	2.99093	3.6596	2.32343	3.26935	3.30715	0.373565	1.04256	1.53827
EVM0000432	green	Chr3	935288	941330	+	Homeobox protein LUMINIDEPENDENS OS=Arabidopsis thaliana OX=3702 GN=LD PE=1 SV=2	homeobox protein LUMINIDEPENDENS-like [Pyrus ussuriensis x Pyrus communis]	15.8914	18.9205	20.2315	16.9335	13.6906	15.4556	13.8872	13.0606	13.1662	10.8547	11.2437	7.50648	6.33339	6.89936	5.82611	6.25453	4.35763	6.00549	3.90301	4.37112	4.41501	4.3861	4.40069	4.46221	8.16254	4.32685	5.7387
EVM0000433	greenyellow	Chr2	13905112	13925127	+	--	PREDICTED: CCR4-NOT transcription complex subunit 1-like [Pyrus x bretschneideri]	39.2749	41.4646	43.0608	33.3995	32.4208	27.2355	41.3163	38.5058	37.7293	26.582	20.12	15.3276	8.1527	4.54206	4.13313	7.8103	4.4661	6.97992	6.00545	3.70237	4.87593	4.05052	6.56223	6.87122	9.14295	4.63989	5.85228
EVM0000443	pink	Chr10	19706656	19711399	-	BRCA1-associated RING domain protein 1 OS=Arabidopsis thaliana OX=3702 GN=BARD1 PE=1 SV=1	PREDICTED: BRCA1-associated RING domain protein 1-like [Pyrus x bretschneideri]	2.61842	2.59358	1.96956	4.78367	2.25146	2.94681	2.42563	2.21152	3.24551	2.51976	1.95582	2.14431	4.18083	3.27791	3.3199	2.6478	3.30451	3.88261	3.67619	4.85359	3.92378	2.84753	3.72783	3.1337	11.6819	6.43619	3.99639
EVM0000446	darkgrey	Chr11	19456412	19458485	+	Chaperonin-like RbcX protein 2, chloroplastic OS=Arabidopsis thaliana OX=3702 GN=RBCX2 PE=1 SV=1	PREDICTED: uncharacterized protein LOC103940533 [Pyrus x bretschneideri]	1.25669	1.23575	1.30336	0.243053	0	0.461626	1.53538	1.12991	0	0.653295	0.477475	0.701614	0.266132	0.344487	0.489653	0.234585	0.732424	0.535001	1.0328	1.81547	1.35904	2.25177	3.87888	2.88528	4.55829	4.33974	3.83544
EVM0000449	greenyellow	Chr5	1421388	1424114	+	Cysteine-rich receptor-like protein kinase 29 OS=Arabidopsis thaliana OX=3702 GN=CRK29 PE=2 SV=1	PREDICTED: cysteine-rich receptor-like protein kinase 29 [Pyrus x bretschneideri]	15.3167	16.441	15.4927	14.1005	11.6726	11.0095	22.6879	18.0727	18.5705	16.3497	10.8118	11.0847	4.80361	5.1048	3.10015	4.61557	2.59187	3.71051	3.16283	3.26642	3.88616	2.45998	2.7199	4.07932	2.40036	2.9394	2.81834
EVM0000451	green	Chr16	4983682	4986089	-	Two-component response regulator ARR3 OS=Arabidopsis thaliana OX=3702 GN=ARR3 PE=1 SV=1	two-component response regulator ARR6 [Pyrus ussuriensis x Pyrus communis]	20.6454	13.4581	10.7752	7.34245	4.9712	5.06072	3.66692	1.60588	5.56395	11.9821	12.3656	9.35613	8.95443	7.83586	9.94076	6.05093	4.32769	5.61521	0.606719	2.04643	1.24711	0.640996	0.249697	1.83637	0.652977	0.43707	0.919668
EVM0000452	green	Chr8	4503269	4504270	-	Protein PHOSPHATE-INDUCED 1 OS=Nicotiana tabacum OX=4097 GN=PHI-1 PE=2 SV=1	hypothetical protein D8674_033716 [Pyrus ussuriensis x Pyrus communis]	260.112	488.196	813.78	487.885	298.351	515.143	168.126	148.468	100.843	143.766	85.732	50.032	23.652	11.5418	15.9442	39.8241	25.4579	36.7117	19.3245	19.5915	18.7107	5.47093	8.97459	6.14511	33.7555	4.43843	6.53693
EVM0000455	bisque4	Chr11	5476135	5479223	-	--	PREDICTED: uncharacterized protein LOC103941689 isoform X1 [Pyrus x bretschneideri]	312.844	243.759	190.631	264.146	226.99	189.129	166.466	156.495	181.101	454.843	451.133	540.52	493.311	463	472.369	300.019	281.889	274.334	149.243	141.806	169.084	169.798	202.118	179.888	28.7747	65.2522	79.2742
EVM0000456	bisque4	Chr3	1340197	1340607	-	Classical arabinogalactan protein 26 OS=Arabidopsis thaliana OX=3702 GN=AGP26 PE=2 SV=2	classical arabinogalactan protein 26-like [Pyrus ussuriensis x Pyrus communis]	2.83584	3.55213	6.84882	35.308	33.7235	37.0843	24.8466	25.6871	16.7355	22.04	23.9249	15.2127	63.3688	43.2089	53.3621	32.1251	28.6328	26.0645	24.8641	18.466	24.5089	15.9751	19.3708	20.3927	7.87255	7.1617	18.7583
EVM0000457	green	Contig01100	50032	51272	-	2-alkenal reductase (NADP(+)-dependent) OS=Nicotiana tabacum OX=4097 GN=DBR PE=1 SV=1	PREDICTED: 2-alkenal reductase (NADP(+)-dependent)-like [Pyrus x bretschneideri]	14.9299	15.1548	12.1913	1.1715	1.19562	2.0761	0.43171	0.778825	1.31859	3.39065	1.88184	1.8218	0.891741	1.18927	1.3928	0.097178	0.233768	0.338042	0	0.125141	0.0219643	0	0.260233	0.143847	0.781649	0.058464	0.394246
EVM0000458	green	Chr16	2147336	2151155	-	CDP-diacylglycerol--serine O-phosphatidyltransferase 1 OS=Arabidopsis thaliana OX=3702 GN=PSS1 PE=1 SV=1	phosphatidylserine synthase 2-like [Pyrus ussuriensis x Pyrus communis]	5.37306	6.98522	6.92676	1.05173	1.38293	1.09986	1.38839	2.01323	1.37902	2.69224	2.21309	2.20235	1.23391	1.64731	0.900175	1.66755	1.24134	1.40059	2.59563	1.53632	2.00842	1.35521	1.7016	2.4211	3.34791	2.1776	1.89604
EVM0000461	green	Chr14	8033522	8036660	+	Methionine gamma-lyase OS=Arabidopsis thaliana OX=3702 GN=MGL PE=1 SV=1	PREDICTED: methionine gamma-lyase-like [Pyrus x bretschneideri]	127.859	126.752	113.919	93.2035	95.7271	93.1044	60.1722	63.8952	77.9251	144.067	132.274	94.2758	49.2403	30.3522	48.8646	42.0352	27.8525	34.4611	8.97704	7.38725	11.2754	4.73768	6.58123	8.29809	1.49298	3.38674	6.80374
EVM0000463	skyblue1	Chr8	15749099	15750382	+	F-box protein AFR OS=Arabidopsis thaliana OX=3702 GN=AFR PE=1 SV=2	PREDICTED: F-box protein AFR-like [Pyrus x bretschneideri]	4.93163	9.98812	10.028	0.196307	0	0.237226	0.193579	0	0.327552	0.0281476	0.273052	0.346014	0.929797	0.374961	0.558266	0.24108	0	0.260198	0.0983269	0.304912	0.0462136	0	0.128939	0.135339	10.2342	3.3242	0.304779
EVM0000466	darkgrey	Chr2	27655740	27657393	-	Protein SRG1 OS=Arabidopsis thaliana OX=3702 GN=SRG1 PE=2 SV=1	PREDICTED: protein SRG1-like isoform X1 [Pyrus x bretschneideri]	53.8366	45.2114	37.767	30.0804	23.3182	25.7019	19.4414	23.5104	24.5866	40.4833	55.5442	46.426	51.9332	57.1546	55.4759	82.1407	89.9047	87.5815	112.994	119.214	103.713	182.171	158.181	159.954	132.528	155.037	207.619
EVM0000467	greenyellow	Chr14	25043185	25044384	-	Peroxidase 57 OS=Arabidopsis thaliana OX=3702 GN=PER57 PE=1 SV=1	peroxidase 57-like [Pyrus ussuriensis x Pyrus communis]	0.95464	1.0227	4.84712	58.4253	45.5297	98.0725	21.0506	40.2101	10.5244	4.71706	2.6941	3.85857	9.30627	6.0787	4.9034	14.0983	6.22827	9.23374	0.767991	0.941993	2.09996	0.450496	1.87961	1.5552	0.316044	0.839856	0.478061
EVM0000470	greenyellow	Chr6	5770049	5771605	-	Thylakoid lumenal 17.9 kDa protein, chloroplastic OS=Arabidopsis thaliana OX=3702 GN=At4g24930 PE=1 SV=1	PREDICTED: thylakoid lumenal 17.9 kDa protein, chloroplastic [Pyrus x bretschneideri]	4.89484	5.08644	9.22703	11.142	6.68984	10.811	5.90683	6.51176	3.85836	8.10109	8.90347	8.18218	6.50711	5.70633	7.70755	4.67875	2.28251	3.5879	1.30117	1.75075	3.51744	0.688461	1.93937	2.26669	0.376959	0.301101	0.829041
EVM0000471	greenyellow	Chr3	16761618	16776888	-	Structural maintenance of chromosomes protein 3 OS=Arabidopsis thaliana OX=3702 GN=SMC3 PE=2 SV=1	PREDICTED: structural maintenance of chromosomes protein 3-like [Pyrus x bretschneideri]	10.3138	13.5836	12.6607	13.8978	13.856	12.0663	19.5052	17.6022	16.6741	10.3023	9.8959	7.78314	5.59291	4.05462	3.52766	5.31256	3.34691	4.57763	5.98448	3.89778	3.61669	2.88145	4.94713	4.549	8.5157	4.40738	5.71491
EVM0000474	green	Chr13	20673618	20677247	+	--	PREDICTED: uncharacterized protein LOC103935983 [Pyrus x bretschneideri]	5.43346	9.81324	14.9533	17.4556	9.14344	11.7114	6.4448	4.55714	8.263	13.1624	18.8865	8.33329	9.06399	4.91409	8.85696	5.00778	2.50478	4.35698	3.81072	2.01133	2.83564	3.67429	4.8781	4.73078	1.65608	2.49283	10.8544
EVM0000475	greenyellow	Chr4	19436140	19438572	-	Laccase-7 OS=Arabidopsis thaliana OX=3702 GN=LAC7 PE=2 SV=1	laccase-7-like [Pyrus ussuriensis x Pyrus communis]	1.61607	2.12667	4.89224	6.1756	2.60142	4.54657	7.11329	9.32679	8.41958	6.28589	1.72084	1.24049	1.31235	1.54433	0.597732	0.337105	0.0335546	0.0939092	0	0.183805	0.143298	0	0.0980271	0	0.125596	0.13011	0.0192821
EVM0000476	greenyellow	Chr4	19139868	19140311	+	--	hypothetical protein D8674_024229 [Pyrus ussuriensis x Pyrus communis]	38.2857	41.1472	28.2657	27.873	26.8116	30.402	29.1988	42.3795	39.9061	15.0633	11.4079	17.1665	13.3148	19.1341	16.0113	14.7404	16.9284	13.5702	10.3815	11.9714	10.7706	4.98587	4.83185	3.88178	11.2206	12.8841	4.0703
EVM0000478	greenyellow	Chr4	25960466	25963911	+	Probable leucine-rich repeat receptor-like protein kinase At5g63930 OS=Arabidopsis thaliana OX=3702 GN=At5g63930 PE=1 SV=1	leucine-rich repeat receptor-like protein kinase [Pyrus ussuriensis x Pyrus communis]	7.57535	6.53092	7.30897	5.02402	6.19628	5.45032	18.2734	15.1986	17.9532	14.0011	10.236	11.1449	6.90692	5.45852	7.25182	4.94753	3.57355	4.27789	3.64125	2.60546	2.75633	1.73302	2.73988	2.44474	1.90102	1.54921	1.2386
EVM0000480	greenyellow	Chr1	6108532	6113561	-	Protein-tyrosine-phosphatase MKP1 OS=Arabidopsis thaliana OX=3702 GN=MKP1 PE=1 SV=1	PREDICTED: protein-tyrosine-phosphatase MKP1-like [Pyrus x bretschneideri]	11.8622	10.3182	10.9014	10.8717	10.0237	9.51227	11.3862	11.5533	11.2646	7.55445	7.35208	5.14324	4.0233	3.32513	3.62883	4.33647	2.73817	3.7138	3.51347	2.5912	2.40615	2.66285	3.01852	3.13586	3.91351	2.28589	2.92758
EVM0000484	antiquewhite4	Chr13	21308844	21309631	-	--	PREDICTED: uncharacterized protein LOC103955632 [Pyrus x bretschneideri]	2.17783	1.95603	1.48019	1.0442	1.61983	1.83562	2.35614	2.59991	3.64131	7.40583	13.6241	9.97564	16.483	14.3104	17.0797	15.3935	11.3638	14.7983	6.27675	9.3219	9.62824	6.42301	6.96636	5.38774	1.98234	3.01698	5.46202
EVM0000485	pink	Chr8	25069205	25069678	-	bZIP transcription factor 44 OS=Arabidopsis thaliana OX=3702 GN=BZIP44 PE=1 SV=1	BZIP domain class transcription factor [Pyrus ussuriensis x Pyrus communis]	2.79179	4.30214	8.66251	2.21453	1.00189	1.55729	3.75229	2.31056	1.88024	11.0123	9.68237	5.30812	8.21959	6.59969	7.48529	6.24599	7.82115	5.88179	21.0562	27.3545	16.161	50.3731	42.3366	35.7697	713.129	261.364	161.645
EVM0000488	greenyellow	Chr4	19256794	19258559	+	--	hypothetical protein D8674_024221 [Pyrus ussuriensis x Pyrus communis]	2.50955	3.93933	6.37643	6.78341	4.62423	5.11795	9.75296	11.178	8.89302	7.17382	7.78062	3.01049	3.76008	2.39295	3.51031	3.73295	1.66952	3.06828	2.43	1.7526	1.38297	1.65078	2.36768	1.4492	1.73665	0.696158	3.08888
EVM0000490	green	Chr3	1866469	1866975	+	--	uncharacterized protein LOC103432449 [Malus domestica]	2.44321	3.35147	4.88474	4.37111	3.78995	4.28244	2.06453	2.96958	3.22702	1.20105	1.59044	1.02832	2.0955	1.73065	1.15393	2.54001	2.04449	1.73293	1.75517	0.417883	0.754961	0.77704	1.024	0.603311	2.6028	1.01421	1.77676
EVM0000497	antiquewhite4	Chr5	8036018	8036475	-	--	hypothetical protein C1H46_015990 [Malus baccata]	3.35272	2.37657	1.95702	3.05809	2.82444	3.26197	3.05291	2.28281	2.53583	2.56823	4.09223	4.95601	8.85022	9.62015	9.02383	5.12339	4.93211	3.81757	3.82105	6.54236	6.16714	3.57534	3.81452	5.6778	1.65204	3.88065	2.51796
EVM0000498	green	Chr2	3360075	3362295	+	--	--	1.89678	2.64751	4.69991	2.6955	1.93463	0.84435	0.792003	0.737874	1.02404	1.24443	1.61791	0.554408	0.860152	0.364577	0.324672	0.988312	0.408898	1.30902	0.816136	0.228266	0.330521	0.402954	0.798038	0.786921	0.522405	0.249623	0.573345
EVM0000500	green	Chr15	32961709	32963991	-	--	PREDICTED: uncharacterized protein LOC103949171 [Pyrus x bretschneideri]	5.0194	5.99191	5.89177	5.69548	4.72091	5.16149	2.7466	2.37154	3.60237	3.12325	3.39109	2.02122	1.36444	1.26012	1.68943	1.00855	0.80703	1.14985	0.824176	0.73393	0.724424	0.87508	1.04886	1.31827	1.65351	1.20531	0.723923
EVM0000510	greenyellow	Chr11	3945403	3948230	-	UDP-glycosyltransferase 87A2 OS=Arabidopsis thaliana OX=3702 GN=UGT87A2 PE=1 SV=1	PREDICTED: UDP-glycosyltransferase 87A1-like isoform X2 [Pyrus x bretschneideri]	49.0901	56.2632	50.1031	122.29	109.862	118.943	53.6821	49.6215	70.6529	39.5589	45.5693	43.8002	50.9814	48.9749	48.1953	42.4922	37.9366	39.5717	31.5425	27.379	28.3156	30.9528	26.6821	28.8791	34.0676	29.2936	39.1794
EVM0000518	green	Chr9	1872327	1875217	-	Beta-glucuronosyltransferase GlcAT14B OS=Arabidopsis thaliana OX=3702 GN=GLCAT14B PE=2 SV=1	xylosyltransferase 1 [Pyrus ussuriensis x Pyrus communis]	12.8864	20.5778	33.4717	14.7943	7.26869	7.86593	8.34247	8.98061	11.2306	10.504	10.3107	6.58032	4.4274	3.48315	4.68353	3.41174	2.34245	5.65565	4.26639	2.6896	3.52517	3.2886	4.26501	4.86741	7.13701	3.7917	8.19223
EVM0000520	green	Chr11	31534013	31534978	-	Universal stress protein PHOS34 OS=Arabidopsis thaliana OX=3702 GN=PHOS34 PE=1 SV=1	universal stress protein A-like protein [Pyrus ussuriensis x Pyrus communis]	0	0.486283	0	1.90456	8.549	3.37995	5.83491	4.88044	4.02413	1.23436	1.74361	1.78584	3.18553	4.22457	3.26794	1.98871	2.37193	2.97059	5.15597	2.66268	6.14614	2.51782	3.74499	4.76889	1.07313	2.05526	1.76712
EVM0000527	green	Chr5	2907863	2909186	-	Non-classical arabinogalactan protein 31 OS=Arabidopsis thaliana OX=3702 GN=AGP31 PE=1 SV=1	PREDICTED: non-classical arabinogalactan protein 31-like [Pyrus x bretschneideri]	4.48158	0.271564	5.51461	8.71243	0.561407	2.38529	0.397403	0.260625	0.409364	4.15582	1.86532	0.742439	0.550593	0.662459	0.611797	0	0.029359	0	0	0	0.303236	0.0380354	0.152666	0.165426	0.05697	0	0.140673
EVM0000536	green	Chr15	23669876	23672228	-	Receptor-like cytoplasmic kinase 176 OS=Oryza sativa subsp. japonica OX=39947 GN=RLCK176 PE=1 SV=1	PREDICTED: uncharacterized protein LOC103956519 [Pyrus x bretschneideri]	12.7492	19.6342	24.0802	6.32892	4.76718	3.99117	5.99163	7.09692	6.43802	8.40174	9.0662	8.91473	4.41268	4.33958	2.97433	3.71793	1.84005	3.54525	4.3718	4.80299	2.85935	4.29796	3.91329	4.63518	10.6184	4.03659	8.51803
EVM0000537	floralwhite	Chr12	11228229	11228722	-	Auxin-responsive protein SAUR72 OS=Arabidopsis thaliana OX=3702 GN=SAUR72 PE=1 SV=1	uncharacterized protein LOC103450013 [Malus domestica]	1.33858	0.717881	1.33823	1.98905	1.92514	2.99464	4.42677	5.31713	2.59206	8.5621	2.64523	4.27723	0.640962	2.09297	0.946379	2.69641	0.403687	2.13308	1.13381	1.52301	2.96002	1.23401	1.0315	1.56799	0.76799	0	0.531185
EVM0000541	greenyellow	Chr7	19523432	19533724	-	Kinesin-like protein KIN-UC OS=Arabidopsis thaliana OX=3702 GN=KINUC PE=1 SV=2	armadillo repeat-containing kinesin-like protein 1 [Pyrus ussuriensis x Pyrus communis]	5.23779	5.42981	2.89982	25.6601	24.7055	21.0414	19.5185	23.1458	26.0362	20.5312	18.0379	9.99554	8.30828	4.40871	4.91281	2.35856	1.70846	2.40701	1.3492	1.74194	1.23325	1.52376	1.60663	2.03453	1.8347	1.7363	1.9581
EVM0000543	floralwhite	Chr13	27441113	27444183	+	High affinity nitrate transporter 2.5 OS=Arabidopsis thaliana OX=3702 GN=NRT2.5 PE=1 SV=1	high affinity nitrate transporter 2.5 [Pyrus ussuriensis x Pyrus communis]	6.83662	12.6279	18.3856	8.98152	3.66438	4.95125	10.9132	6.22103	12.2691	27.4281	36.5226	44.0095	4.53571	5.37203	3.27533	7.2981	3.36149	6.02566	2.34477	5.23878	3.16475	5.4953	5.21746	6.07099	4.90904	3.40673	6.69212
EVM0000544	greenyellow	Chr9	5974986	5975708	-	Aquaporin SIP1-1 OS=Oryza sativa subsp. japonica OX=39947 GN=SIP1-1 PE=2 SV=2	PREDICTED: aquaporin SIP1-1-like [Pyrus x bretschneideri]	2.4489	1.22775	0.710706	0.249675	0.574401	0.103707	0.186198	0.644596	0.380727	1.7509	1.40789	2.20366	1.01514	2.26406	1.24148	3.5606	3.28953	4.01536	3.46191	2.25576	5.35166	6.67831	10.9215	8.42043	3.93513	7.55387	3.53365
EVM0000546	greenyellow	Chr15	40094826	40097771	-	Triacylglycerol lipase OBL1 OS=Arabidopsis thaliana OX=3702 GN=OBL1 PE=1 SV=1	PREDICTED: uncharacterized protein LOC103955098 [Pyrus x bretschneideri]	0.262639	0.219253	0.278451	1.60563	1.6775	0.848673	0.566704	0.580298	0.542583	10.3448	14.2585	9.23217	13.6623	14.7962	12.9977	16.2766	13.0015	12.3769	7.24663	8.1641	9.33075	10.2023	12.1752	10.816	4.27641	10.864	13.5356
EVM0000548	greenyellow	Chr14	3154731	3156698	+	Geranylgeranyl diphosphate reductase, chloroplastic OS=Nicotiana tabacum OX=4097 GN=CHLP PE=2 SV=1	PREDICTED: geranylgeranyl diphosphate reductase, chloroplastic [Pyrus x bretschneideri]	127.711	121.68	123.999	241.423	197.236	258.589	106.059	109.079	80.0085	110.556	137.88	159.832	123.286	123.325	153.714	176.011	128.693	149.036	54.5885	60.4871	67.8845	44.5839	80.4751	68.5265	10.0866	19.4462	42.6924
EVM0000552	green	Chr13	16236260	16238505	+	PHD finger protein ING1 OS=Arabidopsis thaliana OX=3702 GN=ING1 PE=1 SV=1	PREDICTED: PHD finger protein ING1-like [Pyrus x bretschneideri]	3.42775	1.63493	1.50818	2.26142	1.29505	1.36425	1.87015	1.1465	1.6609	2.17597	1.23181	0.620275	1.84677	1.59157	0.416105	2.50425	0.533597	1.5773	0.558016	0.825375	0.284405	0.84587	1.45016	0.83987	0.627617	1.35007	1.55188
EVM0000555	green	Chr5	32266826	32267405	-	30S ribosomal protein S31, mitochondrial OS=Arabidopsis thaliana OX=3702 GN=At2g21290 PE=1 SV=1	30S ribosomal protein S31 [Pyrus ussuriensis x Pyrus communis]	11.7789	7.01679	6.09467	7.91522	10.1368	9.63069	13.4154	16.9395	14.0459	14.8027	12.548	29.9097	38.4988	49.8435	51.9775	24.284	28.6972	26.5342	40.4349	42.3985	46.0114	44.3619	33.7972	37.9775	14.3007	41.2412	19.0033
EVM0000558	skyblue1	Chr15	28463636	28464904	+	Peroxiredoxin Q, chloroplastic OS=Populus jackii OX=640484 GN=PRXQ PE=1 SV=1	PREDICTED: peroxiredoxin Q, chloroplastic-like [Pyrus x bretschneideri]	1.23948	1.22399	0.59771	3.78758	4.08333	8.47418	4.89466	8.6604	2.47967	3.07413	2.05014	5.91655	2.20392	3.93605	2.68768	3.71144	2.686	2.82686	3.63861	4.40499	5.59358	2.39952	7.45112	5.02752	1.31511	1.00472	0.739755
EVM0000559	green	Chr6	25416252	25420941	+	DEAD-box ATP-dependent RNA helicase 42 OS=Arabidopsis thaliana OX=3702 GN=RH42 PE=1 SV=2	PREDICTED: DEAD-box ATP-dependent RNA helicase 42 [Pyrus x bretschneideri]	49.092	60.4991	52.599	47.8991	44.9527	36.8569	36.2748	31.1603	37.0659	24.9676	20.8525	16.5101	9.05488	5.07081	5.787	7.34571	4.89105	7.12776	6.39575	3.98939	5.29532	4.73883	6.38378	6.27495	9.93116	5.44701	5.7682
EVM0000562	greenyellow	Chr9	7926294	7929485	-	Protein JASON OS=Arabidopsis thaliana OX=3702 GN=JASON PE=2 SV=1	PREDICTED: protein JASON-like isoform X1 [Pyrus x bretschneideri]	1.97013	1.68308	1.05124	5.86342	4.64231	4.34492	2.10303	1.77068	1.78248	1.39259	1.35271	1.24801	2.09539	1.03388	1.75045	0.592778	0.130034	0.329303	0.268826	0.469317	0.430188	0.114185	0.0849558	0.0951496	0.0224777	0.0581767	0.130674
EVM0000563	green	Contig00146	27804	29295	+	--	uncharacterized protein LOC103450811 [Malus domestica]	2.01626	0.614398	1.33753	2.25332	3.85646	1.41079	4.09078	3.62729	3.33679	2.47919	2.23235	4.83956	5.81108	5.91552	5.50105	10.4173	11.4363	10.1229	8.99307	9.10588	10.3378	12.0758	9.71355	9.52576	3.98845	8.43885	8.59213
EVM0000573	greenyellow	Chr14	22324347	22326693	-	--	PREDICTED: uncharacterized protein LOC103963343 [Pyrus x bretschneideri]	6.86557	4.13947	6.53398	28.8354	22.4153	23.3846	6.02542	6.07331	8.04108	4.29414	6.5527	4.29066	9.05045	6.7925	11.6121	4.56441	3.77789	3.21724	1.31619	2.05592	1.34596	0.5024	0.629162	0.60795	0	0	1.12222
EVM0000576	darkgrey	Chr2	2440747	2442925	+	Trihelix transcription factor ASIL2 OS=Arabidopsis thaliana OX=3702 GN=ASIL2 PE=1 SV=1	junction-mediating and -regulatory protein-like [Pyrus ussuriensis x Pyrus communis]	3.83993	3.82465	4.36598	5.53257	4.98455	4.24086	4.12982	5.89073	4.72067	5.3085	10.4966	7.42567	7.16716	9.5643	6.4551	22.5473	26.6339	25.917	27.9531	35.0041	30.7733	28.9664	25.9693	26.6466	60.3355	41.0624	74.0201
EVM0000578	green	Chr5	12291223	12297185	+	Autophagy-related protein 9 OS=Arabidopsis thaliana OX=3702 GN=ATG9 PE=2 SV=1	PREDICTED: autophagy-related protein 9-like [Pyrus x bretschneideri]	21.2269	22.5174	22.659	14.682	14.0715	13.1535	18.124	16.4842	16.2545	14.6804	14.1088	10.0415	7.28632	5.45089	5.71024	6.83384	5.34978	6.13708	5.28924	5.05411	5.04641	4.9795	5.02123	4.99228	7.98799	4.88494	5.15116
EVM0000581	bisque4	Chr13	27997510	27999931	-	Protein ALTERED XYLOGLUCAN 4 OS=Arabidopsis thaliana OX=3702 GN=AXY4 PE=1 SV=1	PREDICTED: protein ALTERED XYLOGLUCAN 4-like [Pyrus x bretschneideri]	9.10857	13.6356	17.6305	3.16581	1.40897	1.97779	2.6109	2.79425	3.34834	7.12063	8.86912	7.29694	7.91252	8.26179	8.12509	8.89008	8.42026	10.7984	15.375	15.2964	16.1392	12.4838	12.4585	12.6851	22.2905	13.1903	19.7553
EVM0000586	antiquewhite4	Chr13	20056976	20060659	-	VAN3-binding protein OS=Arabidopsis thaliana OX=3702 GN=VAB PE=1 SV=1	PREDICTED: VAN3-binding protein-like [Pyrus x bretschneideri]	41.7936	46.1657	43.548	42.0352	42.0567	37.4847	36.6717	36.3584	36.997	54.7119	93.8926	68.799	52.7327	59.3633	47.5831	126.788	112.129	114.584	65.4507	48.926	55.7145	26.2424	22.5317	22.9303	10.9503	21.868	30.9799
EVM0000588	green	Chr13	27586345	27589761	+	--	hypothetical protein D8674_016408 [Pyrus ussuriensis x Pyrus communis]	9.67741	9.00992	8.04659	6.33062	4.24727	4.03329	6.65173	4.62762	5.76171	6.21626	3.16116	4.29208	2.90654	2.30645	2.17977	1.20124	1.40935	0.972881	0.802783	0.699739	1.16521	0.472022	0.568353	1.10982	1.31398	0.9972	0.786274
EVM0000598	green	Contig01328	8700	11344	+	Amino acid transporter AVT6A OS=Arabidopsis thaliana OX=3702 GN=AVT6A PE=2 SV=1	PREDICTED: probable sodium-coupled neutral amino acid transporter 6 [Pyrus x bretschneideri]	75.6731	59.4184	70.4157	66.641	67.1982	61.2305	46.1592	53.7178	48.8293	39.3973	28.3135	28.7607	23.5931	22.4804	27.6929	11.7193	12.4437	13.0566	12.5249	9.32893	11.8346	14.3959	16.7993	18.9165	7.50692	8.90998	8.81038
EVM0000599	green	Chr13	31320577	31322929	-	Cytochrome P450 CYP749A22 OS=Panax ginseng OX=4054 PE=2 SV=1	PREDICTED: cytochrome P450 CYP749A22-like [Pyrus x bretschneideri]	14.7233	15.8509	15.9809	13.3248	5.9274	9.03624	8.95316	8.34738	10.0729	9.02285	9.44382	9.62743	7.98831	7.73451	7.861	4.95219	3.33749	4.58677	2.72186	3.84379	4.47793	3.41717	4.74097	4.46925	2.90886	2.54092	3.3003
EVM0000600	bisque4	Chr13	32014287	32015735	+	Cell number regulator 10 OS=Zea mays OX=4577 GN=CNR10 PE=2 SV=1	cell number regulator 10-like [Pyrus ussuriensis x Pyrus communis]	0.328589	0	0	2.21381	3.731	1.54073	3.56418	4.48119	4.95302	1.49457	0.846234	2.80907	3.31574	3.20658	2.15017	0.582751	1.077	0.249613	0.608753	0.240791	0.571556	0.751235	0.673478	0.562916	0.0453023	0.159424	0.943976
EVM0000601	greenyellow	Chr10	4740204	4747832	+	--	PREDICTED: DNA polymerase V [Pyrus x bretschneideri]	16.6215	16.0674	15.6602	20.6399	17.6476	15.8013	23.9739	21.5771	23.3408	16.5737	13.0843	11.2456	8.19356	6.32996	5.25704	8.26511	4.86494	7.36846	6.3781	4.41021	4.48487	3.99152	6.13471	4.96706	4.96031	3.52413	4.16182
EVM0000603	bisque4	Chr1	7221805	7226908	-	Probable aquaporin PIP2-5 OS=Arabidopsis thaliana OX=3702 GN=PIP2-5 PE=1 SV=1	PREDICTED: probable aquaporin PIP2-5 isoform X1 [Pyrus x bretschneideri]	51.3244	33.223	19.4339	77.6083	124.357	94.0323	77.1588	83.7825	105.493	62.5927	43.4954	56.918	60.4648	53.6836	63.0133	36.5822	25.5824	32.4053	9.79754	11.7091	12.3715	5.597	8.17173	6.06733	0.747327	4.16235	2.54487
EVM0000606	green	Chr9	12786882	12790015	-	--	PREDICTED: uncharacterized protein LOC103936726 isoform X2 [Pyrus x bretschneideri]	18.1188	30.6507	50.2301	21.6024	14.3022	17.5808	13.3183	11.1733	12.4296	14.977	12.1395	11.1164	6.04106	5.34422	3.63596	7.31037	5.37642	7.3454	6.66258	6.0989	7.47613	7.09281	7.19828	9.30453	11.9051	8.34998	15.1605
EVM0000612	greenyellow	Chr10	4564675	4571633	+	Protein EXECUTER 1, chloroplastic OS=Arabidopsis thaliana OX=3702 GN=EX1 PE=1 SV=1	PREDICTED: protein EXECUTER 1, chloroplastic [Pyrus x bretschneideri]	30.224	32.7458	23.0647	53.3638	94.0696	85.5862	59.532	57.8123	61.9507	15.5094	14.5045	13.703	10.2382	7.89763	8.33613	6.88936	5.88923	7.40865	7.49494	5.90088	5.61584	4.23604	5.40271	6.10527	7.02921	4.48744	4.45313
EVM0000613	pink	Chr11	5972079	5974693	+	--	PREDICTED: uncharacterized protein LOC103964681 [Pyrus x bretschneideri]	3.43823	3.496	3.47569	6.86191	9.64236	9.36372	19.8839	19.8931	15.8993	9.27976	10.1935	8.78749	17.7396	22.4084	20.4645	18.8404	24.1503	22.4558	66.6533	55.3647	50.8837	85.702	53.866	62.6644	470.156	266.36	168.283
EVM0000615	greenyellow	Chr8	21861086	21862460	+	--	hypothetical protein D8674_032754 [Pyrus ussuriensis x Pyrus communis]	5.36566	6.22954	5.28667	7.28968	8.8061	9.1921	8.16885	9.60304	6.99406	8.63073	12.5758	8.78471	19.2163	22.1577	17.9035	11.6078	13.898	12.9265	23.279	22.6074	25.7949	21.0333	18.0948	17.3167	28.4126	26.7218	34.7039
EVM0000618	greenyellow	Chr17	4646273	4653722	-	Receptor-like protein kinase FERONIA OS=Arabidopsis thaliana OX=3702 GN=FER PE=1 SV=1	PREDICTED: receptor-like protein kinase FERONIA [Pyrus x bretschneideri]	7.47814	11.2799	12.0691	16.19	8.63637	15.1891	14.4269	10.0518	9.86632	11.3618	10.2877	10.2763	4.16425	3.80664	4.36378	3.27388	2.34542	2.60794	1.09588	1.80178	1.64156	0.759435	1.44321	1.57937	0.692088	0.704883	0.390748
EVM0000624	greenyellow	Chr11	15642044	15653586	-	Indole-3-acetaldehyde oxidase OS=Arabidopsis thaliana OX=3702 GN=AAO1 PE=1 SV=2	PREDICTED: indole-3-acetaldehyde oxidase-like isoform X2 [Pyrus x bretschneideri]	2.24672	1.57766	1.74883	2.21519	1.01222	1.09137	4.01414	2.79048	3.41806	2.78392	1.70522	1.63162	1.06526	0.826271	1.29418	1.15546	0.444219	0.590813	0.496436	0.452104	0.596592	0.515641	0.783208	0.846547	2.08151	0.923021	0.746614
EVM0000631	green	Chr3	786493	792243	-	ABC transporter C family member 4 OS=Arabidopsis thaliana OX=3702 GN=ABCC4 PE=1 SV=2	PREDICTED: ABC transporter C family member 14-like [Pyrus x bretschneideri]	5.90728	5.9711	8.14405	7.10583	3.69556	4.07421	4.2005	4.73567	6.16553	6.52181	3.3798	3.27553	2.4641	1.89899	2.14729	2.41359	0.943204	1.61427	0.877086	0.709573	0.926909	0.64959	0.654282	0.643539	3.20418	1.07914	0.774073
EVM0000635	darkgrey	Chr15	18071651	18076267	-	14-3-3-like protein GF14 kappa OS=Arabidopsis thaliana OX=3702 GN=GRF8 PE=1 SV=2	14-3-3-like protein GF14 kappa isoform X2 [Malus domestica]	500.707	385.496	310.221	321.871	354.194	325.126	309.944	328.71	355.066	616.374	681.188	755.735	734.719	789.083	702.557	1551.89	1582.68	1543.69	1694.33	1766.83	1602.24	1978.8	1843.14	1865.08	1404.43	2004.07	2083.64
EVM0000636	bisque4	Chr15	5330197	5332096	+	Cyclin-D4-1 OS=Oryza sativa subsp. japonica OX=39947 GN=CYCD4-1 PE=2 SV=2	PREDICTED: cyclin-D2-1-like [Pyrus x bretschneideri]	1.12148	1.36347	0.644958	0.999244	0.825545	1.05413	1.14938	0	0.690027	2.12294	1.79021	1.8288	2.59926	2.96072	2.28655	0.754689	0.711881	0.962688	0.850726	0.999635	0.909677	0.573648	0.302095	0	0	0	0
EVM0000637	green	Chr13	31240137	31241308	-	Auxin-responsive protein IAA32 OS=Arabidopsis thaliana OX=3702 GN=IAA32 PE=1 SV=2	PREDICTED: auxin-responsive protein IAA32 [Pyrus x bretschneideri]	0	0	0	0.181966	0.452091	0	0.832441	1.12057	0.504685	1.10724	0.649615	0.816727	3.15425	1.43105	2.46135	0.521823	0.987999	0.502935	0.710491	0.500995	1.65167	1.42791	2.57181	2.52862	0.894156	1.66359	1.09725
EVM0000638	green	Chr16	5006192	5007319	+	Metalloendoproteinase 2-MMP OS=Arabidopsis thaliana OX=3702 GN=2MMP PE=1 SV=1	metalloendoproteinase 1-like [Pyrus ussuriensis x Pyrus communis]	23.4354	53.8587	63.8961	36.0969	31.5482	41.8384	29.7512	36.0629	26.138	39.1603	38.1279	20.943	8.0881	5.51803	7.34454	10.2691	7.94268	8.82153	5.56666	6.85148	6.88778	4.36517	8.09891	8.18661	2.35022	2.54647	5.81733
EVM0000639	greenyellow	Chr13	30092346	30093419	-	S-adenosylmethionine decarboxylase proenzyme OS=Catharanthus roseus OX=4058 GN=SAMDC PE=1 SV=1	PREDICTED: S-adenosylmethionine decarboxylase proenzyme [Pyrus x bretschneideri]	29.4933	15.3622	16.5446	15.6478	12.4453	12.762	49.5328	49.316	29.3448	54.8583	22.1126	30.5254	22.8562	26.1724	24.7029	13.1921	11.6005	16.1181	16.5374	14.4502	14.4616	16.7758	15.3069	13.8611	17.959	9.3963	9.29656
EVM0000643	greenyellow	Chr11	25495997	25498236	+	Protochlorophyllide reductase, chloroplastic OS=Cucumis sativus OX=3659 GN=PORA PE=2 SV=1	PREDICTED: protochlorophyllide reductase, chloroplastic [Pyrus x bretschneideri]	7.79735	6.28243	6.21136	157.148	88.3703	111.417	20.4518	27.4504	17.1569	23.7922	28.6325	36.072	49.6572	49.4989	57.0174	46.2465	39.8965	36.9225	14.2883	18.9577	17.6791	9.14493	15.4816	15.1418	3.99639	3.99987	7.29904
EVM0000649	greenyellow	Chr13	33185232	33188588	+	Pyruvate kinase, cytosolic isozyme OS=Glycine max OX=3847 PE=2 SV=1	pyruvate kinase [Pyrus ussuriensis x Pyrus communis]	115.129	117.781	116.556	311.703	422.75	423.009	370.031	368.289	359.763	90.127	124.083	93.2484	114.505	118.329	112.628	136.344	121.038	134.984	117.281	73.6015	83.7291	36.5021	44.2772	43.111	45.6508	34.4222	50.6275
EVM0000651	greenyellow	Contig00928	89170	92018	-	--	putative methionine--tRNA ligase [Prunus yedoensis var. nudiflora]	0.209167	0.235403	0	0.914051	1.83729	0.523866	3.97309	4.24451	2.69661	2.10949	2.11401	2.19291	1.30894	1.05115	1.00876	1.40278	0.961908	1.08138	0.795923	0.862875	0.608657	0.29967	0.446779	0.815035	0.750333	1.22654	0.804053
EVM0000652	greenyellow	Chr3	5254737	5258439	-	Cytochrome P450 CYP72A219 OS=Panax ginseng OX=4054 PE=2 SV=1	cytochrome P450 CYP72A219-like [Pyrus ussuriensis x Pyrus communis]	0.203966	0.673257	0.253411	0.497835	0.975432	0.618307	1.15619	1.25497	0.755259	3.13318	4.72255	3.21189	8.07052	5.66975	4.45813	10.7089	6.61596	5.93669	7.51848	11.2548	11.9208	6.09327	9.03572	9.2636	3.69226	7.02393	8.94404
EVM0000656	antiquewhite4	Chr1	2741582	2744129	+	Alpha-L-fucosidase 1 OS=Arabidopsis thaliana OX=3702 GN=FUC1 PE=1 SV=2	alpha-L-fucosidase 1-like [Pyrus ussuriensis x Pyrus communis]	2.26971	2.69142	3.52559	29.9605	22.8602	27.1304	11.987	12.3895	9.94843	25.2231	25.6553	19.3619	38.3408	29.1358	45.9169	30.6721	22.4078	25.2641	15.662	14.2799	19.4077	10.8181	12.1807	12.1493	4.36673	7.00631	14.0818
EVM0000661	antiquewhite4	Chr15	43542100	43544131	-	Cytochrome P450 82A3 OS=Glycine max OX=3847 GN=CYP82A3 PE=2 SV=1	PREDICTED: cytochrome P450 82A3-like [Pyrus x bretschneideri]	0.870866	0.369856	0.308102	1.14653	0.674889	0.386239	0.321307	0.29749	0.555576	4.5871	6.15903	7.0294	9.10643	7.17959	13.2803	8.426	10.8419	8.61399	1.47441	1.82115	2.59702	3.69837	1.35797	2.79149	0.414249	1.09998	1.04655
EVM0000666	greenyellow	Chr8	15367026	15373845	+	Plasma membrane ATPase 4 OS=Nicotiana plumbaginifolia OX=4092 GN=PMA4 PE=2 SV=1	PREDICTED: plasma membrane ATPase 4 isoform X2 [Pyrus x bretschneideri]	97.2979	87.5692	94.0492	90.5963	59.6981	61.0008	106.413	93.2128	92.981	117.479	70.9742	70.6982	35.0314	34.3953	29.124	31.3704	19.637	27.0771	14.5363	19.047	18.6148	15.6787	18.4851	19.7732	43.995	21.8994	16.3665
EVM0000668	greenyellow	Chr5	18385280	18386184	+	--	hypothetical protein D8674_026798 [Pyrus ussuriensis x Pyrus communis]	1.474	0.741843	0.318311	0.641896	0.332905	0.112105	0.0646733	0.396139	0.220432	1.03163	1.75008	1.65793	1.72623	2.93813	1.74896	3.73111	4.56584	2.30719	2.94601	2.46478	3.06898	2.38556	2.76026	1.90891	1.31328	2.01806	2.7491
EVM0000669	darkgrey	Chr11	1345154	1349866	-	Accelerated cell death 11 OS=Arabidopsis thaliana OX=3702 GN=ACD11 PE=1 SV=1	protein PLEKHA9 [Pyrus ussuriensis x Pyrus communis]	2.41319	2.86305	3.23056	1.90056	1.03802	1.83767	1.41719	1.60504	1.24633	2.16674	2.16998	2.37156	1.58976	1.37765	1.68679	1.45883	1.99041	1.64634	2.79625	3.61071	2.61735	4.93694	4.87655	5.13271	6.13224	4.68492	5.63782
EVM0000672	green	Chr5	5468269	5477808	+	Cation-chloride cotransporter 1 OS=Arabidopsis thaliana OX=3702 GN=CCC1 PE=1 SV=1	PREDICTED: cation-chloride cotransporter 1-like [Pyrus x bretschneideri]	16.3253	17.621	14.475	11.9519	8.44769	8.6722	13.3043	12.0254	11.3723	8.3727	6.40664	4.76055	5.18151	3.33719	4.33151	3.72331	2.93591	3.88137	4.36595	3.5979	3.90325	4.5449	4.35111	4.16605	8.25601	5.48931	4.13386
EVM0000673	green	Chr14	1344026	1345224	-	Transcription factor MYB62 OS=Arabidopsis thaliana OX=3702 GN=MYB62 PE=2 SV=1	PREDICTED: transcription factor MYB108-like [Pyrus x bretschneideri]	740.085	1384	1718.94	125.495	68.8878	94.205	111.66	84.5904	128.606	192.855	183.668	134.815	21.1507	23.0436	16.3307	38.2608	34.3356	29.7866	32.5385	56.3237	46.6869	15.0941	13.3167	20.7941	156.837	36.7035	37.8615
EVM0000675	bisque4	Chr8	13685010	13686646	-	Cytochrome c oxidase subunit 5b-1, mitochondrial OS=Arabidopsis thaliana OX=3702 GN=COX5B-1 PE=1 SV=1	cytochrome c oxidase subunit 5b-2 [Pyrus ussuriensis x Pyrus communis]	1.93665	1.14235	1.3848	7.19243	6.01843	11.239	13.6831	13.6568	14.9492	4.27487	3.29217	1.58426	12.4474	12.3704	15.6635	4.73802	5.19136	4.76933	8.03967	7.31359	7.16431	5.58247	5.54939	4.62537	2.03464	5.19711	5.4081
EVM0000677	green	Chr4	24410907	24414643	+	Sodium/hydrogen exchanger 1 OS=Arabidopsis thaliana OX=3702 GN=NHX1 PE=1 SV=2	PREDICTED: sodium/hydrogen exchanger 1-like [Pyrus x bretschneideri]	34.4894	44.4471	44.9358	19.5345	5.44426	6.03269	2.03825	1.38429	2.40267	12.4732	15.8164	10.5901	5.38346	4.32996	2.83236	8.20146	4.05349	6.46992	2.63975	3.3055	4.71978	4.10432	5.92917	7.18044	16.0018	8.60127	7.72951
EVM0000678	darkgrey	Chr9	1102635	1104961	-	High affinity nitrate transporter 2.7 OS=Arabidopsis thaliana OX=3702 GN=NRT2.7 PE=2 SV=1	PREDICTED: high affinity nitrate transporter 2.7 [Pyrus x bretschneideri]	0.22333	0.699506	0	0.080033	0.0588921	0	1.36512	4.0093	3.86889	1.55849	0.0775059	4.88789	3.15529	2.11951	1.09531	0.0599778	8.56484	0.036872	13.9885	0.137645	0.40538	15.455	7.3732	0.260175	48.7501	27.7838	26.5942
EVM0000682	greenyellow	Chr17	7941583	7948166	-	Nuclear pore complex protein NUP133 OS=Arabidopsis thaliana OX=3702 GN=NUP133 PE=1 SV=1	hypothetical protein D8674_018721 [Pyrus ussuriensis x Pyrus communis]	12.0128	13.3703	10.2742	9.29873	8.59143	6.43286	16.0087	14.3207	14.7992	11.1145	9.19611	8.43738	4.94944	4.82577	4.23412	4.82566	3.11787	4.57185	4.56748	3.98634	4.22888	5.3834	5.63367	6.00255	5.03105	4.78205	5.09809
EVM0000684	green	Chr14	17019876	17022280	+	F-box protein At2g26850 OS=Arabidopsis thaliana OX=3702 GN=At2g26850 PE=2 SV=1	F-box protein [Pyrus ussuriensis x Pyrus communis]	7.79099	8.28601	8.48976	1.44373	0.440022	0.55643	0.855829	0.554106	0.29088	4.05545	1.72483	1.32449	3.89807	2.8245	4.48492	1.18776	0.855386	1.04518	0.47599	0.404645	1.25741	0.84562	1.76577	1.45374	0.976112	2.04704	3.0987
EVM0000688	greenyellow	Chr15	35461844	35470254	+	Zinc finger CCCH domain-containing protein 7 OS=Arabidopsis thaliana OX=3702 GN=At1g21570 PE=1 SV=1	PREDICTED: uncharacterized protein At1g21580-like, partial [Pyrus x bretschneideri]	26.5201	30.6178	36.9847	26.6059	23.606	21.4055	34.3296	30.8005	31.1415	20.7461	18.5714	11.7871	7.52272	4.90802	3.63674	6.60509	4.35136	6.39084	5.77596	3.21801	4.23212	3.72588	5.91515	5.09455	5.84572	3.11188	6.13605
EVM0000690	green	Chr15	23832062	23835404	-	Probable disease resistance protein At5g66900 OS=Arabidopsis thaliana OX=3702 GN=At5g66900 PE=3 SV=1	PREDICTED: probable disease resistance protein At5g66900 isoform X1 [Pyrus x bretschneideri]	52.911	54.2304	57.0413	32.7425	70.7442	61.35	30.7889	31.7571	39.1532	18.0074	6.71948	4.24623	5.45095	7.82151	4.45933	5.51552	6.72397	7.52961	10.4856	7.55875	7.46156	3.24796	3.29844	4.16738	25.8418	10.5977	5.74971
EVM0000691	greenyellow	Contig00465	417	6746	+	--	PREDICTED: CCR4-NOT transcription complex subunit 10-like [Pyrus x bretschneideri]	8.54809	6.70276	5.84531	7.64936	9.12249	6.97753	7.86865	8.78493	9.13037	3.86297	3.93802	3.95033	3.28011	2.66612	2.42874	4.21593	3.10327	4.02585	3.2044	1.64153	1.71955	1.54045	2.31948	1.97058	3.38671	1.81145	1.84833
EVM0000692	greenyellow	Chr10	29353639	29356276	-	--	PREDICTED: ankyrin repeat domain-containing protein 13C [Pyrus x bretschneideri]	1.75315	1.56632	1.70955	6.42935	5.83022	5.43784	4.26014	5.6851	5.23033	6.0378	3.49036	3.73858	3.37835	2.8089	3.48322	0.856491	0.538535	1.15254	0.221872	0.177445	0	0.0914439	0.246433	0.501559	0.386101	0.429991	0.734372
EVM0000693	greenyellow	Chr16	23147240	23147953	-	--	PREDICTED: uncharacterized protein LOC103939534 [Pyrus x bretschneideri]	30.4522	37.6179	28.2974	14.3002	13.3801	11.6147	28.2767	35.2625	27.6398	34.3816	23.0287	27.5155	13.4571	19.1624	18.3098	13.0156	9.13773	9.85612	6.33654	12.3048	13.4174	6.49687	10.8873	7.30327	5.20117	7.5731	2.93919
EVM0000694	green	Chr11	27941353	27942103	-	--	hypothetical protein DVH24_026912 [Malus domestica]	3.86122	1.4883	2.17166	3.27617	3.45821	3.86704	4.66508	4.15545	2.49553	3.08978	2.75008	7.21452	11.5036	9.59796	12.2738	5.1212	8.82024	4.21046	10.2468	6.87913	7.57708	11.3918	7.6008	6.10573	3.16412	6.6019	2.26895
EVM0000698	darkgrey	Chr15	32057682	32058437	+	--	PREDICTED: uncharacterized RNA-binding protein C17H9.04c [Pyrus x bretschneideri]	0	0	0	0	0	0.109927	0	0.450893	0	0.262796	0.922371	0.702442	0	0	0.140027	0.60691	0.737251	0.94609	4.98892	7.2625	1.61896	2.32402	4.27407	5.08523	27.5969	32.0392	27.5998
EVM0000699	greenyellow	Chr3	10257541	10258881	+	--	PREDICTED: uncharacterized protein LOC103963911 [Pyrus x bretschneideri]	3.04017	4.01434	4.38795	5.61479	4.08368	4.26089	4.14324	4.60175	3.56284	2.84864	2.83892	2.33708	2.09456	2.24322	2.41894	1.93847	1.19002	1.87213	2.03849	1.06624	1.48562	1.0202	0.839562	1.14681	1.4647	0.72634	1.36691
EVM0000704	greenyellow	Chr10	29104289	29107959	+	Glucose-6-phosphate/phosphate translocator 2, chloroplastic OS=Arabidopsis thaliana OX=3702 GN=GPT2 PE=2 SV=2	PREDICTED: glucose-6-phosphate/phosphate translocator 2, chloroplastic-like isoform X2 [Pyrus x bretschneideri]	0	0.196308	0.924855	0.596013	0.316936	0.199126	2.92041	5.33907	2.161	1.91124	1.8225	1.20597	2.53042	2.96633	2.46472	0.740994	0.688137	0.681009	2.23009	0.682754	1.23576	2.70913	1.42792	2.97143	1.31639	1.75003	2.20497
EVM0000706	greenyellow	Contig01011	43834	58108	-	GDSL esterase/lipase At1g29670 OS=Arabidopsis thaliana OX=3702 GN=At1g29670 PE=2 SV=1	GDSL esterase/lipase [Pyrus ussuriensis x Pyrus communis]	0.569606	1.08403	0.895612	3.34551	3.9821	3.54425	4.50729	2.94203	3.93416	3.71258	1.80318	1.92919	2.42672	2.4376	2.00701	0.315793	0.251037	0.891329	0	0.0764431	0	0.0553132	0	0.21614	0	0	0
EVM0000711	antiquewhite4	Chr16	6471329	6472677	+	Mitotic spindle checkpoint protein MAD2 OS=Arabidopsis thaliana OX=3702 GN=MAD2 PE=1 SV=1	PREDICTED: mitotic spindle checkpoint protein MAD2 isoform X2 [Pyrus x bretschneideri]	2.43339	0.800273	3.39859	0.944254	0.866059	1.15382	2.22496	1.80975	1.22137	2.498	3.13529	2.93621	6.15631	8.31848	10.0905	3.09383	3.23927	3.09754	1.24616	2.54177	2.2347	1.87093	2.01504	2.06041	0.821593	1.4175	2.376
EVM0000712	greenyellow	Chr2	3505047	3506735	-	Ubiquitin carboxyl-terminal hydrolase 12 OS=Arabidopsis thaliana OX=3702 GN=UBP12 PE=1 SV=2	hypothetical protein D8674_020889 [Pyrus ussuriensis x Pyrus communis]	7.63393	4.69084	3.5867	4.01223	5.49887	4.56507	3.95025	3.74693	4.47563	3.6721	3.70532	3.48132	3.5166	2.36876	1.72855	1.83133	1.75333	1.6606	1.25556	2.24684	1.62201	1.1568	1.23276	1.03873	0.480171	0.668514	0.822258
EVM0000717	greenyellow	Chr2	24230191	24233623	-	IQ domain-containing protein IQM4 OS=Arabidopsis thaliana OX=3702 GN=IQM4 PE=2 SV=1	PREDICTED: IQ domain-containing protein IQM1-like [Pyrus x bretschneideri]	5.8469	10.3769	9.79487	14.2691	11.7864	20.8184	23.1071	20.0859	12.2907	33.3579	21.9473	20.7891	2.84637	2.07825	1.66201	4.20698	3.75489	4.01086	2.99619	4.05639	3.77674	1.87541	2.31591	2.76595	1.3981	1.09784	1.11433
EVM0000719	greenyellow	Chr15	5922282	5923331	-	Putative clathrin assembly protein At4g40080 OS=Arabidopsis thaliana OX=3702 GN=At4g40080 PE=2 SV=2	PREDICTED: putative clathrin assembly protein At4g40080 [Pyrus x bretschneideri]	5.74432	7.50239	6.94618	11.0047	12.2873	17.07	18.1633	23.2489	17.944	24.2522	14.2971	18.4028	4.66029	5.09312	3.90427	7.00728	4.23848	5.89272	2.94145	7.20055	6.53333	1.81679	2.02732	1.79253	2.24317	1.22114	2.22167
EVM0000722	greenyellow	Chr4	19702296	19705080	+	Laccase-4 OS=Arabidopsis thaliana OX=3702 GN=IRX12 PE=2 SV=2	PREDICTED: laccase-4 [Pyrus x bretschneideri]	83.9584	67.6669	112.659	175.534	173.309	203.315	620.883	442.31	437.805	174.712	83.7472	49.6299	145.366	74.0447	177.131	12.1633	8.77709	9.97758	0.489557	0.110514	0.460566	0	0.0750862	0	0.135416	0	0
EVM0000725	green	Chr2	22082426	22082875	-	--	hypothetical protein D8674_032844 [Pyrus ussuriensis x Pyrus communis]	3.31439	2.78556	0.847792	3.15664	8.51584	4.4439	7.10128	7.97412	6.5387	4.78482	4.79149	8.60057	9.88953	11.2632	11.0151	11.7059	16.4187	14.1326	14.8024	13.7011	15.4671	10.5036	9.56741	8.39704	3.30551	7.61606	4.01683
EVM0000732	bisque4	Chr4	9904225	9908132	-	Monocopper oxidase-like protein SKU5 OS=Arabidopsis thaliana OX=3702 GN=SKU5 PE=1 SV=1	PREDICTED: monocopper oxidase-like protein SKU5 [Pyrus x bretschneideri]	5.48577	4.28289	4.77895	22.1626	15.4505	17.1814	24.0764	26.1021	19.2306	25.8545	15.6057	12.5656	13.4962	14.8748	11.6545	7.77295	5.17961	9.57564	11.7998	11.9529	12.0085	7.64785	9.01804	8.43946	21.4568	5.61765	6.57527
EVM0000734	green	Chr12	22042153	22045104	-	Iron-sulfur cluster co-chaperone protein HscB homolog OS=Arabidopsis thaliana OX=3702 GN=HSCB PE=1 SV=1	PREDICTED: iron-sulfur cluster co-chaperone protein HscB, mitochondrial [Pyrus x bretschneideri]	0.818548	1.30126	0.47259	0.186364	1.08082	0.636007	1.3302	1.26707	1.92494	1.27301	1.81282	2.79583	1.74717	2.42154	1.62164	1.22607	1.74976	1.62329	3.10248	2.04063	3.08324	3.52722	2.24516	2.41199	4.13474	2.77778	2.04277
EVM0000737	greenyellow	Chr17	19192307	19211635	-	Casein kinase 1-like protein HD16 OS=Oryza sativa subsp. japonica OX=39947 GN=HD16 PE=1 SV=1	PREDICTED: uncharacterized protein LOC103941259 isoform X1 [Pyrus x bretschneideri]	9.99462	14.0377	11.2039	17.2596	16.798	17.2366	17.7281	17.7261	15.8066	11.1439	11.2155	7.22211	6.22122	4.58957	4.49548	5.72213	3.21507	5.46705	4.86161	3.68388	3.46568	3.92226	4.04473	4.88511	6.51303	4.28669	5.24416
EVM0000740	greenyellow	Chr3	7699655	7700924	-	OVARIAN TUMOR DOMAIN-containing deubiquitinating enzyme 2 OS=Arabidopsis thaliana OX=3702 GN=OTU2 PE=1 SV=1	hypothetical protein DVH24_003382 [Malus domestica]	0.19825	0.493057	2.1173	0.490114	0.962922	0.778897	0.901811	1.07141	1.36968	0.813203	1.33111	1.31469	1.26893	1.85863	1.68869	2.33496	1.11453	1.41505	0.766203	3.10401	1.43829	1.8759	2.57301	1.9002	0.663497	1.77912	4.42221
EVM0000742	greenyellow	Chr17	7151134	7152577	+	Scopoletin glucosyltransferase OS=Nicotiana tabacum OX=4097 GN=TOGT1 PE=1 SV=1	scopoletin glucosyltransferase-like [Pyrus ussuriensis x Pyrus communis]	20.8283	23.6397	23.2643	6.43151	2.23586	4.01214	4.94467	5.34855	4.08088	17.1373	26.8254	19.9352	32.4755	26.21	33.554	16.0234	14.9002	17.3312	16.4915	17.4427	19.0543	18.7104	21.1442	21.8201	10.8244	11.4086	24.0202
EVM0000748	greenyellow	Chr15	2102656	2107300	+	--	hypothetical protein C1H46_026482 [Malus baccata]	10.5477	15.3395	24.3718	17.8523	16.3129	16.4999	20.7847	14.7951	17.2211	9.79855	10.2437	6.41426	6.51993	3.99716	7.61813	3.78888	2.21925	3.18323	2.07872	1.53675	2.24109	1.62747	3.72501	2.3574	4.42328	1.53885	3.90379
EVM0000751	green	Chr4	19918696	19922606	+	Auxin transporter-like protein 2 OS=Medicago truncatula OX=3880 GN=LAX2 PE=2 SV=1	PREDICTED: auxin transporter-like protein 2 isoform X1 [Pyrus x bretschneideri]	117.205	128.198	168.118	165.82	113.02	109.864	106.425	131.888	102.625	75.458	82.5462	58.1975	51.4766	27.6208	38.7889	50.8349	31.1113	43.1656	25.7283	16.7036	23.9788	14.4038	18.1429	20.5179	12.2025	12.4551	16.1001
EVM0000752	green	Chr15	21933917	21935417	+	--	PREDICTED: lysine-rich arabinogalactan protein 19-like [Pyrus x bretschneideri]	17.2313	11.2528	17.6113	49.3431	42.992	44.6107	91.0905	125.943	90.9123	90.7899	60.7715	42.0942	73.6741	102.004	97.8605	84.9661	68.8548	112.492	216.511	123.524	132.27	76.5006	66.8782	71.0273	110.024	41.1738	101.707
EVM0000753	green	Chr17	6298465	6301356	+	Beta-glucuronosyltransferase GlcAT14A OS=Arabidopsis thaliana OX=3702 GN=GLCAT14A PE=2 SV=1	PREDICTED: beta-glucuronosyltransferase GlcAT14A-like [Pyrus x bretschneideri]	15.5655	20.8312	24.4775	16.0209	11.166	11.2118	16.153	14.0276	13.9511	13.9949	12.5813	7.52387	7.48688	6.36544	6.4402	7.22851	4.89068	8.23369	7.97346	4.85078	5.5183	5.98309	6.87637	6.40676	7.59171	5.41815	7.54413
EVM0000756	green	Chr12	2622530	2623816	+	--	PREDICTED: ankyrin repeat-containing protein At5g02620-like isoform X1 [Pyrus x bretschneideri]	5.41805	6.34977	5.51316	3.73844	2.18815	2.4024	2.09716	1.98748	3.56286	3.43008	4.03088	3.06155	2.35365	2.29067	1.50233	1.72827	1.35053	1.64281	1.55452	2.35212	1.82467	1.58627	1.73945	1.94035	2.55749	1.21626	2.61579
EVM0000764	green	Chr5	3181145	3181962	-	Glutaredoxin-C9 OS=Arabidopsis thaliana OX=3702 GN=GRXC9 PE=1 SV=1	PREDICTED: glutaredoxin-C9 [Pyrus x bretschneideri]	12.4169	6.15603	4.83435	16.7371	35.8953	31.5326	21.5515	36.2358	19.3749	56.7611	29.5084	65.886	58.8618	71.4869	68.548	55.9539	56.9148	53.7723	45.378	85.8561	62.3256	39.1431	42.2518	39.0349	20.3364	27.7704	16.6774
EVM0000770	greenyellow	Chr6	1616700	1617915	-	Transcription factor MYB62 OS=Arabidopsis thaliana OX=3702 GN=MYB62 PE=2 SV=1	PREDICTED: transcription factor WER-like isoform X1 [Pyrus x bretschneideri]	0.997668	0.124559	0.401343	13.9878	15.8671	13.6082	9.79403	6.84135	10.3105	51.9187	138.907	90.8665	110.902	135.478	104.488	131.102	141.816	128.978	112.032	94.946	90.8043	95.878	88.8765	84.9196	71.5361	105.916	149.384
EVM0000771	greenyellow	Chr15	39456146	39461689	+	--	PREDICTED: far upstream element-binding protein 2 isoform X2 [Pyrus x bretschneideri]	2.22097	2.39182	1.96847	2.835	2.25552	1.96285	3.47479	2.64349	2.37953	1.23317	1.65873	1.03894	0.941769	0.709523	0.526347	0.634435	0.660339	0.553159	0.486638	0.485691	0.549097	0.807413	0.751083	0.838299	1.2808	0.797544	0.545308
EVM0000773	green	Chr15	691449	693183	-	Pentatricopeptide repeat-containing protein At1g10270 OS=Arabidopsis thaliana OX=3702 GN=GRP23 PE=1 SV=1	pentatricopeptide repeat-containing protein At1g10270-like isoform X2 [Malus domestica]	12.6891	18.6339	21.5452	16.0766	12.2283	12.1644	14.5973	14.6869	14.3867	11.2414	12.9202	9.25622	6.83034	3.90489	5.27529	6.68938	3.73404	6.81676	6.12401	3.3158	4.15008	4.01224	5.80618	6.23851	8.8136	4.39183	8.61187
EVM0000777	greenyellow	Chr13	32391967	32393497	+	Cyclin-J18 OS=Arabidopsis thaliana OX=3702 GN=CYCJ18 PE=2 SV=2	cyclin-J18 [Pyrus ussuriensis x Pyrus communis]	1.38999	1.51139	0.351902	6.8367	2.37859	5.29737	1.90755	1.37053	3.77863	0.948416	1.10056	2.69934	1.38806	1.73046	1.93193	1.03458	0.948406	0.864863	0.848228	0.831669	0.537052	0	0.293027	0	0	0	0.220061
EVM0000780	green	Chr9	10257191	10259678	+	Triacylglycerol lipase OBL1 OS=Nicotiana tabacum OX=4097 GN=OBL1 PE=1 SV=1	hypothetical protein D8674_035475 [Pyrus ussuriensis x Pyrus communis]	21.6597	17.2535	16.078	8.43834	4.89804	5.77598	5.06352	3.98163	5.82851	7.65732	5.48719	5.03061	6.08176	4.36981	4.61296	5.31942	4.02142	4.39712	5.95956	4.70984	5.13342	8.0719	5.74002	6.74681	1.6999	3.27629	4.55344
EVM0000782	greenyellow	Chr8	19512319	19517051	-	Disease resistance protein At4g27190 OS=Arabidopsis thaliana OX=3702 GN=At4g27190 PE=2 SV=1	PREDICTED: disease resistance protein RPS2-like [Pyrus x bretschneideri]	1.86403	2.85792	2.73288	3.19651	3.30813	2.57488	3.50272	2.3278	2.75555	2.33428	2.41699	1.70704	1.07386	0.426655	0.422519	1.09793	0.533717	1.24385	0.713396	0.379874	0.729437	0.608817	0.864195	0.933144	0.959797	0.584482	0.718875
EVM0000785	green	Chr17	781353	784455	+	--	PREDICTED: regulation of nuclear pre-mRNA domain-containing protein 1B-like [Pyrus x bretschneideri]	8.6399	14.8088	21.8209	12.5139	8.82679	10.0302	11.9824	11.5251	12.7516	11.5592	13.2979	8.00267	6.4509	5.0144	6.38332	8.57796	5.55792	5.12784	4.8728	4.34228	4.95842	3.14897	4.83399	4.44943	5.36087	4.11151	7.1438
EVM0000790	bisque4	Chr8	16913051	16915070	-	--	ultraviolet-B receptor UVR8-like [Pyrus ussuriensis x Pyrus communis]	434.862	445.994	266.593	76.6683	71.7875	71.0454	50.2021	48.4759	50.4931	91.0604	146.196	172.918	63.0583	88.0606	75.4924	201.383	242.909	203.938	350.097	250.464	308.89	281.002	259.802	281.379	206.498	259.589	209.247
EVM0000792	bisque4	Chr15	1232178	1233101	+	--	PREDICTED: uncharacterized protein LOC103944972 [Pyrus x bretschneideri]	11.198	10.2699	8.57734	8.59139	9.34434	9.98427	12.949	10.6571	9.0044	13.4355	14.7156	9.3001	8.29175	4.81376	11.5976	4.684	3.17539	3.83617	1.25501	1.46743	2.12087	0.819328	1.11984	0.718611	0.204842	0.967211	0.766247
EVM0000797	green	Chr17	20114201	20117397	+	Protein ROLLING AND ERECT LEAF 2 OS=Oryza sativa subsp. japonica OX=39947 GN=REL2 PE=2 SV=1	hypothetical protein D8674_019363 [Pyrus ussuriensis x Pyrus communis]	87.9393	100.598	111.228	67.503	53.7269	56.8198	65.1044	63.0095	69.0235	56.8682	52.1414	41.1763	25.9915	20.9764	28.8486	35.0831	25.8734	33.6213	31.4165	22.0499	23.2049	23.2406	27.1088	27.3161	56.505	33.2272	41.0284
EVM0000798	bisque4	Chr12	1990278	1991969	-	Probable WRKY transcription factor 74 OS=Arabidopsis thaliana OX=3702 GN=WRKY74 PE=2 SV=2	PREDICTED: probable WRKY transcription factor 74 [Pyrus x bretschneideri]	22.5524	19.6019	13.6598	17.8095	30.1741	21.2241	30.6594	33.5132	36.1538	33.7309	50.8784	36.6702	29.108	30.9552	27.0639	26.297	26.6674	25.0577	11.4962	11.4367	12.4968	10.8619	9.50487	9.64256	2.95975	6.67859	4.39702
EVM0000814	greenyellow	Chr4	11479003	11493878	-	Protein transport protein SEC16B homolog OS=Arabidopsis thaliana OX=3702 GN=SEC16B PE=1 SV=1	protein transport protein SEC16B homolog [Malus domestica]	25.2857	30.7494	34.7782	25.442	24.8103	20.644	29.3852	28.8529	27.8984	21.3078	19.6034	13.9918	11.0297	8.19005	6.19291	12.7103	7.35257	10.0039	10.7727	7.08603	9.30985	8.51563	10.6874	12.0783	13.3259	8.8583	12.1818
EVM0000819	greenyellow	Chr5	15865832	15867938	+	Disease resistance protein LAZ5 OS=Arabidopsis thaliana OX=3702 GN=LAZ5 PE=1 SV=1	PREDICTED: TMV resistance protein N-like [Pyrus x bretschneideri]	11.3547	12.8938	14.2117	12.2651	8.09795	8.35999	11.0214	12.5615	11.396	18.3678	9.84137	9.93865	6.28606	4.89882	3.49778	4.79622	2.87636	5.27213	3.34806	3.4708	3.00132	2.44953	2.64276	2.96435	4.72478	1.78038	2.06941
EVM0000822	green	Chr1	11942105	11944221	+	Ubiquitin-conjugating enzyme E2 4 OS=Arabidopsis thaliana OX=3702 GN=UBC4 PE=2 SV=2	PREDICTED: ubiquitin-conjugating enzyme E2-23 kDa [Pyrus x bretschneideri]	137.524	166.588	152.005	31.3653	33.9205	31.9048	32.2259	27.2841	32.921	37.8025	40.3612	36.5079	36.5521	34.5416	32.2878	41.6839	28.9968	37.9431	23.5919	28.9079	26.5575	14.7675	23.3869	22.0668	85.0761	38.1149	15.3222
EVM0000825	greenyellow	Chr10	24033202	24040148	-	Polyadenylate-binding protein 4 OS=Arabidopsis thaliana OX=3702 GN=PAB4 PE=1 SV=1	PREDICTED: multiple RNA-binding domain-containing protein 1 [Pyrus x bretschneideri]	14.1489	15.2185	12.0536	25.7023	22.9219	16.886	22.738	21.0472	21.1799	12.5241	13.5858	10.263	6.71565	6.58242	4.69135	9.94239	6.31868	9.57687	6.99736	4.16464	4.67415	5.20673	4.79704	4.53529	5.03368	3.51707	3.91565
EVM0000830	green	Chr4	5391945	5395799	+	Histone-lysine N-methyltransferase, H3 lysine-9 specific SUVH5 OS=Arabidopsis thaliana OX=3702 GN=SUVH5 PE=1 SV=1	PREDICTED: uncharacterized protein LOC103966914 [Pyrus x bretschneideri]	3.32806	4.78881	5.19524	2.9841	1.92698	2.10081	3.01372	2.55406	2.24979	2.72035	2.63507	2.12393	1.7213	0.416646	1.25014	0.895945	0.668336	0.88233	0.886556	0.917543	1.07071	0.813824	1.46679	1.39944	1.9818	0.872845	1.42209
EVM0000832	greenyellow	Chr16	4115467	4116663	+	NAC domain-containing protein 1 OS=Solanum lycopersicum OX=4081 GN=NAP1 PE=2 SV=1	hypothetical protein C1H46_027064 [Malus baccata]	498.858	573.854	455.834	502.315	667.24	732.041	596.045	676.439	534.977	160.576	188.067	204.651	98.3526	75.5849	98.9592	107.227	112.743	94.7121	37.6229	46.8722	48.109	25.857	30.1121	30.3672	121.96	69.2348	34.1517
EVM0000838	greenyellow	Chr11	10611445	10612698	+	Protein SENSITIVE TO PROTON RHIZOTOXICITY 2 OS=Arabidopsis thaliana OX=3702 GN=STOP2 PE=1 SV=1	PREDICTED: zinc finger protein STOP1 homolog [Pyrus x bretschneideri]	0.0363801	0.125921	0.154432	0.167504	0.205402	0.182076	0.219489	0	0.129713	1.10721	1.21011	0.430901	1.47128	1.17642	1.29907	4.32689	1.94322	4.56082	2.27276	2.06077	1.546	1.27946	2.18211	1.28326	1.7993	1.19668	2.29529
EVM0000839	greenyellow	Chr4	872781	877572	+	Disease resistance protein RPV1 OS=Vitis rotundifolia OX=103349 GN=RPV1 PE=1 SV=1	PREDICTED: TMV resistance protein N-like [Pyrus x bretschneideri]	8.87101	10.0764	9.25446	6.96072	6.59045	8.7597	29.6312	31.54	16.3634	33.2599	16.7864	12.7362	3.62894	3.50726	1.72779	13.3759	9.89119	10.116	9.13246	14.8363	11.0916	3.65033	4.97909	3.60659	3.66809	3.38403	4.83112
EVM0000840	green	Chr16	7401664	7408296	-	Protein ESSENTIAL FOR POTEXVIRUS ACCUMULATION 1 OS=Arabidopsis thaliana OX=3702 GN=EXA1 PE=1 SV=1	hypothetical protein D8674_016642 [Pyrus ussuriensis x Pyrus communis]	20.9878	25.0037	25.5723	19.0239	18.0476	15.4055	14.3742	13.5585	15.2041	12.9256	11.8995	8.49383	5.45584	4.02432	5.02098	5.33551	2.81633	5.36187	4.39645	2.87547	3.83922	4.01534	4.8133	5.47838	6.77775	4.012	5.14373
EVM0000847	green	Chr9	3998851	4000161	-	--	PREDICTED: U3 small nucleolar ribonucleoprotein protein IMP3 [Pyrus x bretschneideri]	17.0383	11.6049	13.0217	25.3988	31.4036	28.8189	36.3866	42.0848	40.5831	52.022	65.4727	75.4894	119.504	131.038	102.059	107.37	141.732	110.799	94.8338	133.938	121.124	97.2691	98.8889	98.1012	60.6312	93.0404	73.7778
EVM0000852	green	Chr15	22473570	22474822	+	Probable WRKY transcription factor 7 OS=Arabidopsis thaliana OX=3702 GN=WRKY7 PE=1 SV=1	WRKY transcription factor 15 [Pyrus ussuriensis x Pyrus communis]	34.2094	56.75	76.0236	34.3882	16.8958	25.804	32.5048	33.7032	29.4107	52.3718	42.3663	37.167	18.4116	18.865	19.0731	24.0074	17.3648	25.3106	16.0699	19.3599	20.0987	16.9558	20.7161	18.843	18.5023	11.3614	21.1025
EVM0000855	green	Chr15	33803390	33810362	-	Formin-like protein 13 OS=Arabidopsis thaliana OX=3702 GN=FH13 PE=2 SV=3	PREDICTED: formin-like protein 6 [Pyrus x bretschneideri]	12.7041	16.0132	29.2598	7.45551	4.88979	6.52886	7.20002	6.74241	6.48086	6.67935	6.32188	3.587	2.5177	1.35257	1.93938	1.10747	0.826754	1.28872	2.13382	1.67197	1.71751	1.75031	2.35485	2.72391	2.57297	1.65295	4.27764
EVM0000856	antiquewhite4	Chr8	15963371	15963892	-	Auxin-induced protein 15A OS=Glycine max OX=3847 PE=2 SV=1	PREDICTED: auxin-responsive protein SAUR72-like [Pyrus x bretschneideri]	3.38936	2.64869	1.76345	3.40156	3.90391	2.55566	3.05976	1.92827	2.91847	5.11174	10.6664	9.09358	25.5706	26.2703	24.0617	19.8811	11.0009	13.8537	8.68982	11.1459	10.3605	7.71518	8.25122	5.20121	2.29885	4.32368	9.2427
EVM0000857	green	Chr15	15137916	15138473	+	Stress enhanced protein 2, chloroplastic OS=Arabidopsis thaliana OX=3702 GN=SEP2 PE=2 SV=1	PREDICTED: stress enhanced protein 2, chloroplastic [Pyrus x bretschneideri]	43.5313	27.0002	11.2075	23.9472	34.9075	23.8846	62.1586	58.2189	62.278	56.9392	67.6872	118.471	92.552	105.761	110.046	204.763	277.142	230.04	282.345	259.747	290.426	195.859	213.873	184.719	77.4608	181.869	85.6682
EVM0000860	bisque4	Chr4	24441950	24443024	-	--	PREDICTED: uncharacterized protein LOC103928332 isoform X2 [Pyrus x bretschneideri]	3.32705	2.60061	2.75477	2.82871	3.81648	3.01295	5.24369	4.95335	2.62075	3.37268	3.67086	3.21585	4.95342	6.22267	4.13637	3.458	2.05236	1.8968	1.34198	1.64809	1.11368	1.30336	1.70056	1.84714	0.49637	0.546992	0.443688
EVM0000862	greenyellow	Chr17	10151882	10152871	+	--	PREDICTED: leucine-rich repeat receptor-like kinase protein FLORAL ORGAN NUMBER1 [Pyrus x bretschneideri]	0.507135	0.752978	1.91322	9.91454	6.79849	6.23812	1.31939	2.55929	2.35156	5.38228	6.57184	2.47667	3.31629	2.42135	1.85558	1.1887	0.845269	0.650041	0.328231	0.0292531	0.263318	0.20379	0.335601	0.298261	0	0	0.127979
EVM0000867	greenyellow	Chr14	9950861	9952940	+	V-type proton ATPase subunit E OS=Citrus limon OX=2708 GN=VATE PE=2 SV=1	V-type proton ATPase subunit E-like [Malus domestica]	493.933	365.185	323.034	298.549	365.057	327.383	315.813	341.736	352.354	574.471	652.481	876.066	895.95	905.908	927.392	1140.83	1479.24	1223.8	1239.63	1356.91	1327.11	1590.52	1612.97	1620.78	948.625	1372.29	1308.5
EVM0000869	green	Chr7	20024696	20026293	-	LysM domain receptor-like kinase 3 OS=Arabidopsis thaliana OX=3702 GN=LYK3 PE=2 SV=1	lysM domain receptor-like kinase 3 [Pyrus ussuriensis x Pyrus communis]	7.98824	14.6773	29.7058	7.40449	8.92324	16.8052	7.36772	7.95997	9.6171	4.53159	9.45008	3.0201	1.11153	1.33307	1.33692	1.48124	1.03861	1.8857	1.87003	1.22703	0.981301	0.935246	0.833471	1.21157	4.25811	0.987053	3.01389
EVM0000880	greenyellow	Chr5	24289292	24290397	+	Ethylene-responsive transcription factor ERF109 OS=Arabidopsis thaliana OX=3702 GN=ERF109 PE=1 SV=1	PREDICTED: ethylene-responsive transcription factor ERF109-like [Pyrus x bretschneideri]	11.9119	17.0111	29.3902	69.5641	61.5691	88.9111	81.4417	67.9323	32.8475	216.282	87.7034	64.9887	17.7954	8.49576	6.16971	45.3678	23.4767	44.0048	14.1579	15.0418	30.8006	9.27	11.1941	11.0296	13.4717	2.95859	17.7704
EVM0000884	green	Chr4	23059863	23066076	+	Protein transport protein Sec24-like At3g07100 OS=Arabidopsis thaliana OX=3702 GN=At3g07100 PE=2 SV=2	PREDICTED: protein transport protein Sec24-like At3g07100 [Pyrus x bretschneideri]	37.1072	41.7194	47.7576	45.5499	39.4298	37.3234	39.7222	34.7313	37.1511	29.4198	24.7193	19.1084	14.6942	10.0934	10.6061	15.3029	9.65396	12.4089	14.0011	9.675	9.75772	14.0228	15.2508	15.029	19.4363	12.4941	16.9468
EVM0000890	greenyellow	Chr16	2583573	2587724	-	--	PREDICTED: uncharacterized protein LOC103947818 isoform X1 [Pyrus x bretschneideri]	27.7187	23.8111	21.3342	25.089	25.9647	22.1188	23.0668	18.2626	23.6089	15.4354	9.69445	12.0112	10.8767	8.82528	9.63724	7.41418	5.37168	5.87185	6.72678	7.47038	6.86537	7.683	5.78833	8.20136	8.92595	6.99966	4.90983
EVM0000891	greenyellow	Chr1	7876751	7880339	-	Probable LRR receptor-like serine/threonine-protein kinase At3g47570 OS=Arabidopsis thaliana OX=3702 GN=At3g47570 PE=2 SV=1	PREDICTED: probable LRR receptor-like serine/threonine-protein kinase At3g47570 [Pyrus x bretschneideri]	1.32679	1.82912	2.30035	4.36296	3.10797	3.27477	5.51002	3.68433	5.14373	3.21195	1.88939	2.65885	1.39452	1.60168	1.1887	1.2421	0.632112	1.11033	0.867995	1.08726	1.28175	0.958917	1.5023	1.29982	3.39195	1.62847	0.993101
EVM0000894	antiquewhite4	Chr4	515753	518002	-	Probable pectinesterase 29 OS=Arabidopsis thaliana OX=3702 GN=PME29 PE=2 SV=1	pectinesterase 29 [Pyrus ussuriensis x Pyrus communis]	0.241654	0.11951	0.330733	0.266523	0.253806	0.259085	0.245571	0.227944	0.346739	2.74633	5.83189	2.05119	4.8196	4.55406	5.32117	3.31882	2.84145	3.72212	1.84135	4.92113	2.37303	1.33202	1.97906	1.65064	0.380924	0.671133	1.8304
EVM0000897	green	Chr9	7904339	7908356	-	Transcription factor PHYTOCHROME INTERACTING FACTOR-LIKE 13 OS=Oryza sativa subsp. japonica OX=39947 GN=PIL13 PE=1 SV=1	transcription factor PIF4-like [Pyrus ussuriensis x Pyrus communis]	7.21836	8.96825	7.97525	13.1796	7.49849	9.28409	5.51378	3.47288	5.18247	5.55636	5.15587	4.25251	2.49816	1.56077	1.59008	2.09241	1.59552	1.80323	0.872679	1.0122	1.53865	1.11877	1.09379	1.14464	0.341608	0.707335	0.392456
EVM0000900	green	Chr7	5988069	5991357	+	Phytol kinase 1, chloroplastic OS=Arabidopsis thaliana OX=3702 GN=VTE5 PE=1 SV=1	PREDICTED: probable phytol kinase 1, chloroplastic [Pyrus x bretschneideri]	8.50587	7.54814	14.1791	7.70206	5.43675	5.95985	4.34644	3.40383	4.06278	3.15957	4.00606	2.64778	2.39591	2.12297	2.09031	1.83524	1.20087	1.53211	1.29558	1.36382	1.65899	1.52119	2.07778	1.93147	0.84889	1.62604	1.10812
EVM0000904	bisque4	Chr1	5257462	5260506	+	CASP-like protein 5B2 OS=Arabidopsis thaliana OX=3702 GN=At3g53850 PE=2 SV=1	PREDICTED: CASP-like protein 5B2 [Pyrus x bretschneideri]	4.21933	2.21934	1.26612	2.29314	3.3514	2.35348	6.76594	8.23399	6.41173	4.38418	4.64428	4.24815	8.222	7.63139	8.54538	3.3408	3.99826	2.18861	2.80619	3.67549	3.93971	1.44424	2.09215	2.45044	1.11895	1.19003	1.26016
EVM0000909	greenyellow	Chr12	9702710	9704841	-	L-type lectin-domain containing receptor kinase VIII.1 OS=Arabidopsis thaliana OX=3702 GN=LECRK81 PE=2 SV=1	L-type lectin-domain containing receptor kinase VIII.1-like [Pyrus ussuriensis x Pyrus communis]	5.37953	4.86616	6.44805	9.05872	6.2228	8.11071	5.04016	5.42058	4.02794	5.73158	5.37503	4.08064	4.66345	4.13832	5.2557	5.16909	2.35068	4.37169	2.78898	2.16468	2.31806	1.38474	1.30384	1.1155	0.87961	0.393346	0.721786
EVM0000915	antiquewhite4	Chr11	21884779	21886303	+	GDSL esterase/lipase At4g26790 OS=Arabidopsis thaliana OX=3702 GN=At4g26790 PE=2 SV=1	PREDICTED: GDSL esterase/lipase At4g26790-like [Pyrus x bretschneideri]	3.25815	3.62878	1.17905	0.562241	2.83538	1.54532	4.65264	3.38325	5.969	20.4767	28.0547	18.2732	46.0334	40.5676	40.4098	48.2047	31.4915	40.1752	23.0023	36.6425	31.7895	12.3766	21.2107	19.5101	4.15886	9.63906	12.9938
EVM0000924	pink	Chr10	20212074	20219160	-	--	PREDICTED: uncharacterized protein LOC103958924 [Pyrus x bretschneideri]	1.92096	5.02597	1.5128	1.51428	2.28328	2.26814	1.97088	2.42869	1.50703	2.77186	2.72781	1.49566	1.43553	1.68829	1.51172	1.48661	1.0963	1.88937	1.38184	1.33544	2.70999	2.42873	1.66929	2.30389	9.37437	3.8293	3.62176
EVM0000927	green	Chr10	28834869	28840005	-	--	--	11.2483	19.9459	21.3024	16.481	11.4248	15.5617	8.73226	8.78793	8.26129	8.78533	11.959	5.77095	4.10989	4.04882	1.55115	6.108	3.57463	5.05823	4.40415	1.79818	3.05116	3.46236	4.63148	4.99483	6.60772	2.99336	6.38553
EVM0000930	floralwhite	Chr8	3832864	3835305	-	Rhodanese-like domain-containing protein 6 OS=Arabidopsis thaliana OX=3702 GN=STR6 PE=2 SV=1	hypothetical protein D8674_033636 [Pyrus ussuriensis x Pyrus communis]	8.5104	6.77182	8.44565	9.80093	4.72188	7.60467	14.7101	18.0963	8.57513	37.7602	17.7667	18.1662	9.49583	12.356	8.08716	9.45608	6.55879	10.4065	7.54173	18.4571	14.4033	7.43199	7.09124	9.24906	23.9145	12.4047	11.1345
EVM0000931	antiquewhite4	Chr11	28412034	28418310	+	Protein trichome birefringence-like 41 OS=Arabidopsis thaliana OX=3702 GN=TBL41 PE=2 SV=1	PREDICTED: protein trichome birefringence-like 41 isoform X1 [Pyrus x bretschneideri]	0.402973	0.246982	0.358655	0.559509	1.22936	0.199083	0.667623	0.836703	0.723112	1.07293	0.843086	0.780967	3.20907	2.57449	2.83054	2.74327	0.815837	2.3622	0.360043	1.02315	1.62119	0.81176	0.760231	0.637668	0.217319	0.226996	0.213958
EVM0000933	bisque4	Chr7	14735548	14736205	+	BON1-associated protein 2 OS=Arabidopsis thaliana OX=3702 GN=BAP2 PE=1 SV=1	BON1-associated protein 2-like [Pyrus ussuriensis x Pyrus communis]	0.367718	0.528404	0.215831	1.89321	4.4647	9.09829	2.35594	2.18065	1.93868	5.87715	5.30073	9.83767	5.08531	2.46751	2.16998	5.74424	6.46314	3.68138	0.89064	3.70301	3.48217	2.41919	2.01156	2.40181	0.201216	0.0846236	0.609243
EVM0000934	antiquewhite4	Chr6	8195106	8195879	+	--	PREDICTED: uncharacterized protein LOC108867397 [Pyrus x bretschneideri]	6.61807	4.76269	5.15684	10.2167	13.5888	17.7823	10.967	14.661	10.1514	17.8718	22.0547	22.8387	39.8698	31.993	43.6649	30.8464	20.6203	29.4787	6.48623	8.92261	9.55931	5.6306	7.96005	6.40163	2.1159	4.84803	6.80994
EVM0000937	green	Chr6	24801798	24804272	+	CASP-like protein 2A1 OS=Vitis vinifera OX=29760 GN=VIT_01s0010g01870 PE=2 SV=1	PREDICTED: CASP-like protein 2A1 [Pyrus x bretschneideri]	21.9438	18.6628	27.3694	14.5583	9.30173	11.8056	9.04434	7.20041	8.7166	8.47678	4.45968	3.53909	1.86015	1.35634	2.32167	0.867779	0.267844	0.713326	0.242697	0	0.0683507	0.0687072	0.381565	0.376389	0	0	0.116059
EVM0000942	greenyellow	Chr2	28020171	28021336	-	E3 ubiquitin-protein ligase SIRP1 OS=Oryza sativa subsp. japonica OX=39947 GN=SIRP1 PE=1 SV=1	PREDICTED: E3 ubiquitin-protein ligase EL5-like [Pyrus x bretschneideri]	7.55935	22.1178	7.50244	14.6652	7.70876	18.205	3.34287	5.10213	3.80555	27.1375	36.4596	28.6223	30.3334	32.8874	17.6304	36.697	43.9427	47.2595	56.1844	51.5554	51.2734	61.8721	43.8776	51.8133	66.8007	75.9879	139.681
EVM0000957	greenyellow	Chr9	7189232	7190781	-	7-deoxyloganetin glucosyltransferase OS=Catharanthus roseus OX=4058 GN=UGT85A23 PE=1 SV=1	7-deoxyloganetin glucosyltransferase-like [Pyrus ussuriensis x Pyrus communis]	0.478592	0.501479	0.463521	0.547517	0.562153	0.908157	0.106391	0.196126	0.422816	2.71726	4.64359	2.14573	3.62516	3.79071	2.92953	3.88648	3.1497	4.02984	2.24116	3.66646	3.40387	1.95589	3.29064	1.79865	0.856289	1.34698	3.25441
EVM0000962	floralwhite	Chr11	4866113	4870743	+	--	hypothetical protein D8674_006794 [Pyrus ussuriensis x Pyrus communis]	0.775128	0.699541	1.00203	2.71432	1.6815	1.76947	3.47283	3.11946	3.24384	11.0045	4.94476	6.55829	0.977259	0.875201	0.978604	0.621965	0.609267	0.705441	0.253408	0.333852	0.276332	0.305929	0.84055	1.01696	0.207556	0.153515	0.391285
EVM0000964	greenyellow	Chr14	1602957	1605967	-	Cytochrome P450 CYP736A12 OS=Panax ginseng OX=4054 PE=2 SV=1	PREDICTED: cytochrome P450 CYP736A12-like [Pyrus x bretschneideri]	3.6012	2.70084	2.69423	0.900591	2.70172	2.04462	3.4847	2.43802	4.59401	22.154	31.312	13.9529	33.6089	23.4748	25.6713	50.3351	27.1549	41.7891	33.4317	49.7888	39.3691	21.9897	29.3657	27.3604	10.2105	12.7815	35.095
EVM0000966	greenyellow	Chr15	35100000	35105017	-	MACPF domain-containing protein At4g24290 OS=Arabidopsis thaliana OX=3702 GN=At4g24290 PE=2 SV=1	MACPF domain-containing protein [Pyrus ussuriensis x Pyrus communis]	57.4887	73.4264	68.1886	52.4744	46.4872	55.6432	78.107	72.9137	70.0966	63.5493	50.0766	43.102	24.314	23.4605	19.9447	22.7591	18.8508	22.7135	22.5285	26.6175	22.9475	17.4946	18.5977	18.4291	35.6107	21.6434	21.8227
EVM0000968	greenyellow	Chr15	44525040	44533001	+	5'-3' exoribonuclease 3 OS=Arabidopsis thaliana OX=3702 GN=XRN3 PE=1 SV=1	PREDICTED: 5'-3' exoribonuclease 3 isoform X1 [Pyrus x bretschneideri]	21.3141	22.3961	21.6336	27.0655	25.3088	23.8197	32.3453	31.0464	34.0462	20.3887	17.6867	13.0341	10.5079	8.54792	7.30907	9.56604	6.99427	8.40268	9.93004	6.25824	7.52352	8.00432	8.21716	9.26714	12.18	6.98018	9.07491
EVM0000971	mediumpurple2	Chr1	3001803	3003094	-	Protein ODORANT1 OS=Petunia hybrida OX=4102 GN=ODO1 PE=2 SV=1	PREDICTED: protein ODORANT1-like [Pyrus x bretschneideri]	75.5054	68.0316	87.9713	16.743	8.83709	8.80161	17.7851	19.4929	12.4029	106.583	78.4369	66.1176	35.7886	31.4608	39.5775	11.1597	9.45267	10.419	2.20763	2.29103	3.45813	3.13678	4.32729	5.54345	3.73009	3.36241	4.93158
EVM0000974	antiquewhite4	Chr1	3506611	3507548	+	Blue copper protein OS=Pisum sativum OX=3888 PE=2 SV=1	PREDICTED: mavicyanin-like [Pyrus x bretschneideri]	2.69699	2.88931	1.6282	0.735115	3.11495	3.26554	3.83484	4.25073	8.03897	25.4555	36.0721	31.6783	76.5252	77.9983	80.5316	59.2483	37.9279	51.2051	37.6361	60.5867	54.8124	22.9514	28.4487	23.5909	7.60206	12.6207	30.4795
EVM0000980	skyblue1	Chr5	11592821	11595489	+	Magnesium transporter MRS2-I OS=Oryza sativa subsp. indica OX=39946 GN=MRS2-I PE=3 SV=1	hypothetical protein DVH24_010673 [Malus domestica]	11.7421	16.7529	16.502	4.00432	5.31522	3.68737	6.64501	4.83974	5.40366	7.44469	4.28149	4.24661	2.97886	3.94433	1.35182	4.46374	2.81972	3.38523	5.82839	4.12032	5.48502	5.87869	4.59546	7.13332	11.5564	8.4637	10.0232
EVM0000986	greenyellow	Chr8	2129640	2136516	-	Pleiotropic drug resistance protein 2 OS=Nicotiana plumbaginifolia OX=4092 GN=PDR2 PE=2 SV=1	pleiotropic drug resistance protein 2-like [Pyrus ussuriensis x Pyrus communis]	6.68475	8.291	7.62823	8.13435	6.85249	7.95316	29.0117	37.392	18.2133	22.106	6.79935	8.44903	1.84807	1.92773	1.69741	0.884826	1.01442	1.35722	1.21209	1.64556	1.61188	0.697518	0.971669	1.00028	1.25362	0.862709	0.64721
EVM0000989	greenyellow	Chr15	2806881	2809058	+	Pentatricopeptide repeat-containing protein At1g71490 OS=Arabidopsis thaliana OX=3702 GN=PCMP-E67 PE=2 SV=1	PREDICTED: pentatricopeptide repeat-containing protein At1g71490-like [Pyrus x bretschneideri]	4.82362	5.61189	6.03159	3.90934	3.86121	3.69919	4.59774	5.30035	5.31216	3.07404	3.16539	1.87404	2.41572	1.50297	1.81434	2.09097	2.05709	2.17171	1.45448	1.2121	1.45882	1.77137	2.33312	2.03699	2.16781	1.28606	2.50964
EVM0000990	skyblue1	Chr5	13767735	13772846	+	Transcription factor PIF1 OS=Arabidopsis thaliana OX=3702 GN=PIF1 PE=1 SV=1	transcription factor PIF1 [Pyrus ussuriensis x Pyrus communis]	5.65614	7.97134	9.96732	1.77353	0.68781	1.76889	2.58275	2.94415	1.9862	3.64301	3.83433	2.15415	0.945645	1.10941	1.10678	3.71081	2.75731	3.70169	5.23098	4.18678	3.85459	4.67022	5.03495	5.02653	10.728	5.16793	10.5704
EVM0000991	greenyellow	Chr15	3621654	3624698	-	Receptor-like protein kinase 7 OS=Arabidopsis thaliana OX=3702 GN=RLK7 PE=1 SV=1	receptor-like protein kinase HAIKU2 [Pyrus ussuriensis x Pyrus communis]	456.986	480.344	498.399	218	150.303	141.021	502.542	464.943	525.373	359.661	345.945	283.965	191.514	155.015	172.568	132.414	96.8853	124.097	78.8792	70.2363	85.4935	64.3247	80.0389	89.6711	67.2663	53.8832	77.8127
EVM0000998	floralwhite	Chr12	10988184	10988791	-	Auxin-responsive protein SAUR72 OS=Arabidopsis thaliana OX=3702 GN=SAUR72 PE=1 SV=1	PREDICTED: auxin-responsive protein SAUR40-like [Pyrus x bretschneideri]	1.56029	1.62913	1.21222	2.21305	5.52641	3.65517	12.8715	9.15145	6.45832	20.3628	7.65519	11.3214	4.47777	3.53519	1.5536	7.78236	2.27237	8.79815	3.66857	4.48799	13.1872	3.24223	2.79031	3.55269	2.13553	1.58871	2.0874
EVM0001001	green	Chr8	6832671	6838575	-	--	PREDICTED: uncharacterized protein LOC103936485 [Pyrus x bretschneideri]	3.05766	3.58879	2.69411	2.50605	1.4685	0.778256	2.55459	2.1051	1.85524	2.1348	1.02315	1.15497	0.831971	0.547714	1.12693	1.06772	0.714377	0.92835	0.736846	0.907671	1.70144	1.55089	1.18923	1.82707	0.961935	1.25787	0.709147
EVM0001003	antiquewhite4	Chr9	25532293	25534260	-	GDSL esterase/lipase At5g37690 OS=Arabidopsis thaliana OX=3702 GN=At5g37690 PE=2 SV=1	GDSL esterase/lipase [Pyrus ussuriensis x Pyrus communis]	1.53672	2.47281	2.10201	1.24716	2.8367	2.73092	2.03559	1.08061	2.80172	36.2658	49.7532	30.1025	43.6559	39.9816	33.4155	41.6535	28.708	34.6832	18.3386	42.5893	36.6326	19.1293	22.556	20.9412	7.41836	12.5591	29.0264
EVM0001006	green	Chr12	18218984	18239902	+	ABC transporter A family member 1 OS=Arabidopsis thaliana OX=3702 GN=ABCA1 PE=2 SV=2	PREDICTED: ABC transporter A family member 1-like [Pyrus x bretschneideri]	53.9889	65.7682	64.3373	43.7457	37.7653	34.0561	41.6969	38.3619	41.3611	30.6625	25.3528	17.9555	10.8701	7.75023	6.7569	12.2942	6.31721	9.83697	7.10524	6.44772	6.55543	5.28114	7.79896	8.27192	14.5925	7.12368	6.54628
EVM0001023	greenyellow	Chr3	25849549	25854994	+	SMR domain-containing protein At5g58720 OS=Arabidopsis thaliana OX=3702 GN=PIPC PE=1 SV=1	PREDICTED: SMR domain-containing protein At5g58720-like [Pyrus x bretschneideri]	147.829	177.944	168.42	279.271	263.454	283.117	183.277	166.433	164.585	127.179	138.116	107.124	70.2104	50.6865	49.8027	100.273	70.1898	83.7398	56.8925	44.7222	55.6383	36.2853	45.4658	45.3442	63.5765	38.6522	53.8821
EVM0001029	green	Chr10	1889469	1890554	+	SKP1-interacting partner 15 OS=Arabidopsis thaliana OX=3702 GN=SKIP15 PE=1 SV=1	PREDICTED: SKP1-interacting partner 15-like [Pyrus x bretschneideri]	8.76165	8.5362	16.4615	15.6999	12.4678	14.9437	9.92941	12.2769	14.0032	8.82415	8.15449	5.52144	3.84318	3.11135	4.21959	9.55392	6.18796	10.4542	6.96032	3.09175	4.20703	4.34702	4.77158	4.69406	5.16888	4.73082	6.15041
EVM0001043	greenyellow	Chr10	8026660	8027139	-	--	hypothetical protein DVH24_042268 [Malus domestica]	0.121102	0.217529	0	0	0.497858	0	0.448338	0	0	2.14592	1.58545	1.48472	1.56124	0.898135	0.777969	6.57711	3.30295	3.88722	2.90281	3.62003	2.47334	5.04013	5.41067	6.63389	1.63629	1.42954	3.59875
EVM0001044	greenyellow	Chr1	11428008	11429606	-	WRKY transcription factor 22 OS=Arabidopsis thaliana OX=3702 GN=WRKY22 PE=2 SV=1	PREDICTED: WRKY transcription factor 22-like [Pyrus x bretschneideri]	3.04986	8.03057	18.5867	30.688	21.1712	43.9033	44.7583	43.1	36.7728	18.469	12.0445	7.23905	4.82881	3.42634	2.64375	5.50137	3.14177	5.6568	1.91964	1.86455	2.22082	1.29588	1.06691	1.36154	1.61814	0.546905	2.24653
EVM0001045	greenyellow	Chr8	14974352	14977405	+	Aspartate--tRNA ligase 2, cytoplasmic OS=Arabidopsis thaliana OX=3702 GN=IBI1 PE=1 SV=1	PREDICTED: aspartate--tRNA ligase 2, cytoplasmic-like [Pyrus x bretschneideri]	6.93832	6.38573	5.19955	21.6419	64.4782	51.7969	91.9378	104.545	77.4075	4.95369	3.5815	5.3491	10.3628	14.9634	7.12331	11.1598	8.13044	10.0262	15.9139	8.41166	8.46683	3.98681	3.69105	3.86191	3.86313	3.73501	4.22548
EVM0001051	green	Chr9	20476331	20478125	+	Probable WRKY transcription factor 40 OS=Arabidopsis thaliana OX=3702 GN=WRKY40 PE=1 SV=1	PREDICTED: probable WRKY transcription factor 40 [Pyrus x bretschneideri]	87.8618	147.63	189.487	59.6383	39.7253	72.0758	103.737	88.2144	76.1315	104.599	53.2361	50.5278	15.0594	17.7144	14.6016	16.5346	15.0968	23.0827	18.9291	24.9836	29.692	6.41355	5.79179	9.74816	15.4436	4.05753	6.62856
EVM0001053	greenyellow	Chr14	26009563	26009751	-	Photosystem II reaction center protein Z OS=Eucalyptus globulus subsp. globulus OX=71271 GN=psbZ PE=3 SV=1	photosystem II protein Z [Cotoneaster schantungensis]	3.07404	1.94843	1.7197	2.05529	1.94884	0	2.00412	2.36164	1.26919	1.07492	1.00628	2.75122	0.312218	0.416352	1.37966	0.225452	0.461255	0.316549	1.195	0.937805	0.624893	0.163275	2.13376	1.18987	0	0	1.90896
EVM0001056	greenyellow	Chr2	25653475	25657362	-	--	uncharacterized protein LOC103418158 [Malus domestica]	8.67172	7.08137	6.50895	20.8765	20.2767	23.139	31.878	27.3701	20.8516	11.1667	9.5445	6.76428	9.40034	6.39854	10.6697	4.20555	3.61471	4.19613	10.5034	8.38877	7.97441	8.50376	8.45169	9.07033	9.27264	12.3073	18.0933
EVM0001059	greenyellow	Chr3	10364861	10365670	+	--	hypothetical protein D8674_022034 [Pyrus ussuriensis x Pyrus communis]	2.72801	3.60871	2.31338	2.48994	3.06497	1.96192	2.37255	2.89303	2.87504	2.76001	2.05294	1.36153	1.21355	0.653579	0.66074	0.536706	1.21677	1.34804	1.45821	0.480072	0.811446	0.620315	0.523253	1.31622	1.83101	0.361722	1.53974
EVM0001066	greenyellow	Chr10	7057003	7060968	+	Glucan endo-1,3-beta-glucosidase 7 OS=Arabidopsis thaliana OX=3702 GN=At4g34480 PE=1 SV=2	glucan endo-1,3-beta-glucosidase 7 [Pyrus ussuriensis x Pyrus communis]	128.173	108.485	154.522	279.963	213.633	245.953	167.043	152.912	180.273	136.738	117.747	99.0314	117.381	127.194	146.68	97.7096	73.2911	101.939	66.6797	49.5937	61.455	48.0608	52.4304	62.0298	31.4747	22.1501	42.9135
EVM0001074	green	Chr8	5201475	5202713	-	VQ motif-containing protein 22 OS=Arabidopsis thaliana OX=3702 GN=VQ22 PE=2 SV=1	PREDICTED: flocculation protein FLO11-like [Pyrus x bretschneideri]	8.27913	11.2868	27.7997	15.8003	8.77937	14.2114	9.9432	9.79227	11.9591	12.8163	13.5849	5.78383	5.56289	2.4025	4.52267	2.18156	1.08262	2.6529	1.46484	1.84407	1.00503	1.49566	1.64243	2.00385	2.23718	0.787685	4.94416
EVM0001076	green	Chr16	1547708	1556433	-	Mediator of RNA polymerase II transcription subunit 23 OS=Arabidopsis thaliana OX=3702 GN=MED23 PE=1 SV=1	PREDICTED: mediator of RNA polymerase II transcription subunit 23 [Pyrus x bretschneideri]	20.2395	25.4639	35.4855	18.8274	16.7523	14.8157	16.26	15.946	18.1515	15.2795	14.1621	8.16856	4.75845	3.16363	3.01274	4.92264	2.96363	5.17766	4.46461	2.71799	3.09578	3.80635	4.77004	4.56379	8.01932	3.25084	5.45836
EVM0001079	green	Chr9	4905386	4908487	+	Indole-3-acetic acid-amido synthetase GH3.10 OS=Arabidopsis thaliana OX=3702 GN=GH3.10 PE=2 SV=1	PREDICTED: jasmonic acid-amido synthetase JAR1 [Pyrus x bretschneideri]	0.267567	0.315268	0.330605	1.93935	1.26863	2.3432	2.65791	2.47436	1.41417	3.60775	3.25005	3.05423	5.14587	2.77966	5.03665	1.1813	1.25917	0.941237	1.103	1.6139	2.8465	3.44515	5.08579	5.50421	1.01952	2.12049	2.74493
EVM0001080	bisque4	Chr11	30060552	30062207	+	Probable inactive patatin-like protein 9 OS=Arabidopsis thaliana OX=3702 GN=PLP9 PE=2 SV=1	PREDICTED: probable inactive patatin-like protein 9 [Pyrus x bretschneideri]	2.17924	1.00473	0.423782	34.4183	42.9026	44.1909	16.1581	22.3081	14.1264	12.3153	12.6591	10.1605	27.4963	22.8336	36.4697	17.9309	13.5257	16.4553	5.7793	5.08185	5.82369	3.35078	2.43105	2.85601	0.473117	0.830904	1.14999
EVM0001081	green	Chr1	11944563	11955906	-	ATP-dependent helicase BRM OS=Arabidopsis thaliana OX=3702 GN=BRM PE=1 SV=1	PREDICTED: ATP-dependent helicase BRM isoform X1 [Pyrus x bretschneideri]	20.0561	23.6703	26.4297	15.1615	12.4367	12.3635	20.0046	17.7267	16.2631	13.7878	11.4215	7.99401	4.79119	2.93562	3.86687	4.8415	2.22329	3.91455	4.0464	2.82412	3.22793	4.21376	5.38731	5.23842	7.53778	4.64734	5.9582
EVM0001083	greenyellow	Chr3	2590212	2591189	-	Calmodulin-like protein 8 OS=Arabidopsis thaliana OX=3702 GN=CML8 PE=1 SV=1	PREDICTED: calmodulin-like protein 11 [Pyrus x bretschneideri]	4.33397	3.01394	4.20536	8.01475	4.12259	3.89107	3.79699	5.48729	2.50832	5.03377	2.48324	6.25417	5.0833	5.21214	3.8643	2.48048	1.71847	0.961964	0.86658	0.867574	1.95451	0.652061	0.776835	0	0.423431	2.23506	1.02732
EVM0001085	pink	Chr8	21846296	21849078	+	Protein TIC 55, chloroplastic OS=Pisum sativum OX=3888 GN=TIC55 PE=1 SV=1	PREDICTED: protein TIC 55, chloroplastic-like [Pyrus x bretschneideri]	9.96139	8.98391	8.27405	4.03452	2.8673	3.83158	4.53913	3.28092	2.24967	4.72135	5.73094	5.71125	3.42912	4.69	5.38577	3.63175	3.19386	3.04762	4.41869	3.07134	5.03751	6.71358	8.91411	8.33256	14.679	10.1345	7.77814
EVM0001086	green	Chr5	14829537	14833876	-	Serine/threonine-protein kinase MHK OS=Arabidopsis thaliana OX=3702 GN=MHK PE=2 SV=2	serine/threonine-protein kinase MHK-like [Pyrus ussuriensis x Pyrus communis]	15.331	18.5579	19.4435	17.8353	7.10897	7.83567	6.79452	5.67238	7.15479	8.34492	7.14943	6.35525	4.7067	4.32118	4.99046	7.10932	4.94111	4.15494	6.59281	4.37172	8.33371	10.2076	5.37765	3.43687	14.7063	6.35077	8.07777
EVM0001088	bisque4	Chr3	20929965	20931679	+	Probable glucuronoxylan glucuronosyltransferase IRX7 OS=Arabidopsis thaliana OX=3702 GN=IRX7 PE=2 SV=1	PREDICTED: probable glucuronoxylan glucuronosyltransferase IRX7 [Pyrus x bretschneideri]	42.1349	33.5424	30.5008	63.2677	55.9072	57.1174	74.0102	59.6018	58.3093	47.3969	41.8502	22.4513	36.6984	22.9857	50.08	6.62358	4.93017	6.18483	0.733861	0.988483	0.891613	2.534	1.68878	2.78871	6.91109	5.07296	6.52656
EVM0001091	green	Chr4	1917804	1931324	-	UDP-glycosyltransferase 75C1 OS=Solanum lycopersicum OX=4081 GN=UGT75C1 PE=1 SV=1	PREDICTED: crocetin glucosyltransferase, chloroplastic-like isoform X2 [Pyrus x bretschneideri]	4.89822	6.68839	6.735	7.17764	5.6669	5.55863	3.80698	3.38463	4.58925	5.30465	4.12117	3.55152	1.70956	2.13967	2.52665	0.929153	0.699601	1.02515	0.828	0.427255	0.783593	0.547643	0.626751	0.789919	2.5764	0.663162	0.406263
EVM0001092	greenyellow	Chr16	1992480	1993088	+	--	hypothetical protein DVH24_007519 [Malus domestica]	10.5252	9.46961	6.43124	7.37803	5.1525	4.94042	10.6118	10.4466	11.2871	9.10149	4.37671	4.22467	2.00002	2.93521	1.43645	1.40948	0.94291	1.18711	0.884793	1.19149	0.944498	0.715377	1.33575	1.57686	1.33038	0.965306	0.554439
EVM0001102	darkgrey	Chr7	28918823	28921986	-	V-type proton ATPase subunit H OS=Arabidopsis thaliana OX=3702 GN=VHA-H PE=1 SV=1	PREDICTED: V-type proton ATPase subunit H [Pyrus x bretschneideri]	17.7675	18.6782	7.00899	11.4977	7.57495	12.7028	22.4762	7.96225	6.10034	17.3583	12.1061	2.62867	11.4196	12.865	9.6304	6.00256	9.63036	4.89838	7.25924	5.81699	19.0509	23.1646	22.289	11.1512	13.4493	25.7279	26.5501
EVM0001105	bisque4	Chr9	11258454	11258867	-	--	PREDICTED: uncharacterized protein LOC103964298 [Pyrus x bretschneideri]	24.1573	11.7628	8.77543	208.494	255.076	267.03	974.615	764.616	1063.05	520.984	460.162	559.607	520.746	417.286	805.02	66.5161	69.2684	62.9361	59.4366	68.3954	83.5201	163.11	121.2	139.179	42.2044	152.259	109.336
EVM0001108	greenyellow	Contig00025	60189	65337	-	Aminopeptidase M1 OS=Arabidopsis thaliana OX=3702 GN=APM1 PE=1 SV=1	PREDICTED: aminopeptidase M1-like isoform X3 [Pyrus x bretschneideri]	4.37087	3.15954	2.52155	6.46788	7.64857	4.34247	12.2893	14.5879	9.84942	10.2452	8.14261	7.35732	6.11076	4.23638	3.72596	3.91703	3.51546	3.95642	5.09278	3.77386	3.68342	2.5477	3.99131	4.67268	2.47496	2.84187	2.86166
EVM0001113	green	Chr3	6650764	6656629	-	Formin-like protein 5 OS=Arabidopsis thaliana OX=3702 GN=FH5 PE=2 SV=2	formin-like protein 5 [Pyrus ussuriensis x Pyrus communis]	7.87885	8.93004	12.9661	9.05041	5.86677	7.23823	8.79991	9.26911	9.01055	10.0708	6.78636	5.37629	3.99554	3.7107	4.05857	3.36056	2.72101	4.1324	3.57997	2.93726	3.88471	3.00612	2.80675	2.7665	6.42325	2.77494	3.32814
EVM0001116	green	Chr14	2121577	2130080	+	--	PREDICTED: uncharacterized protein LOC103930312 [Pyrus x bretschneideri]	3.5884	4.50117	5.16024	4.14472	3.69528	2.59901	4.40063	4.40436	3.50939	2.89061	2.94935	2.00281	1.65394	1.29754	0.871565	1.80386	1.00261	0.998415	1.07347	1.14887	1.5825	1.3852	1.5748	1.86813	3.10489	2.17326	2.15375
EVM0001117	green	Chr17	3185974	3187871	+	Amino acid transporter AVT1I OS=Arabidopsis thaliana OX=3702 GN=AVT1I PE=3 SV=1	PREDICTED: vacuolar amino acid transporter 1-like [Pyrus x bretschneideri]	185.463	214.782	275.403	4.47569	2.88693	3.05137	5.63369	4.77836	10.9995	3.27995	2.53571	3.49452	0.971115	1.33323	1.34272	0.723349	0.430628	0.256698	0.189304	0.269972	0.0982685	0.0488471	0.220222	0.211823	6.41579	1.93338	0.270619
EVM0001119	greenyellow	Chr17	24938122	24948595	+	Transcriptional activator DEMETER OS=Arabidopsis thaliana OX=3702 GN=DME PE=1 SV=2	transcriptional activator DEMETER-like [Pyrus ussuriensis x Pyrus communis]	4.33737	5.98188	8.40471	8.71502	7.65681	8.73315	10.3958	8.8004	7.8774	5.41795	4.655	3.09057	2.17789	1.37427	1.06313	2.51121	1.32722	1.89859	1.95393	1.2971	1.54084	1.77521	2.3209	1.90342	4.22037	2.05998	3.20776
EVM0001120	floralwhite	Contig00991	36648	37835	+	Trihelix transcription factor GT-3b OS=Arabidopsis thaliana OX=3702 GN=GT-3B PE=1 SV=1	trihelix transcription factor GT-3b-like [Pyrus ussuriensis x Pyrus communis]	0.341526	0.719815	0.959171	1.19068	1.40439	2.03915	2.25634	3.52956	2.67221	4.47887	3.31271	2.30294	1.54117	1.45597	1.87743	1.84276	1.44262	2.90947	0.573153	2.30467	1.46772	0.783881	1.52922	1.23796	6.14187	0.358667	1.34016
EVM0001121	green	Chr9	13672382	13677744	+	Probable inactive ATP-dependent zinc metalloprotease FTSHI 2, chloroplastic OS=Arabidopsis thaliana OX=3702 GN=FTSHI2 PE=1 SV=1	ATP-dependent zinc metalloprotease FtsH [Pyrus ussuriensis x Pyrus communis]	19.0382	23.014	24.9212	19.5619	18.241	17.0846	17.3601	17.0497	17.8095	13.0388	12.4865	8.842	7.75868	6.62852	6.04262	7.1652	4.2291	6.56989	6.20744	4.94876	6.16907	4.60369	6.52729	5.55086	12.2436	7.14659	7.72179
EVM0001123	greenyellow	Chr10	26502054	26503056	+	Cellulose synthase A catalytic subunit 8 [UDP-forming] OS=Arabidopsis thaliana OX=3702 GN=CESA8 PE=1 SV=1	PREDICTED: cellulose synthase A catalytic subunit 8 [UDP-forming]-like [Pyrus x bretschneideri]	26.4079	21.319	16.3586	51.3792	51.6931	48.3041	131.723	89.0768	81.189	34.2776	23.0144	17.6755	30.0629	12.9248	25.5849	2.76777	1.96713	1.64331	0.184511	0	0	0	0	0	0	0	0
EVM0001124	greenyellow	Chr9	23617467	23620133	-	LEAF RUST 10 DISEASE-RESISTANCE LOCUS RECEPTOR-LIKE PROTEIN KINASE-like 1.3 OS=Arabidopsis thaliana OX=3702 GN=LRK10L-1.3 PE=2 SV=1	hypothetical protein DVH24_030975 [Malus domestica]	7.10423	10.5179	17.3926	17.2062	8.12164	12.3019	15.2055	13.0446	12.2388	7.85787	6.30274	4.73886	3.1886	2.60069	2.93871	2.34385	0.927704	2.02053	0.9588	0.93865	1.09723	0.430156	0.740066	0.499245	1.32423	0.579586	0.520267
EVM0001125	greenyellow	Chr16	9695279	9695929	+	Major allergen Mal d 1 OS=Malus domestica OX=3750 PE=1 SV=3	PREDICTED: major allergen Mal d 1 [Pyrus x bretschneideri]	2378.4	1792.55	2677	3236.2	942.689	1583.92	2762.1	1864.36	2779.28	1592.45	603.026	1153.89	864.006	1214.84	767.799	262.442	308.711	290.342	74.5216	130.973	143.996	48.0689	53.9219	30.8527	71.823	56.6644	35.4771
EVM0001127	greenyellow	Chr6	9720011	9720830	+	--	hypothetical protein D8674_029069 [Pyrus ussuriensis x Pyrus communis]	0.674704	1.4236	2.8667	18.1202	8.23993	14.0768	15.6305	14.3925	9.63712	3.78434	3.20938	3.12632	1.52715	0.301306	0.71368	1.93936	1.16235	1.32393	0.478998	1.59229	0.815376	0.25532	0.163153	0.185076	0.32711	0.164979	0.803343
EVM0001128	green	Contig01521	66817	68766	-	Homeobox-leucine zipper protein ATHB-40 OS=Arabidopsis thaliana OX=3702 GN=ATHB-40 PE=2 SV=3	homeobox-leucine zipper protein ATHB-40-like [Malus domestica]	38.6956	34.9362	35.4828	0.187305	0	0	1.27835	0	0.286897	0.75397	0.540481	1.18873	0.281218	0	0	0.179979	0	0.361087	0.299585	0	0.911883	0	0	0.441444	0	0.268272	0
EVM0001134	green	Chr7	1723101	1725202	-	Cytokinin dehydrogenase 6 OS=Arabidopsis thaliana OX=3702 GN=CKX6 PE=2 SV=2	PREDICTED: cytokinin dehydrogenase 6-like [Pyrus x bretschneideri]	3.61847	8.8317	10.145	0.670354	0.261583	0.253651	0.0846041	0.184485	0.0862333	0.170405	0.275517	0.225664	0.152608	0.169515	0.0588945	0.290436	0.348506	0.402957	0.380396	0.459869	0.293193	0.432516	0.378557	0.476437	1.12856	0.520753	0.433819
EVM0001136	green	Chr15	22059177	22059776	-	Zinc finger protein 4 OS=Arabidopsis thaliana OX=3702 GN=ZFP4 PE=2 SV=2	PREDICTED: zinc finger protein 4-like [Pyrus x bretschneideri]	169.733	125.009	105.394	21.6943	30.5135	25.0781	35.7239	43.1469	35.202	35.0155	41.9319	47.5955	27.4566	28.1262	22.6789	42.3731	44.5716	40.1372	39.0585	45.4062	48.5379	46.9245	49.9498	41.7613	11.7072	39.0587	59.0357
EVM0001139	greenyellow	Chr4	18812444	18813920	+	Tropinone reductase homolog OS=Datura stramonium OX=4076 PE=2 SV=1	tropinone reductase-like protein [Pyrus ussuriensis x Pyrus communis]	0.527207	0.339346	1.0495	9.25681	5.25309	6.7768	7.98341	8.04844	9.54677	1.56046	0.741362	1.77359	2.10078	1.94882	2.05241	0.256768	1.20026	0.974421	0	0	0	0.262505	0.162005	0	0	0	0
EVM0001143	green	Chr9	12768539	12775850	+	Probable LRR receptor-like serine/threonine-protein kinase At1g51880 OS=Arabidopsis thaliana OX=3702 GN=At1g51880 PE=2 SV=1	LRR receptor-like serine/threonine-protein kinase [Pyrus ussuriensis x Pyrus communis]	8.67907	8.12621	10.6421	5.67292	2.07552	3.40342	3.11676	2.24738	2.71543	6.01202	3.11886	5.9522	1.05388	0.872624	0.824789	0.851428	0.615364	0.753172	0.527888	0.737862	0.6863	0.70691	1.41235	1.93245	0.14306	0.140688	0.1387
EVM0001147	skyblue1	Chr9	8101491	8102714	-	Glutathione S-transferase F9 OS=Arabidopsis thaliana OX=3702 GN=GSTF9 PE=1 SV=1	glutathione S-transferase F9-like [Pyrus ussuriensis x Pyrus communis]	0.195787	0.945293	0.139978	1.40025	2.82132	3.49519	1.17326	1.08065	2.70562	1.04564	2.18135	2.00552	3.67281	1.62473	1.6839	3.12755	1.61278	1.96407	0.617751	1.71118	1.67971	1.05181	1.2718	1.48447	0.503684	0.470359	1.418
EVM0001148	greenyellow	Chr17	378926	381070	+	Kelch repeat-containing protein At3g27220 OS=Arabidopsis thaliana OX=3702 GN=At3g27220 PE=2 SV=1	PREDICTED: kelch repeat-containing protein At3g27220-like [Pyrus x bretschneideri]	3.8843	4.85961	3.68085	93.6437	227.203	226.075	233.516	281.107	202.742	1.38481	3.81039	4.76378	57.1539	71.4861	44.1971	21.4458	21.1907	21.3414	19.023	12.0056	15.739	2.88254	1.93429	2.10315	2.52967	2.35695	2.08939
EVM0001151	green	Chr11	4464705	4465167	+	--	U-box domain-containing protein 44-like [Prunus avium]	37.3252	39.9554	50.8705	23.6776	21.3585	23.3902	29.3801	25.2682	35.5204	18.9058	22.9423	17.292	13.4175	8.43609	4.28043	11.6289	5.60563	8.14873	11.5578	5.56104	8.13075	5.62286	9.18102	9.21333	13.592	7.90112	10.745
EVM0001152	greenyellow	Chr13	17028625	17030361	+	Beta-amylase 2, chloroplastic OS=Arabidopsis thaliana OX=3702 GN=BAM2 PE=1 SV=2	PREDICTED: beta-amylase 2, chloroplastic-like [Pyrus x bretschneideri]	3.17194	1.9685	2.54535	1.95594	4.32158	2.25415	3.74905	2.4691	1.72213	1.73782	1.31344	1.53832	2.0528	1.68234	0.576864	1.18346	0.646959	1.16482	1.5939	0.8199	2.14265	1.03795	2.28301	1.75565	0.96088	0.897266	0.809448
EVM0001154	greenyellow	Contig00982	23496	26213	-	Acidic leucine-rich nuclear phosphoprotein 32-related protein OS=Arabidopsis thaliana OX=3702 GN=At3g50690 PE=2 SV=1	PREDICTED: acidic leucine-rich nuclear phosphoprotein 32-related protein-like [Pyrus x bretschneideri]	22.8527	28.0274	28.6414	30.7522	29.6872	32.6218	45.0321	44.3148	40.6637	13.084	12.656	11.0171	6.91266	4.05969	4.61301	6.01933	3.34999	5.02556	4.78576	2.72375	3.13105	3.31151	5.01504	4.80819	13.187	3.66505	6.21907
EVM0001155	greenyellow	Contig01586	26522	42163	+	--	PREDICTED: uncharacterized protein LOC103961518 [Pyrus x bretschneideri]	12.0315	10.485	10.5636	8.86031	8.4236	8.16475	12.6954	12.4968	12.6223	6.55567	6.56152	5.19991	2.86052	1.83066	2.16285	2.61309	1.94548	2.49088	2.88416	1.4724	2.43046	1.83663	2.95498	3.08462	3.24917	1.87642	2.17709
EVM0001159	greenyellow	Chr17	20839636	20844344	+	--	PREDICTED: uncharacterized protein LOC103940079 isoform X2 [Pyrus x bretschneideri]	2.18019	1.5483	1.95231	3.00014	3.58724	2.60315	3.88064	5.13348	5.21917	2.13766	2.08132	1.22459	1.1507	1.39287	1.26354	0.829087	0.910022	0.593279	0.348029	0.392948	0.704458	0.329209	0.385321	0.775547	2.4221	1.0606	0.0879977
EVM0001161	greenyellow	Chr12	5700577	5705712	-	Pyruvate decarboxylase 4 OS=Arabidopsis thaliana OX=3702 GN=PDC4 PE=2 SV=1	pyruvate decarboxylase 2-like [Pyrus ussuriensis x Pyrus communis]	9.80613	6.95156	5.676	20.3282	53.5476	38.0065	70.7965	83.4207	73.3066	2.66123	3.26788	4.9455	7.37727	8.79495	8.43266	5.41972	4.3659	6.37236	16.2607	5.55092	5.06266	2.22377	1.93145	2.04072	4.57364	3.04753	2.28692
EVM0001166	darkgrey	Chr17	1597604	1600595	-	Cysteine-rich receptor-like protein kinase 42 OS=Arabidopsis thaliana OX=3702 GN=CRK42 PE=2 SV=1	PREDICTED: cysteine-rich receptor-like protein kinase 42 [Pyrus x bretschneideri]	1.00668	1.35827	1.56683	1.40159	0.391935	0.553015	0.591125	0.717687	0.463889	2.43246	2.0334	1.58251	1.28854	0.680369	1.08388	0.995183	0.513673	0.952877	0.706382	0.845843	1.10839	1.28851	1.40916	2.05272	1.32319	1.36002	4.13044
EVM0001170	greenyellow	Chr14	3479093	3480435	+	--	hypothetical protein C1H46_022396 [Malus baccata]	2.45809	2.92582	2.36845	1.31807	2.30663	1.86902	1.79595	2.44897	2.61876	3.36493	1.66571	1.14361	1.96377	1.45787	0.899384	0.803581	0.677305	0.788485	0.57433	0.941785	0.937911	0.314656	0	0.267025	0.352277	0.561807	0.370522
EVM0001174	greenyellow	Chr3	22363898	22365909	+	U11/U12 small nuclear ribonucleoprotein 65 kDa protein OS=Arabidopsis thaliana OX=3702 GN=SNRNP65 PE=1 SV=1	PREDICTED: U11/U12 small nuclear ribonucleoprotein 65 kDa protein [Pyrus x bretschneideri]	2.11963	3.44248	0	1.81734	0	1.04292	3.56358	2.56583	3.05068	1.34374	1.74323	2.08149	1.97962	0.352885	1.40204	0	0.71155	1.45122	1.972	1.90961	1.73524	0.316609	1.19995	2.26923	0	1.47031	1.30717
EVM0001175	greenyellow	Chr15	1920601	1926293	+	--	hypothetical protein DVH24_016419 [Malus domestica]	7.52835	8.03803	6.85958	12.0202	9.25084	11.8593	8.91512	9.53387	8.64366	6.23951	4.22911	4.16541	2.87008	2.15487	4.92402	3.68047	1.83069	2.63607	1.36662	0.833976	1.4817	1.52194	1.7745	1.73288	0.989675	0.866087	1.69175
EVM0001177	bisque4	Chr6	16696840	16697707	+	21 kDa protein OS=Daucus carota OX=4039 PE=2 SV=1	21 kDa protein-like [Pyrus ussuriensis x Pyrus communis]	4.54266	5.91956	6.01054	3.72667	1.3248	1.90355	5.26798	3.17491	4.84243	9.1635	10.978	9.22336	8.21456	6.14349	13.23	2.42102	2.11032	1.85197	0.620808	0.791713	1.02243	0.384323	0.497621	1.03734	1.50492	0.347891	0.843295
EVM0001180	greenyellow	Chr10	6474637	6477064	-	F-box protein At2g16365 OS=Arabidopsis thaliana OX=3702 GN=At2g16365 PE=2 SV=2	GPI-anchored adhesin-like protein PGA55 [Pyrus ussuriensis x Pyrus communis]	138.491	155.152	148.654	123.29	107.757	110.394	155.035	161.264	139.607	85.2379	64.0845	54.2223	30.3552	21.452	31.0561	38.8647	33.9305	33.589	28.1485	29.9949	29.3465	22.37	31.0023	28.6925	49.345	25.7296	31.9391
EVM0001182	green	Chr16	1567236	1568609	-	Protein PLANT CADMIUM RESISTANCE 2 OS=Arabidopsis thaliana OX=3702 GN=PCR2 PE=1 SV=1	protein PLANT CADMIUM RESISTANCE 2-like [Pyrus ussuriensis x Pyrus communis]	0.364047	1.10401	0.804814	1.11905	1.68712	2.06722	3.13822	4.35229	3.53381	3.46577	1.36736	2.01088	1.95617	3.32501	3.53784	1.71773	3.10018	1.6306	3.87165	3.97928	5.04625	4.45694	3.5511	6.53129	0.898115	5.7736	2.10454
EVM0001185	greenyellow	Chr15	20306971	20309009	+	--	hypothetical protein D8674_013568 [Pyrus ussuriensis x Pyrus communis]	5.71381	4.24961	8.77837	3.61146	1.49633	3.02567	2.95042	1.05805	2.59908	8.07375	8.86706	10.7584	13.8049	15.2095	11.2973	9.59148	14.8198	10.3565	10.0531	13.4794	14.1671	14.9609	15.2167	11.5854	12.6416	18.3162	21.7233
EVM0001206	green	Chr8	19299077	19303819	-	Disease resistance protein RPS2 OS=Arabidopsis thaliana OX=3702 GN=RPS2 PE=1 SV=1	PREDICTED: probable disease resistance protein At4g27220 [Pyrus x bretschneideri]	10.6541	12.0711	10.7355	6.56586	7.21149	5.77727	6.9329	8.16149	4.71267	11.4433	8.81566	7.29919	2.75041	2.2616	2.17381	3.90867	2.77693	3.61398	3.34934	4.29082	3.47489	2.3942	4.2993	3.88667	5.85403	2.97057	3.47084
EVM0001207	green	Chr9	4075097	4077419	-	Amino acid transporter AVT6A OS=Arabidopsis thaliana OX=3702 GN=AVT6A PE=2 SV=1	PREDICTED: sodium-coupled neutral amino acid transporter 4-like [Pyrus x bretschneideri]	43.2693	60.5929	74.1022	1.102	1.46135	0.902344	0.181792	0.223315	0.525863	0.33481	0.402327	0.778391	0.053773	0.222997	0.29136	0.0304626	0.140641	0	0.25394	0.144194	0.0576064	0.13729	0.0945443	0.071043	7.47842	2.52385	0
EVM0001209	greenyellow	Chr1	4634722	4639918	-	Cytochrome P450 90A1 OS=Arabidopsis thaliana OX=3702 GN=CYP90A1 PE=1 SV=1	cytochrome P450 90A1-like [Pyrus ussuriensis x Pyrus communis]	91.2918	132.785	135.162	65.6948	59.2758	58.5578	44.2062	60.1978	31.9421	54.1367	103.89	87.47	104.908	125.726	76.7826	230.717	227.502	192.425	212.586	226.289	266.658	135.352	176.832	183.401	205.89	154.901	237.197
EVM0001211	green	Chr15	40550801	40551247	+	--	hypothetical protein D8674_015348 [Pyrus ussuriensis x Pyrus communis]	20.4159	12.4097	12.4077	11.5115	10.7684	8.73876	7.29515	12.2122	8.9345	9.78042	16.7956	10.6511	3.52607	4.99155	5.26971	6.1982	2.36918	5.07727	2.2808	4.43932	2.5232	9.41964	5.2002	6.61658	2.54558	5.90236	11.4751
EVM0001212	green	Chr9	9300334	9304488	+	--	PREDICTED: uncharacterized protein LOC103926808 [Pyrus x bretschneideri]	47.2103	42.7667	36.8026	32.3392	30.737	28.5852	32.7379	31.6934	32.0264	28.6343	22.8256	22.7636	19.0785	16.2393	18.6888	17.4167	15.1717	13.6784	11.4806	12.6124	12.3081	9.31602	10.8253	9.69882	12.498	11.5238	9.30267
EVM0001215	green	Chr15	27972414	27974056	-	Protein STRICTOSIDINE SYNTHASE-LIKE 5 OS=Arabidopsis thaliana OX=3702 GN=SSL5 PE=2 SV=1	protein YLS2-like [Pyrus ussuriensis x Pyrus communis]	7.71506	8.25316	10.4499	5.52821	4.03257	5.78958	3.52844	2.60932	3.13227	3.14523	2.90001	2.16809	1.58198	1.3411	1.44036	1.87838	1.77636	1.85077	1.31066	1.91397	1.56125	1.73026	1.62839	1.27632	2.30028	2.68042	2.15763
EVM0001223	darkgrey	Chr15	29750998	29752524	+	--	PREDICTED: uncharacterized protein LOC103944012 [Pyrus x bretschneideri]	2.30704	2.18686	2.18623	3.42047	2.64112	4.74355	2.11401	4.39825	2.18409	1.97523	1.49983	0.422956	2.12007	2.42986	1.11632	1.00147	1.67541	1.41571	2.79207	2.41562	3.04711	3.34669	3.19233	2.42176	9.63951	8.12408	5.43036
EVM0001224	greenyellow	Chr5	19464480	19465949	+	Probable BOI-related E3 ubiquitin-protein ligase 3 OS=Arabidopsis thaliana OX=3702 GN=BRG3 PE=1 SV=1	PREDICTED: probable BOI-related E3 ubiquitin-protein ligase 2 [Pyrus x bretschneideri]	1.11332	0.399237	0.900394	0.691745	0.604396	0.410258	0.66309	0.416465	0.825038	3.91359	4.07003	2.15244	2.32485	1.08195	1.21159	3.21827	2.67375	1.94457	1.11717	2.56886	1.35925	0.788852	2.94955	1.7822	4.32834	0.885902	1.13953
EVM0001225	green	Contig01025	20556	24117	+	(S)-2-hydroxy-acid oxidase GLO1 OS=Arabidopsis thaliana OX=3702 GN=GLO1 PE=1 SV=1	PREDICTED: peroxisomal (S)-2-hydroxy-acid oxidase GLO1 isoform X1 [Pyrus x bretschneideri]	82.0343	91.3394	89.7924	60.3041	41.4868	45.6575	25.9023	30.949	42.7441	39.2961	45.4869	32.3485	33.1414	31.0661	28.4264	24.2422	28.959	24.2498	22.7772	21.2217	18.6269	18.9992	16.7359	18.092	13.2574	13.9912	19.6564
EVM0001226	greenyellow	Chr9	10832707	10836000	+	DnaJ protein P58IPK homolog A OS=Oryza sativa subsp. japonica OX=39947 GN=P58A PE=1 SV=1	PREDICTED: dnaJ homolog subfamily B member 7-like isoform X1 [Pyrus x bretschneideri]	57.3551	64.9543	58.4256	124.688	125.26	120.111	135.993	112.375	131.842	40.6295	42.2989	45.5242	81.4991	87.2868	59.6773	40.354	32.7687	36.6585	24.9358	25.4425	31.2791	10.1137	12.0975	11.8368	40.549	22.9217	10.5399
EVM0001230	darkgrey	Chr1	1757806	1759365	-	Cytochrome P450 89A9 OS=Arabidopsis thaliana OX=3702 GN=CYP89A9 PE=2 SV=1	PREDICTED: cytochrome P450 89A2-like [Pyrus x bretschneideri]	2.63379	4.24282	6.44193	3.45988	1.88337	2.93628	2.61166	1.86854	2.64732	11.0341	11.1563	8.46879	3.31233	3.52723	3.31812	4.92455	3.74148	3.85414	4.87538	6.83869	6.31853	5.97204	8.25166	9.33388	11.4848	6.8804	14.4195
EVM0001231	pink	Chr11	31742954	31743709	+	Calvin cycle protein CP12-1, chloroplastic OS=Arabidopsis thaliana OX=3702 GN=CP12-1 PE=1 SV=1	calvin cycle protein CP12-1 [Pyrus ussuriensis x Pyrus communis]	304.437	483.313	544.847	242.173	185.02	256.894	199.206	203.53	158.97	316.708	445.284	442.481	230.076	282.973	273.832	402.929	441.198	408.014	478.423	545.657	479.851	422.203	554.651	514.081	2319.02	843.769	779.749
EVM0001239	darkgrey	Chr15	44860776	44862153	-	--	PREDICTED: uncharacterized protein LOC103927440 [Pyrus x bretschneideri]	0.198685	0.227262	0	0.595379	0.245749	1.26749	2.03876	2.08543	1.03853	2.2112	3.90936	5.20453	3.35399	3.51757	3.49944	5.54021	5.93465	6.00411	18.4865	16.4829	14.6919	51.6433	33.272	30.2298	114.719	93.2025	43.0624
EVM0001240	pink	Chr5	15366845	15369596	-	Probable sodium/metabolite cotransporter BASS3, chloroplastic OS=Arabidopsis thaliana OX=3702 GN=BASS3 PE=2 SV=1	PREDICTED: probable sodium/metabolite cotransporter BASS3, chloroplastic [Pyrus x bretschneideri]	14.0937	12.5166	9.83238	11.8593	8.66678	8.58529	9.17466	8.65695	9.48692	13.6667	13.7576	12.8477	10.9981	9.78366	9.92037	18.3588	14.8574	17.8502	23.7544	14.0818	18.2985	21.0263	24.1518	24.1459	121.459	44.0046	24.9094
EVM0001241	bisque4	Chr15	43844844	43845728	+	--	hypothetical protein D8674_015455 [Pyrus ussuriensis x Pyrus communis]	2.12875	2.71841	1.54151	13.1424	23.2214	22.3576	9.8266	13.435	10.2637	9.9427	17.7758	14.7033	26.0715	20.8902	25.3545	17.583	14.4569	17.5147	4.34086	5.77076	6.76421	4.06999	6.08434	5.21017	1.80014	2.50918	2.94868
EVM0001246	bisque4	Chr12	237542	238117	-	--	hypothetical protein D8674_007540 [Pyrus ussuriensis x Pyrus communis]	10.4131	4.51241	6.5186	26.7486	30.7081	24.63	19.4041	24.3366	19.2243	16.8954	17.6893	27.4361	33.8474	30.266	38.3509	8.76792	7.94973	9.05987	4.18653	5.69171	5.64577	2.64833	3.46926	2.60506	1.01091	0.824573	1.53844
EVM0001250	darkgrey	Chr14	5453972	5457194	+	BTB/POZ and TAZ domain-containing protein 1 OS=Arabidopsis thaliana OX=3702 GN=BT1 PE=1 SV=1	PREDICTED: BTB/POZ and TAZ domain-containing protein 1-like [Pyrus x bretschneideri]	23.8103	23.9523	27.4632	12.1372	9.04376	9.53423	19.6283	18.7027	17.3603	15.4815	19.2541	19.6764	8.92508	15.695	14.2297	24.382	21.0861	23.4659	47.6005	35.9657	42.3924	46.5902	39.7913	44.005	30.7973	42.5489	62.0995
EVM0001251	green	Chr15	31149404	31149835	+	Multiprotein-bridging factor 1c OS=Arabidopsis thaliana OX=3702 GN=MBF1C PE=1 SV=1	multiprotein-bridging factor 1c-like [Pyrus ussuriensis x Pyrus communis]	3.44659	5.66849	2.3701	3.83209	3.8868	7.14317	3.28835	1.51675	1.8541	6.3139	3.20592	3.77792	0.680293	0.509505	0.957154	0.368969	0.432013	0.738614	0.744957	0.138426	0.302388	0.341001	0.935976	1.20928	0.588509	0.297448	0.822405
EVM0001262	green	Chr15	5479862	5482586	+	Zinc-finger homeodomain protein 2 OS=Arabidopsis thaliana OX=3702 GN=ZHD1 PE=1 SV=1	PREDICTED: zinc-finger homeodomain protein 2-like isoform X1 [Pyrus x bretschneideri]	2.82431	1.68737	1.4246	2.39243	0.726223	1.31768	1.80081	1.27765	1.76073	1.54887	1.23378	0.482523	0.763971	1.08983	1.39965	0.650978	0.639389	0.468786	0.766853	1.04034	0.42804	0.857524	0.577799	1.04516	0.249449	0.791839	1.06053
EVM0001263	pink	Chr1	2973790	2975214	+	Protein EXORDIUM-like 3 OS=Arabidopsis thaliana OX=3702 GN=EXL3 PE=2 SV=1	hypothetical protein D8674_001459 [Pyrus ussuriensis x Pyrus communis]	119.321	135.292	145.332	274.546	255.151	219.852	114.999	143.57	137.681	106.718	129.461	92.9814	134.829	113.593	117.337	207.744	156.608	211.072	211.008	125.147	107.092	97.2516	80.121	80.0143	828.195	277.616	197.935
EVM0001265	greenyellow	Chr1	24021336	24024592	+	Amino-acid permease BAT1 OS=Arabidopsis thaliana OX=3702 GN=BAT1 PE=2 SV=2	PREDICTED: amino-acid permease BAT1 homolog [Pyrus x bretschneideri]	3.64246	4.35087	7.75404	5.05775	5.22835	6.43417	17.0208	21.3226	16.1208	22.7344	10.2009	11.9436	4.86363	9.30891	7.34263	3.12058	3.15966	2.6867	2.15699	3.03106	2.93669	2.97613	1.48196	3.89662	1.79111	2.10726	0.94463
EVM0001268	bisque4	Chr6	6739935	6742553	+	--	PREDICTED: uncharacterized protein LOC103950768 [Pyrus x bretschneideri]	0.83386	0.688748	2.35761	6.812	3.97911	8.87771	9.5216	12.1896	16.3581	18.0077	12.6733	12.1047	4.7563	5.25805	6.88473	5.34031	6.88532	5.55706	3.66627	4.33497	4.88518	5.2684	2.61478	2.79313	2.07645	1.86635	1.853
EVM0001269	green	Contig00761	58952	59737	+	Serine/threonine-protein kinase ATG1c OS=Arabidopsis thaliana OX=3702 GN=ATG1C PE=2 SV=1	PREDICTED: serine/threonine-protein kinase ATG1c-like [Pyrus x bretschneideri]	0.934178	4.80984	5.9295	3.48884	1.45955	1.71181	1.9666	0.785848	2.1433	1.77237	1.60896	0.814432	1.03188	0.798768	0.404697	1.58726	0.391169	1.25103	0.447149	0.724244	0.401637	0.529333	0.983899	0.954592	2.53514	0.779445	1.45362
EVM0001270	antiquewhite4	Chr15	41890399	41892294	-	--	hypothetical protein D8674_032574 [Pyrus ussuriensis x Pyrus communis]	4.37025	4.89939	5.70146	2.26777	3.16994	2.60862	3.22474	2.87096	3.07009	11.7172	19.8467	8.93802	14.4444	14.4308	15.915	17.0474	8.94079	13.7795	7.74714	10.5656	7.26703	5.42404	7.94563	7.83445	6.85229	5.89948	9.3023
EVM0001271	green	Chr11	25682034	25684510	+	--	--	2.12548	3.97973	2.19648	2.07472	2.01425	0.953493	1.22865	2.17506	1.76172	0.812388	0.68	0.662114	0	0.615158	0	0.913718	0	0.367924	0.334383	0	0.167885	0.820117	0.391176	0.849453	1.22047	0.679065	0.722734
EVM0001281	green	Chr9	7471249	7472664	-	UDP-glycosyltransferase 71A16 OS=Pyrus communis OX=23211 GN=UGT71A16 PE=1 SV=1	glycosyltransferase [Pyrus ussuriensis x Pyrus communis]	102.507	146.54	151.672	97.6897	54.8148	77.0751	90.762	87.3087	100.028	142.734	81.9981	102.373	18.489	30.1119	23.163	10.2772	9.65468	9.30797	4.14869	6.25187	7.49714	5.09242	7.25554	10.8618	23.9177	8.71721	4.89922
EVM0001282	greenyellow	Chr8	18584300	18591444	+	Kinesin-like protein KIN-4A OS=Gossypium hirsutum OX=3635 GN=KIN4A PE=2 SV=1	hypothetical protein DVH24_020683 [Malus domestica]	24.2738	22.546	21.7474	48.372	44.9295	46.159	42.5457	42.1223	32.4814	19.7304	17.8657	14.5581	17.5416	12.1373	13.0518	13.6265	10.1291	11.8443	13.4161	9.60612	10.98	9.41505	11.1495	12.5831	12.7434	8.98133	13.5988
EVM0001297	skyblue1	Chr12	11825872	11827925	-	--	PREDICTED: protein NUCLEAR FUSION DEFECTIVE 4-like [Pyrus x bretschneideri]	16.2348	20.6332	20.2191	12.219	3.07073	3.06867	4.69343	3.22677	4.89343	17.4975	9.98646	10.7312	5.86767	5.86258	9.63125	3.89575	3.80717	3.87406	4.15534	3.54213	5.47416	11.2117	10.3548	12.5436	24.8738	15.165	13.6231
EVM0001313	green	Chr4	24401373	24404210	+	--	PREDICTED: uncharacterized protein LOC103928328 isoform X1 [Pyrus x bretschneideri]	32.4828	38.2586	37.494	21.4006	12.8359	16.047	8.28131	6.1681	4.83594	18.7358	15.0326	16.3898	9.55687	9.99248	11.2388	8.44437	10.4909	9.02914	6.49738	4.6406	6.22828	5.82805	8.93216	8.2636	2.25072	3.96457	4.88185
EVM0001314	darkgrey	Contig01557	53285	57377	-	Serine carboxypeptidase-like 27 OS=Arabidopsis thaliana OX=3702 GN=SCPL27 PE=2 SV=1	PREDICTED: serine carboxypeptidase-like 27 [Pyrus x bretschneideri]	13.314	12.8028	12.977	4.90841	5.24452	6.07597	12.7882	10.3449	12.7213	6.8864	6.76245	9.12256	12.2752	11.5725	9.4812	16.3163	18.0521	16.7828	37.7668	29.9607	33.5428	38.9409	38.7589	40.2009	44.702	45.6035	41.3892
EVM0001316	green	Chr8	7321146	7322158	-	--	PREDICTED: uncharacterized protein LOC103938069 [Pyrus x bretschneideri]	167.935	214.851	202.795	87.343	90.6054	84.7016	46.7231	42.2768	51.8552	48.4717	56.9917	50.7998	15.3275	10.3854	17.1942	26.8227	26.6438	21.3054	6.75184	9.91954	11.3111	6.35739	10.2698	11.5801	5.29244	4.0065	2.70228
EVM0001323	greenyellow	Chr2	22605750	22609240	+	--	hypothetical protein DVH24_018443 [Malus domestica]	7.87866	7.31241	9.74405	15.3585	9.51175	9.68234	12.4045	12.2492	12.993	8.32452	9.14225	7.43434	4.67098	4.70486	4.59091	4.68307	2.91888	3.81902	3.14528	3.03062	2.84273	2.93816	3.78804	3.106	5.10435	3.32988	4.98554
EVM0001329	green	Chr12	6865577	6868075	-	E3 ubiquitin-protein ligase HAKAI homolog OS=Arabidopsis thaliana OX=3702 GN=HAKAI PE=1 SV=1	PREDICTED: E3 ubiquitin-protein ligase Hakai-like [Pyrus x bretschneideri]	16.8924	23.0932	33.0133	20.2343	16.9209	19.3086	16.2157	15.9906	15.3727	13.382	15.4143	10.0772	7.3511	6.80923	6.27669	5.78668	4.82322	6.53322	6.85634	4.41677	4.12614	4.21883	6.33476	5.1917	14.3158	6.48527	12.3123
EVM0001336	bisque4	Chr13	27201091	27204384	+	Non-functional NADPH-dependent codeinone reductase 2 OS=Papaver somniferum OX=3469 GN=COR2 PE=1 SV=1	hypothetical protein DVH24_040906 [Malus domestica]	3.0922	1.22159	5.02337	15.6474	8.7461	13.2496	8.03347	12.1724	31.7148	41.9713	37.9858	38.2151	12.711	10.7944	10.9756	6.61528	4.3371	6.53761	3.33934	1.42146	4.49183	2.73441	1.75204	1.59889	1.77024	1.04988	2.068
EVM0001337	green	Contig00367	8001	9375	-	--	hypothetical protein DVH24_000782 [Malus domestica]	6.41345	8.16314	10.1679	9.73226	8.11194	6.4888	5.95917	4.77941	6.01418	4.42304	6.01614	3.60889	3.41011	2.15242	3.07935	4.10771	2.27454	2.93865	3.36743	2.03345	2.69229	2.9509	2.15294	2.09281	2.85828	2.76975	4.32923
EVM0001342	greenyellow	Chr3	2509948	2512245	+	Heat stress transcription factor A-6b OS=Arabidopsis thaliana OX=3702 GN=HSFA6b PE=2 SV=1	PREDICTED: heat stress transcription factor A-6b [Pyrus x bretschneideri]	3.16859	4.3212	3.1837	74.6026	51.6632	58.1413	26.2499	24.7737	26.483	21.2789	25.426	16.3765	14.7436	10.6247	11.0062	3.25811	1.4072	2.70598	2.54417	2.5517	2.41402	0.747554	0.669724	0.731052	0.491683	0.462951	0.74324
EVM0001345	green	Chr4	2273295	2274752	-	Probable xyloglucan galactosyltransferase GT14 OS=Arabidopsis thaliana OX=3702 GN=GT14 PE=2 SV=1	xyloglucan galactosyltransferase KATAMARI1-like protein [Pyrus ussuriensis x Pyrus communis]	2.39002	1.94529	2.48644	0.964823	1.67064	1.32217	4.60489	3.99418	4.0598	11.2122	10.0003	8.25687	10.2113	9.54514	10.5224	8.68524	7.40467	7.26745	9.55471	11.5072	11.5278	10.9569	12.0033	12.9096	4.62378	6.34652	8.84097
EVM0001350	darkgrey	Contig00853	10843	14184	-	Protein DETOXIFICATION 12 OS=Arabidopsis thaliana OX=3702 GN=DTX12 PE=2 SV=1	PREDICTED: protein DETOXIFICATION 12-like isoform X3 [Pyrus x bretschneideri]	0.189078	0.0825646	0.113714	0.475375	0.0279476	0.165339	0.240491	0.33183	0.230994	1.36901	1.40964	1.61198	1.18821	1.23139	0.776116	0.301226	0.867182	1.65947	2.68196	0.761284	0.872726	3.48188	4.61119	3.90413	0.802892	2.09249	3.23988
EVM0001352	green	Chr15	41617391	41619538	-	(S)-coclaurine N-methyltransferase OS=Thalictrum flavum subsp. glaucum OX=150095 PE=1 SV=1	PREDICTED: (S)-coclaurine N-methyltransferase [Pyrus x bretschneideri]	38.2882	31.0908	32.8714	12.7693	11.2639	11.559	6.68863	6.51917	5.67919	7.22781	8.35337	11.5899	5.37887	4.96552	4.03946	7.4174	6.28634	4.49967	1.7046	2.75454	3.72572	1.23387	2.95144	3.21044	2.18782	2.11235	0.981364
EVM0001358	greenyellow	Chr13	19960426	19968139	-	--	PREDICTED: dymeclin-like [Pyrus x bretschneideri]	18.9865	17.5754	19.2282	28.1819	28.533	28.3511	23.8009	23.2118	23.3139	15.3315	13.4025	10.836	10.3416	7.16921	7.85407	8.3387	5.27444	8.36792	7.45227	4.24718	6.66043	4.50867	5.73597	5.50361	7.86231	5.14592	5.8365
EVM0001361	greenyellow	Chr5	17933563	17935270	+	Acetylserotonin O-methyltransferase OS=Arabidopsis thaliana OX=3702 GN=ASMT PE=1 SV=1	3'-hydroxy-N-methyl-(S)-coclaurine 4'-O-methyltransferase-like [Pyrus ussuriensis x Pyrus communis]	51.7638	61.7192	60.2649	12.7284	12.9111	7.44029	70.6782	65.4787	111.51	74.6268	46.8372	33.7097	18.0209	16.254	19.9425	4.86782	6.12255	5.51531	1.47929	0.695361	1.14245	2.99963	1.13092	2.26622	0.467764	0.353392	0.443712
EVM0001365	pink	Chr9	24151027	24151254	-	--	PREDICTED: uncharacterized protein LOC103961022 [Pyrus x bretschneideri]	2.98436	0.87264	0.498301	0	0.563628	0	0	3.2035	2.40819	3.22076	0	1.17713	0.557612	0.882316	0.327185	0	0	0.430465	0.318061	0	0.698862	0	0	0	5.89587	3.56751	0.0781448
EVM0001369	green	Chr13	31412431	31415987	-	Protein DETOXIFICATION 12 OS=Arabidopsis thaliana OX=3702 GN=DTX12 PE=2 SV=1	MATE efflux family protein 5-like [Pyrus ussuriensis x Pyrus communis]	13.5961	16.2164	12.9698	6.88997	13.8205	8.7064	5.19796	9.35837	5.53482	0.693513	1.72101	0.927493	1.47546	3.23019	0.889335	5.3673	6.22162	4.28928	3.63876	4.59532	3.78444	2.62582	4.27299	3.77529	8.83267	5.80909	5.60845
EVM0001378	greenyellow	Chr10	17711236	17712189	-	EPIDERMAL PATTERNING FACTOR-like protein 9 OS=Arabidopsis thaliana OX=3702 GN=EPFL9 PE=1 SV=1	PREDICTED: EPIDERMAL PATTERNING FACTOR-like protein 9 [Pyrus x bretschneideri]	0.412313	0	0.201096	4.31657	6.06032	7.74297	1.94694	1.71283	3.05339	0.774852	0.728921	0	0.485857	0.389119	0.540568	0	0.351433	0	0	0	0	0	0	0	0	0	0
EVM0001386	greenyellow	Chr2	27506850	27511525	-	Putative clathrin assembly protein At5g35200 OS=Arabidopsis thaliana OX=3702 GN=At5g35200 PE=1 SV=1	PREDICTED: putative clathrin assembly protein At5g35200 [Pyrus x bretschneideri]	48.6633	57.1478	64.6662	82.5715	90.3529	99.7139	74.6312	81.1199	82.6138	49.2456	50.5949	34.2352	40.1446	47.7468	33.3619	37.6222	34.2573	35.1463	33.7938	26.917	29.2133	23.6443	23.3639	25.5564	21.3404	18.0731	30.4361
EVM0001387	bisque4	Chr8	1179394	1180904	-	Putative pentatricopeptide repeat-containing protein At1g02420 OS=Arabidopsis thaliana OX=3702 GN=At1g02420 PE=3 SV=2	LOW QUALITY PROTEIN: putative pentatricopeptide repeat-containing protein At1g02420 [Malus domestica]	0	0	1.91498	1.28076	0	1.4301	1.57654	1.93588	1.49368	1.13897	1.91474	1.14958	1.80213	1.52177	1.68617	2.09344	2.20339	0	0	0	0	1.59166	0	0	1.91577	0	1.82493
EVM0001395	greenyellow	Chr14	4283462	4285990	+	Protein KINESIN LIGHT CHAIN-RELATED 3 OS=Arabidopsis thaliana OX=3702 GN=KLCR3 PE=2 SV=1	PREDICTED: uncharacterized protein LOC103953033 [Pyrus x bretschneideri]	18.7824	15.4311	12.9129	16.9194	14.6148	12.4277	21.9424	21.4928	20.4204	14.8859	13.6076	9.47193	7.38561	5.16547	9.90465	3.04338	2.39315	2.55364	2.15703	1.11562	2.5288	2.40028	2.49981	3.21089	1.06682	1.48052	3.04417
EVM0001398	green	Chr10	4021660	4022943	-	--	PREDICTED: uncharacterized protein LOC103930280 [Pyrus x bretschneideri]	10.6274	16.4892	41.7966	10.1268	6.30428	7.61772	12.1584	14.12	10.3335	8.2362	7.80612	3.94593	3.06652	2.23263	3.35756	3.00059	2.07055	3.47716	2.79074	1.79623	1.4807	3.14014	4.52475	4.64114	7.54497	3.1941	11.2132
EVM0001400	greenyellow	Chr5	2523851	2526220	-	Polyphenol oxidase latent form, chloroplastic OS=Prunus armeniaca OX=36596 GN=PPO PE=1 SV=1	polyphenol oxidase [Pyrus ussuriensis x Pyrus communis]	506.822	298.911	553.937	1365.55	999.683	1261.45	1449.29	1004.94	1847.9	942.104	746.77	412.501	294.601	144.529	319.804	111.785	68.6024	96.4304	13.1787	2.27823	13.0491	0.877143	1.63846	1.83562	0.378444	0.260258	0.403032
EVM0001401	green	Chr6	6203895	6216984	-	Protein NO VEIN OS=Arabidopsis thaliana OX=3702 GN=NOV PE=1 SV=1	PREDICTED: uncharacterized protein LOC103934196 [Pyrus x bretschneideri]	6.07118	3.69517	3.96841	1.47419	1.20226	1.06049	1.01721	1.2396	1.34723	2.48827	2.6794	1.93608	1.56306	1.33496	1.93503	1.13016	0.734119	0.987913	1.05212	1.10316	1.17823	0.72643	1.00534	1.27724	0.37779	0.632371	0.644163
EVM0001405	green	Chr8	11783652	11784919	+	Trafficking protein particle complex II-specific subunit 120 homolog OS=Arabidopsis thaliana OX=3702 GN=TRS120 PE=1 SV=1	trafficking protein particle complex subunit 9 [Pyrus ussuriensis x Pyrus communis]	26.9707	36.6817	43.0475	18.1593	14.2432	15.5952	7.0995	6.7491	6.38582	12.836	10.561	5.64761	3.63077	2.5357	1.49627	5.68842	3.39831	5.15656	2.91059	2.05885	2.26217	3.82556	4.59486	6.06218	6.03678	2.89381	5.8439
EVM0001407	greenyellow	Chr7	932848	933470	-	--	hypothetical protein DVH24_016103 [Malus domestica]	16.9014	27.9146	28.483	33.1115	18.8929	33.9744	22.1191	22.3647	15.1027	129.618	85.4989	109.384	48.3571	28.6629	23.5762	100.115	81.137	96.3157	35.7906	62.6032	75.5121	59.6751	77.3543	60.3964	76.1156	23.3159	54.8257
EVM0001409	skyblue1	Chr5	34679434	34683668	+	Polyadenylate-binding protein 3 OS=Arabidopsis thaliana OX=3702 GN=PAB3 PE=2 SV=1	PREDICTED: polyadenylate-binding protein 3 [Pyrus x bretschneideri]	13.7792	21.9638	19.3907	1.93387	1.47837	1.31068	4.63413	4.12402	5.30832	2.63286	3.12973	2.4648	2.55767	3.30876	2.77054	4.5861	4.24123	4.60688	13.2209	10.9991	11.1273	2.4916	2.80107	3.46197	22.9865	12.3389	4.6709
EVM0001410	greenyellow	Chr16	726318	733641	+	Pre-mRNA-processing protein 40C OS=Arabidopsis thaliana OX=3702 GN=PRP40C PE=1 SV=1	PREDICTED: pre-mRNA-processing protein 40C [Pyrus x bretschneideri]	20.4673	28.6075	32.6015	37.0597	32.7566	34.8682	26.5229	25.8837	25.2209	24.6117	27.4586	15.657	12.84	10.145	9.46629	14.2171	8.56092	11.1767	8.97736	8.1389	8.27423	5.96208	6.79331	8.19643	12.0362	7.2649	10.0588
EVM0001416	greenyellow	Chr2	27381967	27386616	+	Zinc finger BED domain-containing protein DAYSLEEPER OS=Arabidopsis thaliana OX=3702 GN=HAT PE=1 SV=1	PREDICTED: zinc finger BED domain-containing protein DAYSLEEPER [Pyrus x bretschneideri]	23.9704	32.8937	41.4829	50.6428	43.8268	49.0061	40.8151	39.9427	39.0006	22.5871	22.8506	15.4933	10.0489	7.60451	9.77728	10.5741	6.45951	9.36289	5.8105	5.30391	5.63348	5.33789	6.73334	6.21643	10.2085	4.66441	8.96358
EVM0001417	greenyellow	Chr12	6681657	6683869	+	--	PREDICTED: putative tRNA (cytidine(32)/guanosine(34)-2'-O)-methyltransferase [Pyrus x bretschneideri]	1.95532	6.59296	4.61481	7.90544	9.31355	6.56024	1.0029	0.892497	7.97333	0.383975	2.78493	0.546627	0.6916	4.57577	5.32009	3.56521	6.97426	2.69029	1.6934	3.5943	0.591185	0.379558	4.18173	3.70287	0.104477	3.23116	0.598293
EVM0001429	greenyellow	Chr17	13131783	13143532	-	Probable helicase MAGATAMA 3 OS=Arabidopsis thaliana OX=3702 GN=MAA3 PE=2 SV=1	PREDICTED: uncharacterized protein LOC103927767 [Pyrus x bretschneideri]	8.32428	10.7973	11.2875	6.419	5.94735	5.62257	11.9095	9.77137	10.2807	7.24333	5.91089	4.32436	2.66994	1.46241	1.79719	2.02839	1.20466	1.81714	2.22008	1.65261	1.63833	1.55598	2.45146	2.15726	3.53741	1.97374	2.59739
EVM0001430	bisque4	Chr13	30901231	30903453	-	Tetraketide alpha-pyrone reductase 2 OS=Arabidopsis thaliana OX=3702 GN=TKPR2 PE=1 SV=1	PREDICTED: tetraketide alpha-pyrone reductase 2-like [Pyrus x bretschneideri]	47.2789	32.1635	21.632	32.7388	36.2193	31.4216	40.7896	39.1981	40.6175	60.0341	40.1977	42.8292	54.6459	34.691	61.5251	14.5393	14.484	13.2161	8.23058	11.4264	9.17626	9.55299	10.2324	10.783	4.24839	6.53636	8.43008
EVM0001432	mediumpurple2	Chr12	2656116	2660052	+	Vesicle-associated protein 2-2 OS=Arabidopsis thaliana OX=3702 GN=PVA22 PE=1 SV=1	vesicle-associated protein 2-2-like [Pyrus ussuriensis x Pyrus communis]	5.90643	9.36803	9.31442	9.67605	5.61164	7.4757	9.10396	7.87744	8.53837	11.5766	10.5924	6.33586	6.72095	5.5786	7.53775	4.63902	3.03581	4.1044	2.80128	2.71116	2.08164	1.74195	3.01928	2.8116	2.76462	1.56375	3.18861
EVM0001433	green	Chr9	566521	568586	-	Lysine histidine transporter 1 OS=Arabidopsis thaliana OX=3702 GN=LHT1 PE=1 SV=1	lysine histidine transporter 1-like [Pyrus ussuriensis x Pyrus communis]	83.9684	115.309	168.083	56.1393	33.2018	42.1123	58.7785	77.0955	41.5472	137.343	67.8504	79.019	24.437	37.0868	22.2917	21.2539	20.9668	24.4123	18.441	28.4583	30.6686	24.1819	26.2268	38.0616	133.574	57.2028	27.5993
EVM0001436	darkgrey	Chr16	5202845	5203359	+	--	PREDICTED: transcription factor bHLH150 [Pyrus x bretschneideri]	2.95897	5.1833	3.83949	2.22168	1.02898	1.55966	1.11219	0.580476	0.496111	1.65117	0.781152	2.00048	4.51039	9.65071	4.96049	4.66624	7.22476	6.62246	36.8398	34.7338	37.0867	83.1259	50.0771	41.2597	14.947	43.4046	49.5698
EVM0001442	antiquewhite4	Chr6	6360828	6362442	+	Acyl carrier protein 1, chloroplastic OS=Casuarina glauca OX=3522 GN=ACP1 PE=2 SV=1	acyl carrier protein 1 [Pyrus ussuriensis x Pyrus communis]	10.029	2.71505	2.15951	20.1757	26.5265	21.4029	19.3062	16.7572	19.7105	13.4224	21.5223	41.5775	77.1433	118.049	63.7719	34.7356	54.0253	46.1775	32.2048	25.9212	29.8753	7.92487	14.3878	9.09355	0	1.03485	1.32416
EVM0001447	greenyellow	Chr15	30413287	30415718	-	Glucan endo-1,3-beta-glucosidase 13 OS=Arabidopsis thaliana OX=3702 GN=At5g56590 PE=2 SV=1	PREDICTED: glucan endo-1,3-beta-glucosidase 13 [Pyrus x bretschneideri]	9.68653	8.72157	7.97927	27.2109	25.3254	28.1525	19.3667	22.6849	16.8053	12.7997	11.2888	7.37583	9.83366	8.52404	10.0098	6.68726	6.22981	6.49611	4.0311	3.56011	3.85924	1.69731	3.34645	4.17287	2.71357	2.72978	3.5925
EVM0001448	greenyellow	Chr15	17438329	17444424	-	rRNA (cytosine-C(5))-methyltransferase NOP2C OS=Arabidopsis thaliana OX=3702 GN=NOP2C PE=2 SV=1	tRNA (cytosine(34)-C(5))-methyltransferase [Pyrus ussuriensis x Pyrus communis]	15.1278	13.4413	15.6772	16.0338	18.3302	16.363	22.0511	20.0668	20.5266	14.1349	10.8975	9.10778	8.90432	7.82524	3.34107	4.90709	4.71929	4.88411	5.86727	4.7119	5.45322	4.6217	5.53863	5.45038	5.78269	4.70269	4.44784
EVM0001452	antiquewhite4	Chr9	13761520	13764248	+	--	PREDICTED: uncharacterized protein LOC103944890 [Pyrus x bretschneideri]	0.475532	0.256536	0	0.0462792	0	0	0.0696836	0.10744	0.202558	1.9339	2.65154	0.879653	3.64493	3.51029	2.49418	2.57012	2.20113	2.27415	1.65843	2.06228	2.03712	1.09694	1.87732	1.41709	0.0988392	0.418767	1.21241
EVM0001453	green	Chr9	796855	797298	-	--	hypothetical protein D8674_036335 [Pyrus ussuriensis x Pyrus communis]	36.4525	26.9118	22.946	8.54388	3.79142	7.77672	9.09544	8.16386	8.92647	9.42701	6.90192	5.1346	8.00673	4.93101	8.19112	5.11991	7.27366	6.63087	4.52893	6.07629	6.18928	7.01719	5.4177	10.44	19.1126	12.9959	8.01754
EVM0001460	bisque4	Chr9	5505701	5508476	-	BTB/POZ domain-containing protein At3g22104 OS=Arabidopsis thaliana OX=3702 GN=At3g22104 PE=2 SV=1	PREDICTED: BTB/POZ domain-containing protein At3g22104-like [Pyrus x bretschneideri]	2.6012	3.41032	3.30106	12.8197	8.1955	6.15487	6.68041	6.65188	7.1129	5.85691	9.15289	6.82442	5.70941	5.01851	5.73341	2.78415	2.18311	2.73618	1.06211	0.950983	0.974804	0.552433	1.17333	0.799314	0.126755	0.36241	1.14788
EVM0001463	darkgrey	Chr1	4482795	4490236	+	--	hypothetical protein D8674_001290 [Pyrus ussuriensis x Pyrus communis]	2.43503	2.41915	2.05173	0.660378	1.06682	0.578958	1.17321	1.09387	0.885837	2.34383	1.57044	1.34962	1.28266	0.9661	0.866564	1.63539	1.25997	1.53037	1.82002	1.49541	1.60104	3.54223	3.51129	3.90397	2.223	2.74683	2.94002
EVM0001467	green	Chr13	25076407	25077191	+	--	PREDICTED: uncharacterized protein LOC103944736 [Pyrus x bretschneideri]	50.2764	94.5068	84.7433	76.952	50.3595	82.3854	67.5975	68.4593	53.8857	84.4693	70.7499	77.1198	24.0578	23.4603	18.0641	24.2437	15.8975	20.1086	8.77545	13.1	17.9285	7.55946	12.6661	12.894	12.5428	6.72993	7.67336
EVM0001468	green	Chr15	1119681	1124654	+	Leucine-rich repeat receptor-like serine/threonine-protein kinase BAM1 OS=Arabidopsis thaliana OX=3702 GN=BAM1 PE=1 SV=1	PREDICTED: leucine-rich repeat receptor-like serine/threonine-protein kinase BAM3 [Pyrus x bretschneideri]	2.7404	3.44071	4.65197	4.5633	2.51592	2.52885	2.42988	2.83558	1.79735	1.71367	1.10579	0.807339	0.873192	0.292649	0.375448	0.181081	0.299403	0.205629	0.293901	0.11293	0.160587	0.0832472	0.16264	0.0327119	0.150621	0.0608679	0.154482
EVM0001472	greenyellow	Chr3	20371507	20377569	+	Probable serine protease EDA2 OS=Arabidopsis thaliana OX=3702 GN=EDA2 PE=2 SV=2	PREDICTED: lysosomal Pro-X carboxypeptidase-like [Pyrus x bretschneideri]	5.44481	3.57764	4.69283	17.5568	10.283	12.1808	12.6765	11.5915	10.7905	5.42606	3.69202	3.04027	2.08329	1.294	2.51656	0.781361	0.739723	0.533025	0.249365	0.0553686	0.36985	0.234003	0.377385	0.127228	0.159119	0.0878937	0.0420585
EVM0001474	darkgrey	Chr5	4752104	4755096	-	Probable hexosyltransferase MUCI70 OS=Arabidopsis thaliana OX=3702 GN=MUCI70 PE=1 SV=1	hypothetical protein D8674_027727 [Pyrus ussuriensis x Pyrus communis]	0	0	0	0	0	0	0	0.746392	0.171214	0.615804	2.96591	9.68633	2.12888	7.7874	0.782698	3.26702	4.8088	5.16591	34.1175	17.972	23.7574	33.777	21.7873	21.2292	124.973	63.0467	56.0193
EVM0001476	green	Chr5	3710655	3713581	+	Transcription factor bHLH30 OS=Arabidopsis thaliana OX=3702 GN=BHLH30 PE=1 SV=1	PREDICTED: transcription factor bHLH30-like [Pyrus x bretschneideri]	0.56268	0.687112	0.465811	1.76195	3.17212	1.59425	5.10107	3.31959	5.47426	1.39601	4.69902	3.0483	4.88084	5.91371	5.15914	7.64709	4.71317	7.96358	3.49521	3.47197	3.7762	1.81184	2.98161	1.65928	4.57948	2.53776	3.00974
EVM0001477	greenyellow	Chr13	21287368	21293094	-	Probable E3 ubiquitin-protein ligase LUL4 OS=Arabidopsis thaliana OX=3702 GN=LUL4 PE=2 SV=1	PREDICTED: probable E3 ubiquitin-protein ligase LUL4 [Pyrus x bretschneideri]	14.6034	16.5007	38.8111	12.0716	8.74173	9.61051	25.7778	30.3662	17.5007	30.2532	12.0618	12.059	7.35459	7.53017	7.0608	8.37602	4.2885	9.7033	10.3378	7.87129	9.20937	7.66692	10.0389	7.9022	22.3526	6.83324	12.7055
EVM0001481	greenyellow	Chr10	16571940	16587816	-	Disease resistance protein RPV1 OS=Vitis rotundifolia OX=103349 GN=RPV1 PE=1 SV=1	PREDICTED: disease resistance protein TAO1-like [Pyrus x bretschneideri]	49.3748	50.1823	50.2818	46.7286	42.0675	36.7921	57.9116	54.1592	52.7503	67.6991	39.9003	38.9848	17.8283	15.3517	12.8163	13.2084	8.02802	12.343	10.2022	10.9098	9.87928	7.58096	9.47297	12.5501	17.3783	8.17007	7.96348
EVM0001486	darkgrey	Chr3	26782300	26784237	-	Monothiol glutaredoxin-S12, chloroplastic OS=Arabidopsis thaliana OX=3702 GN=GRXS12 PE=1 SV=2	PREDICTED: monothiol glutaredoxin-S12, chloroplastic-like [Pyrus x bretschneideri]	2.22718	0.357423	0.966071	0.914545	0.83733	0.631724	0.917374	0.695315	1.23927	1.40843	1.30307	0.786275	0.901886	0.611797	0.767616	2.0987	0.38899	1.10355	0.932822	1.32632	2.13655	2.01265	2.00442	1.3199	0.79175	2.60461	1.08212
EVM0001487	green	Chr6	24583633	24587328	-	Pectin acetylesterase 8 OS=Arabidopsis thaliana OX=3702 GN=PAE8 PE=2 SV=1	notum-like protein [Pyrus ussuriensis x Pyrus communis]	51.1894	17.068	26.5327	22.245	13.603	6.42249	19.8344	13.8781	11.4699	2.2169	2.26416	0.392947	0.394334	0.382818	0.108601	1.63807	2.61648	1.43024	0.623951	3.29305	3.65614	0.368642	0.456719	0.120075	7.19456	2.01905	0.904885
EVM0001491	antiquewhite4	Chr3	3882730	3884556	-	ABC transporter G family member 10 OS=Arabidopsis thaliana OX=3702 GN=ABCG10 PE=3 SV=1	PREDICTED: ABC transporter G family member 10-like [Pyrus x bretschneideri]	0.218033	0.152742	0.0508786	0.153445	0.302172	0.231875	0.830244	0.372975	0.432177	2.03395	2.59819	1.89162	3.61964	3.83667	3.90781	1.8673	1.42056	1.85281	0.948427	1.36279	1.47439	0.538031	1.52062	1.38191	0.30755	0.483303	1.105
EVM0001492	antiquewhite4	Chr11	29896759	29897861	+	--	PREDICTED: non-specific lipid-transfer protein-like protein At2g13820 isoform X2 [Pyrus x bretschneideri]	8.07107	8.00873	11.8612	9.9894	15.8069	18.061	20.1432	14.8088	27.5903	86.8114	122.58	41.0362	65.4538	51.8844	71.804	54.4871	29.1751	46.0539	30.8993	33.7467	29.6207	14.043	25.1481	21.4297	12.658	8.50173	34.8356
EVM0001495	green	Chr4	22808588	22809008	+	Hydrophobic protein RCI2A OS=Arabidopsis thaliana OX=3702 GN=RCI2A PE=2 SV=1	PREDICTED: hydrophobic protein RCI2A-like [Pyrus x bretschneideri]	339.992	126.036	116.579	156.051	250.219	147.154	568.529	686.696	571.585	302.294	301.868	603.565	889.087	1223.51	1034.47	638.908	1274.55	826.444	1127.03	954.521	1168.27	1168.3	899.134	892.465	280.267	737.196	282.774
EVM0001497	greenyellow	Chr13	23577727	23586306	+	--	serine/threonine-protein phosphatase 4 regulatory subunit 3 [Pyrus ussuriensis x Pyrus communis]	13.2381	12.8696	12.8536	12.9912	11.1472	10.0158	12.5	13.3842	10.967	8.333	8.35663	6.92753	4.18272	4.15928	3.70778	5.26141	4.02402	3.99103	2.93959	3.17243	3.37783	2.92519	3.90864	3.97972	7.87016	3.25818	4.05855
EVM0001503	greenyellow	Chr16	5824603	5830555	+	GDSL esterase/lipase At3g26430 OS=Arabidopsis thaliana OX=3702 GN=At3g26430 PE=2 SV=1	PREDICTED: uncharacterized protein LOC101293487 [Fragaria vesca subsp. vesca]	60.7992	70.23	81.3763	78.4492	94.1235	92.1176	57.7529	58.717	65.0625	54.2279	56.2605	34.9257	49.7657	48.3845	39.665	31.5703	27.8271	27.3509	27.3454	23.3881	22.2921	17.7454	20.6205	21.8666	6.99777	10.5292	23.5241
EVM0001508	green	Contig00995	2470	14124	-	Pre-mRNA-processing protein 40A OS=Arabidopsis thaliana OX=3702 GN=PRP40A PE=1 SV=1	hypothetical protein C1H46_003711 [Malus baccata]	4.20152	6.18519	10.391	5.28565	4.12319	5.12047	3.71812	5.6122	4.08306	1.98133	6.13362	3.59697	1.52842	1.02224	0.938069	2.34703	0.507625	1.06176	1.82287	0.873739	1.25498	0.419573	1.60103	1.17293	2.62469	1.86457	2.06222
EVM0001512	green	Chr7	26779129	26781289	+	--	hypothetical protein D8674_032166 [Pyrus ussuriensis x Pyrus communis]	7.56575	8.37233	8.67853	6.30781	4.80271	4.58585	5.50432	5.35073	5.87747	6.43647	6.03075	3.83802	3.14969	1.74411	3.04296	1.97524	1.07714	1.87792	2.07501	1.97142	0.908305	1.68977	2.45033	2.20832	4.12705	2.24627	1.98522
EVM0001513	greenyellow	Chr14	6905408	6906154	+	--	hypothetical protein D8674_012202 [Pyrus ussuriensis x Pyrus communis]	4.84733	3.46764	3.85422	7.1079	6.20566	8.97196	13.2155	10.5855	7.99378	5.0082	3.75321	5.21161	4.12992	6.21429	4.60367	3.30569	3.26004	1.81232	1.73597	3.62682	4.50343	2.42012	3.25276	3.46114	0.71009	1.10314	1.53544
EVM0001518	greenyellow	Chr12	1240534	1259220	+	Protein ILITYHIA OS=Arabidopsis thaliana OX=3702 GN=ILA PE=1 SV=1	translational activator GCN1 [Pyrus ussuriensis x Pyrus communis]	13.8671	12.3516	13.3134	15.8679	18.7178	14.752	18.6631	18.1923	18.7567	11.251	7.91894	7.43311	4.58162	2.1702	1.78801	4.41599	2.3687	3.26954	2.89454	1.75917	2.06649	2.32047	3.17467	3.72331	3.29853	2.16112	1.5235
EVM0001520	green	Chr12	22716057	22723341	+	Exocyst complex component EXO70A1 OS=Arabidopsis thaliana OX=3702 GN=EXO70A1 PE=1 SV=1	PREDICTED: exocyst complex component EXO70A1-like [Pyrus x bretschneideri]	5.30535	5.02014	6.27018	4.17804	3.12943	2.12098	1.55983	2.25215	2.04899	1.3472	1.4431	0.690381	1.45369	1.5646	0.702503	0.937667	0.878243	1.00991	1.65648	0.836461	1.36323	1.75557	1.92937	2.2237	4.27561	2.13033	2.84085
EVM0001521	green	Contig01177	57660	58851	-	--	hypothetical protein DVH24_041086 [Malus domestica]	22.2473	8.05862	8.3687	19.9023	23.9605	19.5664	21.1489	16.785	22.0908	23.4048	35.7719	68.2338	97.4297	97.7391	93.2641	79.4212	88.5203	70.5001	52.7701	67.2403	71.0435	67.7332	54.9125	51.7617	22.479	46.8466	35.9481
EVM0001526	green	Chr3	470307	471646	+	Probable WRKY transcription factor 35 OS=Arabidopsis thaliana OX=3702 GN=WRKY35 PE=2 SV=1	PREDICTED: probable WRKY transcription factor 65 [Pyrus x bretschneideri]	7.85944	15.2101	16.5885	7.53508	6.62996	7.92646	4.284	3.53461	3.69286	3.50585	6.36129	4.61152	2.17633	1.077	1.92781	4.44551	1.68269	3.37034	1.03873	1.53039	1.46751	1.6095	2.19792	1.93474	5.35733	2.72376	3.6656
EVM0001530	green	Chr7	2368814	2370671	-	Calmodulin binding protein PICBP OS=Arabidopsis thaliana OX=3702 GN=PICBP PE=2 SV=1	PREDICTED: uncharacterized protein LOC103957650 isoform X1 [Pyrus x bretschneideri]	7.31494	9.31097	11.499	5.51233	2.34992	2.60031	2.0855	1.57128	2.86985	8.21207	7.76599	6.21272	2.23721	1.53085	1.79398	2.12687	1.36857	2.4714	1.17072	1.44026	1.80513	2.31136	4.15693	3.23401	1.22112	1.23981	3.56271
EVM0001540	greenyellow	Chr2	23827750	23835892	-	Protein CTR9 homolog OS=Arabidopsis thaliana OX=3702 GN=VIP6 PE=1 SV=1	PREDICTED: protein CTR9 homolog [Pyrus x bretschneideri]	47.833	53.5781	47.0734	50.3848	53.0889	46.9253	52.0836	52.3597	53.6537	33.7533	29.893	23.8443	16.1668	12.8602	10.5123	15.8621	10.7483	13.4583	14.9751	11.1323	11.3575	12.1965	13.6977	13.0899	19.3183	12.5479	12.9304
EVM0001542	skyblue1	Chr13	31483099	31484458	-	Probable ribose-5-phosphate isomerase 2 OS=Arabidopsis thaliana OX=3702 GN=RPI2 PE=1 SV=1	PREDICTED: probable ribose-5-phosphate isomerase 2 [Pyrus x bretschneideri]	21.0079	31.1152	30.6196	5.01715	3.8912	5.54433	12.618	21.1958	6.6501	21.8211	8.99417	13.0388	2.92346	2.72754	2.83464	2.71969	2.57367	2.48887	3.61498	4.33651	4.59182	2.54067	3.45925	3.46673	39.9373	12.4152	1.7831
EVM0001546	mediumpurple2	Chr1	11329203	11330134	-	--	PREDICTED: late embryogenesis abundant protein At1g64065-like [Pyrus x bretschneideri]	67.4265	60.2945	84.1229	81.1816	31.3684	54.454	59.1318	48.9777	67.6693	92.4784	66.7289	98.4277	63.0582	74.3397	67.2099	33.8957	22.4164	25.3571	6.55166	14.7432	12.4546	14.7777	20.1313	17.6973	1.60268	11.0118	7.50294
EVM0001551	bisque4	Chr10	27416911	27420492	-	Putative nuclear RNA export factor SDE5 OS=Arabidopsis thaliana OX=3702 GN=SDE5 PE=4 SV=1	PREDICTED: putative nuclear RNA export factor SDE5 [Pyrus x bretschneideri]	1.39726	0.777629	2.20551	6.7576	4.09314	2.90352	5.03147	3.44414	6.40664	12.7381	8.21526	4.83388	3.42448	2.9216	3.06945	1.68503	1.10369	1.40453	1.24897	1.35257	0.83378	1.52651	0.47318	1.30972	1.52256	1.04479	0.916018
EVM0001552	greenyellow	Chr13	29778804	29780278	+	Protein BIG GRAIN 1-like E OS=Arabidopsis thaliana OX=3702 GN=At1g69160 PE=2 SV=1	PREDICTED: protein BIG GRAIN 1-like E [Pyrus x bretschneideri]	50.3491	40.4081	51.354	11.3837	5.53314	5.08502	4.94761	5.28991	6.47254	17.1329	19.1745	15.4137	14.2117	13.7048	17.0691	17.4744	20.5215	16.9702	22.9068	27.8264	29.2493	45.1767	48.8132	54.8093	12.6676	28.637	45.0982
EVM0001554	bisque4	Chr14	4269440	4272555	+	Serine/threonine/tyrosine-protein kinase HT1 OS=Arabidopsis thaliana OX=3702 GN=HT1 PE=1 SV=1	serine/threonine-protein kinase HT1-like [Pyrus ussuriensis x Pyrus communis]	2.89428	3.13953	2.03232	3.50002	1.69006	2.00847	4.287	4.60118	6.42631	5.51024	3.69602	2.02468	4.37278	2.57128	4.76146	0.868726	0.685163	1.02264	0.418967	0.433177	0.82406	0.25192	0.101322	0.162399	0.0635719	0	0
EVM0001556	greenyellow	Chr4	6356861	6359690	+	Nudix hydrolase 8 OS=Arabidopsis thaliana OX=3702 GN=NUDT8 PE=2 SV=2	PREDICTED: nudix hydrolase 8 [Pyrus x bretschneideri]	9.01641	7.31829	6.32166	21.5092	40.2227	37.0285	29.8933	35.2155	22.5826	12.2975	9.92865	12.7735	8.10358	5.77859	5.29231	5.28366	4.13638	4.97866	5.66772	4.49786	4.71738	1.91588	4.87704	3.8249	2.06104	1.28933	1.39091
EVM0001559	greenyellow	Chr4	25912342	25914027	+	GDSL esterase/lipase LTL1 OS=Arabidopsis thaliana OX=3702 GN=LTL1 PE=2 SV=1	PREDICTED: GDSL esterase/lipase LTL1-like [Pyrus x bretschneideri]	15.0907	6.30182	12.4249	2.28127	1.45653	1.93686	13.9644	8.72469	6.47637	4.07676	3.22613	1.40802	1.86571	2.28733	2.89331	1.60435	0.615559	1.04589	0.214405	0.344664	0	0.148506	0.315056	0.105541	0	0.118323	0.34023
EVM0001560	bisque4	Chr11	31110132	31113453	-	Wee1-like protein kinase OS=Arabidopsis thaliana OX=3702 GN=WEE1 PE=1 SV=1	protein kinase WEE1 [Pyrus ussuriensis x Pyrus communis]	0.834225	0.140237	0.35942	4.16426	4.90237	3.85482	0.659452	1.46889	1.28199	1.42577	1.60253	1.4371	3.00931	2.04887	2.65548	1.31818	1.43582	1.43319	0.455937	0.637893	0.494844	0.328231	0.158479	0.332885	0.109565	0.0681424	0.147376
EVM0001562	green	Chr15	35429985	35440864	+	Histone-lysine N-methyltransferase ASHH2 OS=Arabidopsis thaliana OX=3702 GN=ASHH2 PE=1 SV=1	PREDICTED: histone-lysine N-methyltransferase ASHH2-like isoform X1 [Pyrus x bretschneideri]	11.4795	13.243	13.5926	11.8844	11.5299	11.552	10.805	10.8891	10.7138	8.47024	6.19435	5.76712	3.50243	2.29493	2.43763	2.78606	1.95904	2.34053	2.35323	1.52437	1.75007	1.89699	2.89287	2.58969	4.86938	2.09995	1.96922
EVM0001564	darkgrey	Chr5	3214924	3215915	-	--	PREDICTED: uncharacterized protein LOC103936674 [Pyrus x bretschneideri]	0.0792306	0	0.913451	0.686186	0.616966	0.215053	1.23159	1.28908	1.1698	2.64994	1.7765	2.8434	3.32619	2.55925	2.63731	1.59717	1.69632	1.37002	2.10298	2.16842	2.03796	5.49127	7.57282	7.11172	7.5968	7.7082	7.40393
EVM0001566	mediumpurple2	Chr15	19771678	19773159	+	Probable xyloglucan endotransglucosylase/hydrolase protein 6 OS=Arabidopsis thaliana OX=3702 GN=XTH6 PE=2 SV=2	PREDICTED: probable xyloglucan endotransglucosylase/hydrolase protein 6 [Pyrus x bretschneideri]	351.125	222.332	182.844	227.528	151.722	139.427	78.2477	65.1166	74.6322	316.704	441.372	412.014	171.805	79.8939	113.743	144.151	107.885	100.717	20.5776	27.4827	27.5485	8.02622	19.6811	13.6561	4.48448	5.54162	5.24371
EVM0001573	greenyellow	Chr13	31208555	31211875	-	LEAF RUST 10 DISEASE-RESISTANCE LOCUS RECEPTOR-LIKE PROTEIN KINASE-like 1.1 OS=Arabidopsis thaliana OX=3702 GN=LRK10L-1.1 PE=2 SV=1	serine/threonine-protein kinase [Pyrus ussuriensis x Pyrus communis]	9.29152	13.9123	19.8984	12.3659	9.68365	17.1563	21.2438	19.4445	13.5623	33.016	22.8775	21.4576	5.72467	4.7422	4.19334	7.87336	5.3296	6.42578	4.73945	6.94824	6.12275	4.48322	6.37939	7.0711	3.60323	2.50407	2.02135
EVM0001577	darkgrey	Chr16	3920505	3922288	+	Cell division topological specificity factor homolog, chloroplastic OS=Arabidopsis thaliana OX=3702 GN=MINE1 PE=1 SV=1	cell division topological specificity factor-like protein [Pyrus ussuriensis x Pyrus communis]	7.51508	3.61516	5.072	3.70086	3.90535	4.68864	8.20672	8.70769	6.06081	10.4183	8.02386	17.1124	11.5104	12.8214	12.5118	13.2531	14.1214	16.2864	11.837	19.0207	18.7342	29.1715	26.3588	28.3151	11.8903	29.2967	19.7403
EVM0001578	bisque4	Chr4	21112133	21113392	-	Nudix hydrolase 22, chloroplastic OS=Arabidopsis thaliana OX=3702 GN=NUDT22 PE=2 SV=2	nudix hydrolase 15, mitochondrial-like [Malus domestica]	0.189822	0.148247	0	3.19357	3.81726	2.39617	3.37182	3.15046	3.33323	2.44061	1.08984	2.10949	2.96297	3.62017	2.00947	1.80523	0.798781	0.782241	0.908089	0.882436	0.804896	0.259665	0.488483	1.12906	0.191172	0.234248	0.717324
EVM0001581	greenyellow	Chr17	4328525	4332306	-	Putative disease resistance RPP13-like protein 1 OS=Arabidopsis thaliana OX=3702 GN=RPPL1 PE=3 SV=1	PREDICTED: putative disease resistance RPP13-like protein 1 [Pyrus x bretschneideri]	11.1697	12.0181	11.806	7.78285	8.59247	11.877	16.7358	18.9688	10.1164	16.3838	7.52169	5.14532	2.41697	1.27294	1.80811	2.99535	3.08174	3.80765	2.33656	3.52096	3.31098	2.23246	3.27534	2.48247	4.30898	1.9324	1.54267
EVM0001582	green	Chr3	1556849	1558780	+	Probable LRR receptor-like serine/threonine-protein kinase RKF3 OS=Arabidopsis thaliana OX=3702 GN=RKF3 PE=2 SV=1	hypothetical protein C1H46_024429 [Malus baccata]	7.44824	10.7307	18.3389	8.44689	6.77532	10.7664	12.9078	11.5878	10.6221	7.71093	8.13169	4.29115	3.71459	2.97903	3.23703	3.40023	2.377	3.58614	3.27785	2.89578	3.59831	3.17353	3.03218	2.98746	10.2535	3.61295	3.91761
EVM0001585	greenyellow	Chr10	4506653	4509434	-	Beta carbonic anhydrase 5, chloroplastic OS=Arabidopsis thaliana OX=3702 GN=BCA5 PE=2 SV=1	PREDICTED: beta carbonic anhydrase 5, chloroplastic isoform X1 [Pyrus x bretschneideri]	5.74206	4.09266	2.94832	1.1032	0.610913	1.01341	2.97079	3.40178	1.61014	8.95879	10.4391	8.46682	6.39599	7.25926	5.25954	10.6072	7.56418	10.4636	9.50464	12.0561	10.0001	12.1423	10.0117	10.4612	7.15344	11.8561	13.3294
EVM0001595	green	Chr3	11332883	11344154	-	DnaJ protein homolog OS=Cucumis sativus OX=3659 GN=DNAJ1 PE=2 SV=1	GPI-anchored adhesin-like protein PGA55 [Pyrus ussuriensis x Pyrus communis]	5.15343	5.47275	6.45053	3.76287	3.62914	2.64118	5.28109	4.63559	5.25386	3.74132	2.64757	1.99124	1.28116	1.195	1.28676	1.5569	0.927231	1.24	1.6245	1.42059	1.227	1.39806	1.74367	1.90656	3.16735	1.42102	2.05073
EVM0001598	bisque4	Chr4	26105417	26106442	+	Receptor-like protein kinase ANXUR2 OS=Arabidopsis thaliana OX=3702 GN=ANX2 PE=1 SV=1	PREDICTED: receptor-like protein kinase ANXUR2 [Pyrus x bretschneideri]	0.320378	0.508319	0.172392	1.15602	1.14003	1.59189	1.95897	2.60609	1.17794	2.8605	2.4422	1.65536	1.77429	1.28281	1.49986	2.00847	1.16238	1.00462	0.454526	0.927225	1.12873	0.414711	0.274728	0.413146	1.29426	0.3584	0.119284
EVM0001600	green	Chr8	18540080	18540561	-	--	ethylene-responsive transcription factor ERF011-like [Malus domestica]	66.1012	99.7173	63.1462	39.6776	29.0316	42.0273	28.5861	25.4221	26.693	17.0276	24.1299	23.5905	19.631	22.9012	31.9211	24.8625	25.5265	22.9892	16.692	31.5359	21.0397	20.0561	19.6058	18.6456	55.0787	38.1086	22.508
EVM0001601	green	Chr15	21114599	21115949	+	10 kDa chaperonin OS=Brassica napus OX=3708 PE=3 SV=1	hypothetical protein DVH24_004145 [Malus domestica]	7.62672	10.5487	10.1011	8.32833	2.21333	6.22064	0	4.79088	1.12229	7.19174	3.63562	5.3994	2.29456	4.78495	2.33335	7.3489	4.71352	6.41614	8.14563	6.10213	4.26049	6.51672	2.25382	4.21564	4.86672	4.99395	0
EVM0001604	green	Chr15	43087602	43088625	+	Protein BRASSINAZOLE-RESISTANT 2 OS=Arabidopsis thaliana OX=3702 GN=BZR2 PE=1 SV=1	PREDICTED: protein BRASSINAZOLE-RESISTANT 1-like [Pyrus x bretschneideri]	5.62979	8.26924	18.0724	6.09348	4.6478	6.0295	6.11545	9.22084	6.01147	9.65347	7.84934	5.91536	3.32419	2.67995	2.65898	4.32686	3.57274	4.54933	3.99203	5.42813	2.55929	4.18168	3.80906	4.50194	17.0769	2.78946	7.35492
EVM0001605	bisque4	Chr17	4255332	4257272	+	--	hypothetical protein D8674_018378 [Pyrus ussuriensis x Pyrus communis]	2.98537	3.74094	2.90936	5.52187	3.96896	5.7802	5.81882	5.39543	4.58811	6.67095	4.28283	2.87875	4.10981	2.2181	5.03505	1.39743	1.2669	0.977194	0.709758	0.532755	0.576818	0.250546	0.514611	0.847885	1.08083	0.388053	0.749094
EVM0001606	pink	Chr5	2386612	2390392	+	Serine carboxypeptidase-like 31 OS=Arabidopsis thaliana OX=3702 GN=SCPL31 PE=2 SV=2	PREDICTED: serine carboxypeptidase-like 31 [Pyrus x bretschneideri]	0.768154	1.14342	0.929958	0.138464	0.332909	0.0671748	0.166742	0.224673	0.181558	0.458176	0.449472	0.348076	0	0.200909	0.0734131	0.924933	2.60485	1.22569	2.38874	1.71321	2.13789	2.18945	2.27563	3.30311	23.0115	11.3106	2.77218
EVM0001609	greenyellow	Chr5	15830837	15838205	+	Disease resistance protein Roq1 OS=Nicotiana benthamiana OX=4100 GN=ROQ1 PE=1 SV=1	PREDICTED: TMV resistance protein N-like [Pyrus x bretschneideri]	28.4294	24.9229	29.231	25.641	26.5976	23.7197	30.6934	32.4856	30.2374	28.517	20.8727	16.7428	16.2529	11.4296	11.2813	10.697	6.97518	10.0803	8.82392	9.02732	8.91568	5.65667	7.41558	7.30802	14.0679	5.22807	7.49873
EVM0001612	green	Chr7	20198033	20199212	-	--	putative F-box/LRR-repeat protein 23 [Malus domestica]	0.160287	0.329052	0.0923166	1.15041	1.09105	1.2675	0.671329	1.05971	1.09582	1.40087	1.73664	1.6964	1.79989	2.68167	2.46235	2.00127	0.708079	2.18342	0.976258	1.5463	1.76175	2.12421	0.642962	2.3457	1.65362	0.810313	2.51406
EVM0001613	antiquewhite4	Chr8	21905633	21907600	-	L-type lectin-domain containing receptor kinase IX.1 OS=Arabidopsis thaliana OX=3702 GN=LECRK91 PE=1 SV=1	PREDICTED: L-type lectin-domain containing receptor kinase IX.1-like [Pyrus x bretschneideri]	1.33861	1.2424	1.48589	4.62592	4.38076	4.90491	8.91635	9.63959	4.67182	15.8031	16.5269	13.9446	14.2675	8.90214	9.21063	16.9352	8.88547	12.56	11.0408	9.71238	11.1954	6.35205	10.7903	11.3887	3.81135	5.00291	8.84479
EVM0001615	darkgrey	Chr15	37691737	37692560	+	--	guanine nucleotide-binding protein subunit gamma 1-like [Pyrus ussuriensis x Pyrus communis]	19.691	14.6123	11.6267	14.4896	19.6375	17.9495	17.0782	17.0592	15.3771	25.4194	32.1777	53.2164	78.4292	114.924	82.6425	126.769	165.812	141.458	213.985	254.257	208.973	259.735	235.626	212.914	159.072	219.989	245.492
EVM0001618	green	Chr5	12491170	12495085	+	Structural maintenance of chromosomes protein 1 OS=Arabidopsis thaliana OX=3702 GN=SMC1 PE=2 SV=2	hypothetical protein DVH24_028787 [Malus domestica]	26.0995	38.8111	45.4819	29.2605	23.8804	28.9533	29.522	27.774	27.0473	24.1914	21.2049	15.9722	9.27789	6.79487	6.44759	8.25834	6.64537	7.55824	6.57416	6.0732	6.81583	6.78498	9.0252	8.49247	14.0524	8.40628	9.75885
EVM0001619	green	Chr11	8256007	8258360	-	--	uncharacterized protein LOC103427183 isoform X2 [Malus domestica]	0	0.0495526	0	0.160757	0	0.14753	1.11445	1.11976	0.545901	0.762663	0.961188	1.91543	3.36121	3.00831	1.4027	2.37003	2.22529	1.64858	4.56485	3.98209	5.3533	3.85695	2.60207	2.55981	1.46384	2.47189	4.49222
EVM0001621	floralwhite	Chr10	28803535	28806108	-	Cysteine-rich receptor-like protein kinase 8 OS=Arabidopsis thaliana OX=3702 GN=CRK8 PE=3 SV=2	PREDICTED: putative receptor-like protein kinase At4g00960 isoform X3 [Pyrus x bretschneideri]	2.95564	3.64908	3.84277	6.58788	1.67016	3.36534	3.96497	3.72681	4.36538	13.7436	13.4936	14.8066	6.97472	7.08432	6.93824	3.8032	3.88737	4.10219	3.03261	3.34373	3.31571	3.03138	3.66044	3.7624	4.14278	2.97696	4.30984
EVM0001628	darkgrey	Chr14	18818021	18821793	+	Alpha carbonic anhydrase 4 OS=Arabidopsis thaliana OX=3702 GN=ACA4 PE=3 SV=1	PREDICTED: alpha carbonic anhydrase 4-like [Pyrus x bretschneideri]	3.75646	2.98721	4.25604	0.664117	1.33183	0.453586	0.9475	3.68379	2.22048	4.81571	7.91711	5.63335	7.78717	10.8884	9.31528	10.5314	10.1881	12.0062	18.6539	25.7476	20.1692	37.0735	37.8322	36.1242	96.7704	68.9469	48.5889
EVM0001629	green	Chr3	7991557	7997217	-	Transcription factor GTE12 OS=Arabidopsis thaliana OX=3702 GN=GTE12 PE=2 SV=2	PREDICTED: uncharacterized protein LOC103951374 [Pyrus x bretschneideri]	17.811	22.5131	24.9801	15.3915	9.89243	8.992	8.75933	7.96761	8.79535	12.9242	11.4974	9.14818	5.78606	4.22717	5.54414	6.75594	4.29951	5.66209	5.27645	4.0121	4.59907	5.73867	7.24685	7.15328	9.28673	6.34842	8.66646
EVM0001634	greenyellow	Chr17	7372381	7374093	-	--	vacuolar protein 8 [Pyrus ussuriensis x Pyrus communis]	5.95585	8.31687	13.3351	8.02984	4.15356	4.81957	12.7249	13.4491	7.20562	12.6813	6.4348	4.10442	2.44506	2.1192	1.75184	3.62185	2.31659	4.81138	4.4035	3.57825	3.39434	4.14599	3.54634	3.58382	5.06812	1.80845	5.27432
EVM0001636	green	Contig00512	59450	62364	-	--	PREDICTED: uncharacterized protein LOC103943394 [Pyrus x bretschneideri]	7.89795	7.00512	8.6614	3.05784	2.64052	2.81571	4.41815	3.27456	4.22212	1.82541	2.54618	2.28763	1.88413	1.37561	1.34957	0.986996	1.2251	1.84223	1.23135	1.08355	1.00911	0.973969	1.40332	1.21787	1.28268	0.94456	0.697582
EVM0001643	bisque4	Chr4	970634	975115	+	Protein PHR1-LIKE 2 OS=Arabidopsis thaliana OX=3702 GN=PHL2 PE=1 SV=1	PREDICTED: protein PHR1-LIKE 3-like [Pyrus x bretschneideri]	7.09784	5.48249	5.53449	23.6247	17.3509	18.2208	5.1239	3.90504	4.95771	9.16788	11.5967	10.7372	15.6741	10.5844	9.37906	13.899	10.1753	12.8187	4.00054	5.10881	6.13186	3.52317	2.78956	4.07841	1.91449	3.75226	4.0686
EVM0001644	darkgrey	Chr14	6970679	6971282	+	--	hypothetical protein D8674_012193 [Pyrus ussuriensis x Pyrus communis]	2.70481	1.22787	1.50496	0.651838	0	0.338835	0.665362	0.565879	0.521849	1.88332	1.78726	1.2522	0.683799	1.16219	0.928388	3.19391	2.48897	4.11074	5.24355	3.88186	5.29796	4.28126	4.45564	5.17839	5.71136	7.9022	10.8861
EVM0001645	greenyellow	Chr5	37380572	37383761	-	--	--	8.0812	9.07861	11.5179	7.03792	8.06623	5.95387	20.7268	19.3516	12.2715	17.4748	7.62455	8.72357	6.79898	8.66855	5.55787	3.52173	2.50502	4.33381	3.36243	4.95067	4.35826	3.27913	2.96204	4.56246	7.89493	2.86405	2.26452
EVM0001647	green	Chr15	43803369	43806615	+	Auxilin-like protein 1 OS=Arabidopsis thaliana OX=3702 GN=AUL1 PE=2 SV=2	PREDICTED: auxilin-like protein 1 [Pyrus x bretschneideri]	1.98287	2.88316	3.45559	4.59088	2.76423	3.47694	2.52858	2.06911	1.93412	1.70975	2.7017	1.15511	1.08189	0.866878	0.540363	0.862283	0.603777	1.07031	1.15864	0.721482	0.54443	0.644866	0.754296	0.665396	0.838463	0.720617	1.05448
EVM0001650	greenyellow	Chr4	22060881	22066151	-	Phospholipid-transporting ATPase 1 OS=Arabidopsis thaliana OX=3702 GN=ALA1 PE=2 SV=1	phospholipid-transporting ATPase 1-like [Pyrus ussuriensis x Pyrus communis]	14.3218	12.4906	13.3949	14.9581	16.0374	15.0011	25.1406	26.3307	23.4172	14.4958	11.9194	8.05961	9.02994	5.96218	6.67227	6.01231	3.3313	6.0427	5.01264	3.8477	4.40297	4.84853	5.67977	5.65564	6.01855	4.27239	5.64613
EVM0001651	antiquewhite4	Chr15	18181145	18181627	-	--	proline-rich receptor-like protein kinase PERK2 [Pyrus ussuriensis x Pyrus communis]	4.93312	11.3795	33.6743	5.00812	6.44913	5.25221	7.98032	6.90228	13.1813	48.0875	73.3603	22.7474	40.8207	29.8402	39.7187	42.6096	17.7269	40.8794	26.2091	26.1976	20.9994	9.68894	20.1666	17.0187	15.0313	6.64615	47.1676
EVM0001656	green	Chr15	35738131	35742752	+	Homeobox protein knotted-1-like 3 OS=Malus domestica OX=3750 PE=2 SV=1	PREDICTED: homeobox protein knotted-1-like 3 isoform X2 [Pyrus x bretschneideri]	499.618	695.302	1144.55	386.774	352.078	374.518	423.361	498.876	457.086	305.772	373.144	209.622	136.998	115.576	112.307	190.271	143.61	176.594	172.793	130.127	142.303	125.983	147.905	157.18	140.793	119.547	278.032
EVM0001664	bisque4	Chr8	13918895	13921549	+	--	EG45-like domain containing protein [Pyrus ussuriensis x Pyrus communis]	1.18398	0.399003	0	0.405595	1.41877	1.76373	1.13177	0.98322	1.65369	1.49973	2.2912	1.54124	2.69045	1.59554	1.81972	2.30924	0.876125	1.69918	1.10615	0.53427	0.372067	0.433373	0.655907	0.425715	0	0.442282	0
EVM0001666	green	Chr4	23225821	23226318	-	--	PREDICTED: uncharacterized protein LOC103930074 [Pyrus x bretschneideri]	360.658	216.658	156.686	60.8516	18.9918	16.1734	67.7243	47.6052	55.4315	25.6947	5.20436	13.324	6.65869	11.8619	9.78344	2.43671	1.63856	3.02995	2.22087	3.779	2.35162	2.74457	3.44358	2.76202	0.488725	2.01262	1.01454
EVM0001667	green	Chr15	29623409	29630792	-	--	hypothetical protein D8674_040988 [Pyrus ussuriensis x Pyrus communis]	5.31111	6.53676	7.52327	7.41132	7.72672	6.51202	5.4865	5.81407	5.8738	5.57082	4.77601	4.27092	3.15329	2.20908	1.46183	2.2352	1.63437	1.83995	2.06866	1.75103	2.07594	1.73069	2.42796	2.46438	4.14643	2.25636	2.79138
EVM0001671	greenyellow	Chr5	4170818	4177543	+	Probable LRR receptor-like serine/threonine-protein kinase RFK1 OS=Arabidopsis thaliana OX=3702 GN=RKF1 PE=1 SV=1	PREDICTED: probable LRR receptor-like serine/threonine-protein kinase RFK1 [Pyrus x bretschneideri]	6.60608	9.07475	15.8971	16.0703	8.27275	9.83483	18.055	18.7624	14.4046	10.3979	5.25131	6.90365	1.48092	1.67891	0.89448	0.41974	0.179668	0.209716	0.309495	0.570105	0.53156	0.25281	0.151932	0.255104	0.816328	0.43727	0.169447
EVM0001674	green	Chr17	221667	225756	-	Peptidyl serine alpha-galactosyltransferase OS=Arabidopsis thaliana OX=3702 GN=SERGT1 PE=2 SV=1	PREDICTED: uncharacterized protein LOC103960998 [Pyrus x bretschneideri]	2.61025	2.93747	3.84244	2.8994	1.65027	1.5975	1.98012	1.54723	1.95786	2.32357	2.98142	1.93759	2.35235	1.60629	1.73012	1.88683	1.23967	1.69648	0.989942	0.972948	1.63201	0.523951	0.644345	0.942019	0.419185	0.312385	0.412202
EVM0001675	greenyellow	Chr17	7630910	7635778	+	Transcription initiation factor TFIID subunit 6 OS=Arabidopsis thaliana OX=3702 GN=TAF6 PE=1 SV=1	transcription initiation factor TFIID subunit 6 isoform X1 [Malus domestica]	12.3102	13.0612	14.6529	31.8082	46.047	43.7814	24.0427	22.6006	24.5039	11.4975	12.0769	9.33846	11.6478	11.5242	8.10524	11.6936	10.0737	11.2857	9.59318	10.0264	9.80013	9.04127	10.6797	10.5334	9.532	8.61211	12.7426
EVM0001677	floralwhite	Chr7	23616576	23620017	-	Receptor kinase-like protein Xa21 OS=Oryza sativa subsp. indica OX=39946 GN=XA21 PE=1 SV=1	probable LRR receptor-like serine/threonine-protein kinase At3g47570 [Malus domestica]	0.824239	0.337011	1.08368	1.9655	1.01215	1.77219	4.07362	3.17932	2.28889	7.88609	4.22859	3.61318	1.89188	1.89646	1.17096	1.80025	1.09545	1.27129	1.15803	1.75368	1.96844	1.04362	1.78603	2.29287	0.811636	1.07727	0.822469
EVM0001683	greenyellow	Chr14	6766888	6769292	+	--	Pentatricopeptide repeat-containing protein [Actinidia chinensis var. chinensis]	3.01389	3.51209	3.95615	3.30256	2.21418	2.49058	3.66587	2.79562	3.15693	2.1923	2.55365	1.84065	1.23189	0.727686	0.932051	0.793069	0.592171	0.915706	0.690401	0.660179	1.11691	0.698818	0.521586	0.58374	1.63305	0.667275	0.621475
EVM0001686	green	Chr8	14451445	14459166	+	Transcriptional corepressor LEUNIG OS=Arabidopsis thaliana OX=3702 GN=LUG PE=1 SV=2	PREDICTED: transcriptional corepressor LEUNIG-like isoform X1 [Pyrus x bretschneideri]	23.9578	27.1008	38.356	22.397	16.4911	17.8256	25.2035	21.7955	20.5346	21.3264	21.3976	15.7596	11.1268	9.90399	10.5056	10.2648	7.18512	8.61352	8.21555	6.35934	8.20979	7.21632	8.45481	10.8584	19.1965	9.09643	11.6741
EVM0001688	greenyellow	Contig01063	20792	22046	-	Disease resistance protein Roq1 OS=Nicotiana benthamiana OX=4100 GN=ROQ1 PE=1 SV=1	PREDICTED: toll/interleukin-1 receptor-like protein isoform X1 [Pyrus x bretschneideri]	1.06983	1.15007	1.25027	4.39228	2.51064	7.80648	6.82144	4.55902	3.7329	9.76949	4.60839	4.73069	1.68389	0.48722	1.08515	2.26161	0.875017	1.9732	0.535923	1.93934	1.69817	1.09147	0.515264	0.722886	0.701947	0.56408	0.317581
EVM0001691	green	Chr14	9001823	9006241	-	Cellulose synthase-like protein G3 OS=Arabidopsis thaliana OX=3702 GN=CSLG3 PE=2 SV=2	PREDICTED: cellulose synthase-like protein G3 [Pyrus x bretschneideri]	26.8567	34.6339	34.6766	25.6054	6.56012	8.55417	8.04027	3.35195	5.66756	8.81684	9.60667	7.71074	4.87681	2.60311	2.8009	7.27114	3.29959	6.26088	5.83414	4.89752	5.23557	5.68691	10.1153	9.16329	4.56882	5.88142	6.11184
EVM0001694	antiquewhite4	Chr16	5402296	5404376	-	Polygalacturonase-1 non-catalytic subunit beta OS=Solanum lycopersicum OX=4081 GN=GP1 PE=1 SV=1	polygalacturonase 1 beta-like protein 3 [Malus domestica]	2.09869	4.29104	5.51823	26.2539	21.1106	19.5578	14.5475	22.3565	10.171	54.5983	49.0036	54.0109	51.6247	46.2453	60.4772	54.1419	38.0021	50.8426	25.0649	19.9172	25.66	11.5581	20.9645	19.4449	6.07243	4.13087	8.15607
EVM0001700	greenyellow	Chr6	4258258	4265621	-	Protein MODIFIER OF SNC1 1 OS=Arabidopsis thaliana OX=3702 GN=MOS1 PE=1 SV=2	protein MODIFIER OF SNC1 1 [Pyrus ussuriensis x Pyrus communis]	33.402	36.1367	33.8558	42.413	35.5984	36.6938	30.9993	28.6821	32.8957	25.5375	22.986	15.3716	9.29341	6.42471	8.87312	9.87306	5.53483	8.47642	7.63793	5.57948	5.65483	5.60488	6.90997	7.29865	11.1813	5.72573	7.69085
EVM0001704	green	Chr3	4936635	4937429	-	VQ motif-containing protein 4 OS=Arabidopsis thaliana OX=3702 GN=VQ4 PE=1 SV=1	PREDICTED: VQ motif-containing protein 4-like [Pyrus x bretschneideri]	5.59335	7.22878	19.6399	11.9752	6.09796	6.666	6.50724	8.69822	7.62013	5.36271	4.78492	2.39257	6.7045	4.19969	5.28331	2.42496	1.7391	2.86843	0.675996	0.348279	0.586999	0.603212	2.26912	1.1999	1.26553	0.343225	1.82492
EVM0001710	green	Chr1	5414068	5416224	+	L-type lectin-domain containing receptor kinase S.4 OS=Arabidopsis thaliana OX=3702 GN=LECRKS4 PE=2 SV=1	PREDICTED: L-type lectin-domain containing receptor kinase S.4-like [Pyrus x bretschneideri]	7.0497	9.13737	9.63288	3.58764	2.31779	1.41093	2.99282	3.78126	4.23777	5.90708	4.34375	3.66875	3.69925	3.64646	4.56375	2.45157	2.53196	3.29887	2.46103	2.75304	2.94863	2.43585	3.16344	3.73738	2.47132	2.07603	2.9655
EVM0001714	bisque4	Chr10	8512285	8514834	-	--	cell division cycle-associated 7-like protein [Pyrus ussuriensis x Pyrus communis]	0.639171	0.867017	1.43927	10.3582	9.1164	7.32675	3.83961	4.02961	3.61649	2.17276	2.86103	3.02739	7.64557	4.70454	8.59159	2.37713	2.99487	2.05706	1.17364	1.98	1.55914	0.506299	0.549549	0.257571	0	0.108699	0.783279
EVM0001715	greenyellow	Chr3	27333698	27336261	-	Putative B3 domain-containing protein At5g58280 OS=Arabidopsis thaliana OX=3702 GN=At5g58280 PE=3 SV=1	PREDICTED: putative B3 domain-containing protein At5g58280 isoform X1 [Pyrus x bretschneideri]	0.272612	0.26806	0	3.32439	4.12208	3.1446	1.12493	2.41497	1.80184	1.05158	0.931812	0.978623	1.56942	1.09912	1.88115	0.498636	0.199387	0.531208	0.524761	0.714153	0.71722	0.289626	0.444456	0.425427	0	0.384948	0.122083
EVM0001719	skyblue1	Chr3	3441995	3442720	-	--	PREDICTED: uncharacterized protein LOC103926864 [Pyrus x bretschneideri]	0.188811	0.819408	0.634039	4.21987	7.8967	16.7323	13.3749	10.2375	12.0966	11.74	8.15519	15.1985	8.1382	10.2312	7.43712	13.8205	6.17678	10.4353	7.86144	14.3953	9.94514	4.22374	6.92316	5.26591	1.86607	4.44686	7.29685
EVM0001720	antiquewhite4	Chr15	41024695	41026303	-	Transcription factor RAX3 OS=Arabidopsis thaliana OX=3702 GN=RAX3 PE=2 SV=1	PREDICTED: transcription factor MYB36-like [Pyrus x bretschneideri]	1.36018	1.52419	2.26647	1.99666	3.35995	3.59613	3.97519	3.26666	7.03595	9.73311	13.243	10.1276	16.8907	16.5095	15.8414	12.1801	7.858	12.9296	6.75414	11.181	11.703	3.78769	6.52397	5.41925	2.48972	4.13753	7.14193
EVM0001726	green	Chr5	10007559	10010736	+	Receptor-like protein 7 OS=Arabidopsis thaliana OX=3702 GN=RLP7 PE=3 SV=2	PREDICTED: LRR receptor-like serine/threonine-protein kinase GSO2 [Pyrus x bretschneideri]	18.8496	18.4367	18.0255	10.7864	5.36939	3.11184	11.9968	9.37489	8.45014	1.51211	0.708287	0.754281	0.735549	0.665625	0.446446	0.798448	0.278636	0.610482	0.15822	0.145468	0.223238	0.03219	0.107429	0.13981	0.0697557	0.069194	0.0638866
EVM0001730	greenyellow	Chr10	27354102	27356486	+	Protein DEHYDRATION-INDUCED 19 OS=Oryza sativa subsp. japonica OX=39947 GN=DI19-1 PE=2 SV=1	hypothetical protein DVH24_017263 [Malus domestica]	68.5339	68.8023	54.995	82.4811	72.5103	79.226	80.3126	83.9488	85.1437	75.3001	64.9904	50.3153	35.689	26.1543	30.0043	40.9283	27.299	33.7366	13.2924	13.84	20.1679	10.3783	15.0005	15.3914	7.55021	7.7117	11.8665
EVM0001736	green	Chr3	20259426	20282180	+	--	PREDICTED: uncharacterized protein LOC103961635 [Pyrus x bretschneideri]	10.9715	13.7263	12.9185	2.9391	1.93783	1.41475	4.31745	2.77223	3.22831	6.45215	5.47322	3.89827	3.70461	3.07798	2.59731	2.00541	1.01073	2.45893	2.00419	2.44848	1.70788	4.38041	3.92365	3.64315	5.04275	4.25359	7.61075
EVM0001738	green	Chr10	29783798	29787229	-	Phosphatidate cytidylyltransferase 1 OS=Solanum tuberosum OX=4113 GN=CDS1 PE=1 SV=1	PREDICTED: phosphatidate cytidylyltransferase 2-like [Pyrus x bretschneideri]	15.9302	14.3296	9.49956	3.37853	3.73137	1.80379	4.91065	7.76087	5.69864	5.35647	4.31404	4.51779	2.63989	3.29329	3.46676	3.02244	2.99912	3.18762	5.7621	3.6161	3.84721	7.24849	9.03386	8.74281	8.47621	7.76378	4.98758
EVM0001739	green	Chr7	7657509	7666351	+	Eukaryotic translation initiation factor 4G OS=Arabidopsis thaliana OX=3702 GN=EIF4G PE=1 SV=2	PREDICTED: eukaryotic translation initiation factor 4G-like isoform X1 [Pyrus x bretschneideri]	22.7738	29.3329	34.2961	19.4609	14.9187	15.4703	19.902	16.1021	18.9451	18.2937	15.5705	11.4298	6.53916	4.70734	5.84077	5.33507	3.11145	5.26484	5.67433	4.09278	4.08384	5.03255	6.22583	5.93782	13.2282	6.13426	7.71535
EVM0001741	darkgrey	Chr12	17886275	17890811	+	Pyrroline-5-carboxylate reductase OS=Pisum sativum OX=3888 GN=PROC PE=2 SV=1	PREDICTED: pyrroline-5-carboxylate reductase-like [Pyrus x bretschneideri]	3.60142	2.62456	1.93124	1.43056	1.29565	2.1514	2.78694	2.54456	4.03556	2.40358	1.90796	2.89866	3.97779	6.65872	3.80027	2.84063	4.05684	3.08618	6.45679	8.06578	7.11162	9.87383	8.20894	8.64269	23.2268	19.9473	9.12753
EVM0001742	pink	Chr8	15624420	15625867	+	Probable nucleoredoxin 3 OS=Arabidopsis thaliana OX=3702 GN=At4g31240 PE=2 SV=1	PREDICTED: probable nucleoredoxin 3 [Pyrus x bretschneideri]	13.2727	16.4625	14.2183	8.25701	10.0697	7.48552	15.2662	16.0131	14.4042	14.4004	13.9488	19.7668	15.6549	17.738	19.319	18.0809	18.7847	15.567	14.664	11.0306	12.9018	5.40872	7.71259	7.27561	103.1	47.5989	11.4791
EVM0001745	greenyellow	Chr16	7057935	7060570	+	REF/SRPP-like protein At1g67360 OS=Arabidopsis thaliana OX=3702 GN=At1g67360 PE=2 SV=1	REF/SRPP-like protein [Pyrus ussuriensis x Pyrus communis]	140.755	140.646	128.573	1579.86	1982.11	2263.32	1346.66	1550.93	1501.2	312.209	518.456	395.119	615.138	611.756	573.7	335.73	369.41	320.59	247.059	224.882	222.811	55.61	48.5948	57.9749	35.6748	43.133	75.6678
EVM0001746	green	Chr17	9730710	9736106	-	Protein PAT1 homolog 1 OS=Arabidopsis thaliana OX=3702 GN=PAT1H1 PE=1 SV=1	PREDICTED: protein PAT1 homolog 1-like [Pyrus x bretschneideri]	52.7006	64.5122	78.1626	48.812	35.1519	36.8386	38.7561	35.9983	44.4234	44.5045	37.2466	23.3357	17.2513	12.7201	16.2688	16.884	10.2297	15.9264	16.7317	14.0085	14.3618	13.54	16.0323	15.6587	31.0512	15.1628	24.1167
EVM0001756	green	Chr16	14309009	14314626	+	Carboxyl-terminal-processing peptidase 2, chloroplastic OS=Arabidopsis thaliana OX=3702 GN=CTPA2 PE=1 SV=1	carboxyl-terminal-processing peptidase 2 [Pyrus ussuriensis x Pyrus communis]	19.0502	18.6032	16.0523	13.4255	12.7532	11.3893	5.70904	8.23446	6.58519	6.26375	5.00445	5.89616	5.50249	4.37857	2.8449	6.94503	4.25949	3.8239	3.87662	3.41223	3.10346	1.84741	3.12974	3.15354	0.830877	1.11129	0.881807
EVM0001759	greenyellow	Contig00393	38355	39499	-	Early nodulin-like protein 1 OS=Arabidopsis thaliana OX=3702 GN=At2g25060 PE=2 SV=2	PREDICTED: early nodulin-like protein 1 [Pyrus x bretschneideri]	3.06618	4.66365	5.0619	3.07614	2.33561	1.83209	4.52769	4.14545	4.29575	4.16607	4.23892	2.7403	1.24208	2.44024	1.12956	1.34682	1.37007	0.804762	0.819639	1.07503	0.606787	0.344866	0.245895	0.390735	0.281053	0.239359	0.787429
EVM0001766	greenyellow	Contig00423_ERROPOS445618_plus	18412	23387	-	Nuclear poly(A) polymerase 4 OS=Arabidopsis thaliana OX=3702 GN=PAPS4 PE=1 SV=1	PREDICTED: nuclear poly(A) polymerase 4-like isoform X1 [Pyrus x bretschneideri]	10.483	11.2683	8.80608	12.0989	16.2096	13.909	12.1485	13.3673	13.211	8.93866	8.22078	5.78592	5.08001	3.57375	2.15367	6.05651	3.75565	3.95495	4.70949	3.41521	3.64276	4.14552	3.85545	4.46741	7.2299	2.62906	3.76113
EVM0001767	greenyellow	Chr15	36920809	36925302	-	Probable 1-deoxy-D-xylulose-5-phosphate synthase, chloroplastic OS=Capsicum annuum OX=4072 GN=TKT2 PE=2 SV=1	1-deoxy-D-xylulose-5-phosphate synthase [Pyrus ussuriensis x Pyrus communis]	4.18035	3.22007	3.88324	1.05427	0.544675	0.540366	1.25711	1.05477	1.29226	4.13548	4.20923	3.51275	3.14964	2.05845	2.40637	3.22972	2.46046	3.30234	3.29777	2.69539	2.90721	5.88755	5.41788	6.0306	2.85517	5.55009	6.59582
EVM0001768	darkgrey	Chr11	3880605	3884348	-	UDP-glycosyltransferase 87A1 OS=Arabidopsis thaliana OX=3702 GN=UGT87A1 PE=2 SV=1	UDP-glycosyltransferase 87A1-like [Pyrus ussuriensis x Pyrus communis]	9.64358	9.6869	14.1385	2.85773	1.61973	1.75179	2.06214	1.99775	2.28611	7.03049	5.4107	4.61624	1.01731	2.3203	1.88905	2.31626	1.30823	1.16265	3.69018	2.93411	2.91767	10.0698	10.3574	9.00443	10.3271	12.68	24.2952
EVM0001777	greenyellow	Chr15	33687730	33691098	+	bHLH transcription factor RHL1 OS=Lotus japonicus OX=34305 GN=RHL1 PE=2 SV=1	transcription factor bHLH66-like [Pyrus ussuriensis x Pyrus communis]	11.6441	12.3303	19.5799	14.7049	11.9427	7.94772	16.4273	21.977	17.4839	26.6995	21.5614	14.051	7.70651	4.63	7.31719	6.39822	2.61964	6.23704	4.81703	2.56384	3.5611	3.02983	4.16542	4.01045	2.56422	3.17205	7.24706
EVM0001779	green	Chr6	16179548	16185472	-	Flavonoid 3'-monooxygenase CYP75B137 OS=Crocosmia x crocosmiiflora OX=1053288 GN=CYP75B137 PE=1 SV=1	geraniol 8-hydroxylase-like [Pyrus ussuriensis x Pyrus communis]	5.74345	5.6136	5.17971	0.574506	0.788367	0.552011	1.33858	1.51405	1.58146	1.1297	0.822446	0.924715	0	0.258635	0.385748	0.0883777	0.0513212	0.0448154	0.0400447	0	0.0434719	0.17239	0.104712	0.0432082	0	0.0409768	0
EVM0001781	bisque4	Chr3	25487666	25488634	+	--	PREDICTED: uncharacterized protein LOC103963236 [Pyrus x bretschneideri]	1117.78	1171.86	1216.94	2452.9	1613.31	2209.27	1419.83	1310.75	1271.05	1214.68	1409.78	1362.99	1573.72	1554.62	1545.71	856.435	924.394	767.327	448.237	576.171	595.383	431.641	534.409	510.034	556.213	391.442	418.622
EVM0001786	floralwhite	Chr11	4633922	4637839	+	Vacuolar cation/proton exchanger 3 OS=Arabidopsis thaliana OX=3702 GN=CAX3 PE=1 SV=1	PREDICTED: vacuolar cation/proton exchanger 3-like [Pyrus x bretschneideri]	0.838655	0.679758	3.34447	0.123061	0	0	0.0515997	5.04384	5.60764	13.1312	1.32219	3.24002	3.24219	1.88893	3.93238	0.238132	0	0.173669	0	0.0315043	0.330813	0	0	0	0	0	0
EVM0001791	greenyellow	Chr10	21207363	21212516	-	Kinesin-like protein KIN-14Q OS=Arabidopsis thaliana OX=3702 GN=KIN14Q PE=3 SV=1	kinesin KP1 [Pyrus ussuriensis x Pyrus communis]	1.23225	1.58687	1.98208	3.50501	2.16606	2.8476	2.09883	2.48246	1.42675	1.87579	1.3566	1.66746	1.32309	1.12508	1.62701	0.505287	0.368778	0.710005	0.159413	0.328108	0.29278	0.147379	0.0978357	0.152498	0.698352	0.241422	0.469852
EVM0001798	greenyellow	Chr17	24547671	24548522	-	--	receptor-like protein kinase [Pyrus ussuriensis x Pyrus communis]	0.538611	1.19574	1.40676	2.54899	0.851359	1.3285	3.20939	3.0193	2.29183	3.93942	1.78611	1.90555	0.906617	0.505123	0.278771	0.317274	0.291576	0.461298	0.135364	0.149509	0.241592	0.183213	0.251614	0.181666	0	0.0520322	0.325628
EVM0001799	green	Chr14	22905849	22908658	-	BEL1-like homeodomain protein 1 OS=Arabidopsis thaliana OX=3702 GN=BLH1 PE=1 SV=1	PREDICTED: BEL1-like homeodomain protein 1 [Pyrus x bretschneideri]	436.704	574.172	895.292	387.334	243.302	292.571	283.219	253.063	282.887	321.005	302.421	217.053	148.301	110.855	131.894	151.434	106.623	155.386	119.538	96.7516	106.701	104.217	146.514	144.812	237.335	137.128	214.345
EVM0001800	greenyellow	Chr5	11668137	11671370	-	Probable fructokinase-6, chloroplastic OS=Arabidopsis thaliana OX=3702 GN=At1g66430 PE=2 SV=1	PREDICTED: probable fructokinase-1 [Pyrus x bretschneideri]	1.99327	2.63989	3.41359	4.56349	5.07762	5.1021	4.52306	3.78064	4.16449	2.32989	1.54454	1.85678	1.56618	1.1121	1.31975	0.878786	0.929592	1.12731	1.16958	0.765382	1.03751	1.16771	1.15549	0.811649	0.868229	0.555728	1.23843
EVM0001804	bisque4	Chr4	1124162	1126213	-	Elongation factor 1-alpha OS=Zea mays OX=4577 GN=EF1A PE=3 SV=1	elongation factor 1-alpha [Malus domestica]	175.387	116.357	119.888	310.981	321.897	289.847	497.411	509.857	535.484	291.89	273.213	330.287	414.191	421.302	448.779	199.508	217.981	199.841	160.578	162.689	180.248	125.412	157.022	158.301	102.014	101.67	91.0246
EVM0001808	green	Chr12	26221571	26225009	-	Adenylyl-sulfate kinase 3 OS=Arabidopsis thaliana OX=3702 GN=APK3 PE=1 SV=1	PREDICTED: adenylyl-sulfate kinase 3-like [Pyrus x bretschneideri]	3.08046	4.10785	4.36993	3.4292	2.76894	2.88747	11.5792	8.96638	9.33482	7.731	6.40003	9.2451	14.8666	16.1615	13.0167	10.4074	10.6451	10.4779	14.2092	17.0298	17.3691	20.453	19.5524	19.7986	23.943	24.9708	22.4559
EVM0001809	pink	Chr14	25581207	25583692	+	Glutamate dehydrogenase 1 OS=Arabidopsis thaliana OX=3702 GN=GDH1 PE=1 SV=1	glutamate dehydrogenase 1 [Pyrus ussuriensis x Pyrus communis]	0.295548	1.11873	1.23595	2.84823	2.22356	1.18282	1.8026	1.88965	0.708707	0.677635	0.886778	1.61285	0.811615	0.805401	1.0826	0.320668	0.586137	0.180202	0	0	0.143395	0.105335	0	0	34.2337	9.37172	0
EVM0001811	greenyellow	Chr11	12066055	12067557	-	Cytochrome P450 94C1 OS=Arabidopsis thaliana OX=3702 GN=CYP94C1 PE=1 SV=1	PREDICTED: cytochrome P450 94C1-like [Pyrus x bretschneideri]	0.693053	1.19371	0.584979	7.87908	10.5812	13.6871	74.1349	56.3126	45.2241	108.729	14.925	9.34818	2.28917	7.72034	2.13447	8.90032	2.10195	19.3673	12.4407	9.28838	13.5796	2.24255	0.837589	0.701071	18.1363	0.208721	5.14367
EVM0001817	greenyellow	Chr17	2940608	2942236	-	Binding partner of ACD11 1 OS=Arabidopsis thaliana OX=3702 GN=BPA1 PE=1 SV=1	PREDICTED: binding partner of ACD11 1 [Pyrus x bretschneideri]	10.9633	8.68709	7.57591	8.84672	9.4854	3.5048	5.54421	4.60918	5.34165	13.2144	16.4008	20.9688	15.8803	21.1952	18.425	34.7915	48.6855	44.6781	49.3686	32.8879	35.038	30.3504	37.7034	37.4546	13.6351	15.5508	26.7693
EVM0001818	bisque4	Contig00846	71532	77604	-	Beta-galactosidase 3 OS=Arabidopsis thaliana OX=3702 GN=BGAL3 PE=2 SV=1	beta-D-galactosidase 7 [Pyrus ussuriensis x Pyrus communis]	12.8213	10.1498	9.28611	70.1683	84.6872	72.4972	75.517	73.2644	77.3407	75.4132	69.3916	55.6569	87.3634	76.6035	80.9098	52.66	42.909	48.4596	32.7546	25.9419	36.8433	19.2091	25.4899	26.3149	5.76672	8.3427	14.2155
EVM0001819	green	Chr11	22118137	22123346	+	--	PREDICTED: splicing factor, suppressor of white-apricot homolog [Pyrus x bretschneideri]	30.8971	35.8925	37.9295	38.0091	35.0966	32.5752	29.5262	26.0122	31.154	21.2407	22.4876	14.79	12.775	9.575	8.1496	13.8621	8.33269	10.693	9.63628	8.65618	9.32174	7.25357	8.88016	8.45897	12.9784	7.59438	10.6899
EVM0001824	greenyellow	Contig00250	60937	63953	-	Replication protein A 70 kDa DNA-binding subunit E OS=Arabidopsis thaliana OX=3702 GN=RPA1E PE=2 SV=1	PREDICTED: replication protein A 70 kDa DNA-binding subunit E [Pyrus x bretschneideri]	1.25688	1.36825	0.828277	1.3389	1.44537	1.188	2.4424	2.92662	2.68508	1.29083	1.23796	1.44646	0.714231	0.624158	1.00599	0.929173	0.614595	0.468794	0.715112	0.445987	0.613572	0.86646	1.1828	1.02687	1.52335	0.539015	0.582246
EVM0001826	green	Chr4	24780921	24788365	-	Protein HASTY 1 OS=Arabidopsis thaliana OX=3702 GN=HST1 PE=1 SV=1	PREDICTED: protein HASTY 1-like isoform X2 [Pyrus x bretschneideri]	15.6925	16.4794	15.9735	11.765	11.3737	9.89628	13.1287	12.3988	12.1831	9.36582	8.8722	6.70598	5.35897	3.94836	4.10723	4.77942	3.66089	5.27132	5.52863	3.64354	3.64656	4.69	5.00231	5.89989	9.63424	4.92633	4.99896
EVM0001827	mediumpurple2	Chr10	18608714	18610651	-	Pantoate--beta-alanine ligase OS=Lotus japonicus OX=34305 GN=PANC PE=1 SV=3	pantoate--beta-alanine ligase-like [Pyrus ussuriensis x Pyrus communis]	14.5216	24.8965	30.7343	8.89538	4.72114	6.68144	10.2425	11.7033	8.61931	28.8162	24.0039	21.6046	8.76018	9.55081	9.68305	8.88203	7.19054	7.51661	5.41832	9.44196	7.26316	6.47808	7.39224	6.64041	10.7876	6.97933	9.45202
EVM0001829	green	Contig00518	12940	16283	+	--	PREDICTED: uncharacterized protein LOC103933720 [Pyrus x bretschneideri]	2.72082	3.67197	4.07699	1.19207	1.84784	2.19992	0.869517	1.26578	0.747459	1.23966	0.863206	1.23219	0.631397	0.281836	0.0347099	0.577862	0.204776	0.43732	0.527329	0.133782	0.439643	0.28056	0.243023	0.268967	0.639233	0.263796	0.157303
EVM0001838	green	Chr13	4023207	4025678	+	Tetraketide alpha-pyrone reductase 1 OS=Arabidopsis thaliana OX=3702 GN=TKPR1 PE=1 SV=1	cinnamoyl-CoA reductase 2-like [Pyrus ussuriensis x Pyrus communis]	0	0	0.232986	1.19088	0.116791	0	3.07979	3.33091	3.45457	1.00587	2.30682	1.60338	2.63423	2.33684	3.95243	3.46924	2.61647	2.64532	1.6299	2.60771	1.68718	3.41753	5.15944	3.61318	0.61388	2.56728	2.57856
EVM0001840	greenyellow	Chr6	13091113	13092707	+	Leucoanthocyanidin dioxygenase OS=Malus domestica OX=3750 GN=ANS PE=2 SV=1	PREDICTED: leucoanthocyanidin dioxygenase [Pyrus x bretschneideri]	0.998312	1.02109	0.308941	2.35966	4.05104	6.5037	9.82975	10.0825	7.09315	5.4598	4.18741	4.74694	19.9687	23.8693	24.3899	24.5354	25.3432	29.1592	23.9009	34.4844	27.0386	59.7051	83.1932	66.905	14.7618	38.0247	45.3412
EVM0001842	greenyellow	Chr16	13071653	13073646	+	Transcription factor MYB15 OS=Arabidopsis thaliana OX=3702 GN=MYB15 PE=1 SV=1	myb-related protein Myb4-like [Pyrus ussuriensis x Pyrus communis]	1.85347	2.25003	2.92171	23.4029	8.08094	15.2777	13.6672	12.6951	16.2756	10.0804	6.78756	9.61786	6.97741	7.14486	5.59991	2.92216	1.89462	2.15234	0.566385	0.160116	1.68105	0.371195	0.758121	0.397262	0.251246	0.350028	0.320411
EVM0001846	greenyellow	Chr4	23492237	23496008	-	Histidine kinase CKI1 OS=Arabidopsis thaliana OX=3702 GN=CKI1 PE=1 SV=1	PREDICTED: histidine kinase CKI1-like [Pyrus x bretschneideri]	1.93971	2.06023	1.9551	1.99613	2.39887	1.92221	4.92899	6.50504	3.74337	3.09866	3.33599	2.39116	0.938286	1.32001	1.02063	1.37668	1.074	1.18193	2.18609	1.60398	1.79946	2.16739	2.27188	1.93967	0.518435	1.37958	2.59033
EVM0001847	antiquewhite4	Chr8	21891560	21891862	+	Probable steroid-binding protein 3 OS=Arabidopsis thaliana OX=3702 GN=MP3 PE=1 SV=1	steroid-binding protein 3 [Pyrus ussuriensis x Pyrus communis]	134.854	54.2388	40.061	35.975	66.7473	42.7283	60.3616	67.4506	72.7933	111.568	97.1178	204.554	219.907	172.93	225.267	150.126	160.562	156.091	99.4402	140.243	149.633	70.6982	81.0434	68.0277	9.65801	59.3578	20.9629
EVM0001852	greenyellow	Chr6	9967978	9969342	-	Probable WRKY transcription factor 29 OS=Arabidopsis thaliana OX=3702 GN=WRKY29 PE=2 SV=1	PREDICTED: probable WRKY transcription factor 29 isoform X1 [Pyrus x bretschneideri]	0.486509	0.533745	0.300104	11.5055	11.5049	25.3933	38.089	34.0969	26.9435	14.3497	6.72573	8.78999	2.8253	3.07491	2.68673	3.07823	1.68221	1.86926	1.71719	2.07065	1.56937	0.595539	0.515507	0.380051	0.176152	0.073128	0.0917996
EVM0001853	greenyellow	Chr8	6611410	6613034	+	--	PREDICTED: uncharacterized protein LOC103933706 [Pyrus x bretschneideri]	0.308214	0.495218	0.530078	0.254283	0.151702	0.282942	0.0647337	0.10596	0.0697765	0.139848	1.50905	1.2084	1.14916	3.31701	0.876545	2.38591	1.76967	2.66926	2.29098	2.46245	2.37866	0.452336	1.77656	0.724103	1.36372	0.668087	1.17116
EVM0001856	green	Contig00506	19225	22134	-	(S)-2-hydroxy-acid oxidase GLO1 OS=Arabidopsis thaliana OX=3702 GN=GLO1 PE=1 SV=1	(S)-2-hydroxy-acid oxidase GLO1-like isoform X1 [Malus domestica]	127.144	127.967	124.849	100.672	65.87	66.28	59.3203	54.1725	84.2451	43.8501	40.4812	35.8577	31.6763	28.0724	26.7852	23.6379	23.2315	22.369	17.2329	16.4009	15.0244	14.9076	13.5372	14.7728	27.8291	21.6742	16.4126
EVM0001857	green	Chr15	44096077	44096922	+	--	PREDICTED: uncharacterized protein LOC103928397 [Pyrus x bretschneideri]	40.5754	47.6568	51.948	19.9121	12.2473	16.4138	12.5974	11.6158	8.45392	7.37094	8.09688	6.13072	3.73811	2.2501	3.58642	3.85881	2.77615	3.88792	1.42701	1.62859	1.64585	2.38753	3.78868	3.43073	5.08342	2.03961	3.26273
EVM0001868	pink	Chr15	30102714	30105955	-	Inactive protein kinase SELMODRAFT_444075 OS=Selaginella moellendorffii OX=88036 GN=SELMODRAFT_444075 PE=2 SV=1	PREDICTED: inactive protein kinase SELMODRAFT_444075 isoform X2 [Pyrus x bretschneideri]	2.16211	2.10096	3.02669	1.00346	0.988783	0.877871	1.87681	2.44246	1.78393	0.961752	0.434268	0.589297	0.64647	0.571585	0.113783	0.781924	1.02726	0.790161	1.76085	1.11948	0.539379	1.1641	0.976061	1.231	8.82491	4.15182	2.44586
EVM0001869	greenyellow	Chr14	289784	292302	-	--	PREDICTED: uncharacterized protein LOC103946873 isoform X1 [Pyrus x bretschneideri]	4.23498	2.50079	3.82426	2.10033	3.29813	4.70129	7.10101	7.65346	7.23278	1.57305	1.14314	2.84968	1.19466	2.0377	1.785	2.51705	2.11539	2.05791	2.36127	3.46903	1.81057	1.89704	1.02315	1.76677	1.18309	1.79527	1.53057
EVM0001870	greenyellow	Chr15	9622350	9625444	+	Chlorophyllide a oxygenase, chloroplastic OS=Arabidopsis thaliana OX=3702 GN=CAO PE=1 SV=1	chlorophyllide a oxygenase, chloroplastic-like [Malus domestica]	6.7706	5.45375	8.45697	11.2046	12.8014	13.6973	17.2902	18.9058	14.4363	2.85172	3.93429	3.18712	4.691	5.00009	4.96315	2.3744	1.75636	1.85156	3.67009	2.66658	2.92991	1.45743	2.46046	2.41514	2.21249	1.88715	3.69605
EVM0001872	green	Chr2	25503685	25504478	-	Protein SODIUM POTASSIUM ROOT DEFECTIVE 1 OS=Arabidopsis thaliana OX=3702 GN=NAKR1 PE=1 SV=1	PREDICTED: uncharacterized protein LOC103929407 [Pyrus x bretschneideri]	0.127884	0.10045	0.144302	0	0	0.341806	0.317551	0	0	0.97579	1.04166	2.55878	1.40586	2.97633	2.03945	2.60937	2.12084	2.17532	1.74822	1.90567	0.900761	0.68561	1.05429	0.972751	0.447915	0.596374	0.285647
EVM0001874	antiquewhite4	Chr5	19954457	19954919	+	Auxin-induced protein 6B OS=Glycine max OX=3847 PE=2 SV=1	auxin-induced protein 15A-like [Pyrus ussuriensis x Pyrus communis]	12.6838	6.12083	5.63407	24.9046	28.4639	27.1945	29.5458	26.3525	30.0978	21.9775	46.7075	51.8042	79.6041	94.671	116.091	34.4599	37.6777	36.289	23.2526	21.4776	19.1732	53.7068	40.6815	38.204	10.8715	27.2376	26.8178
EVM0001877	greenyellow	Chr6	12264859	12270318	+	Lysophospholipid acyltransferase 1 OS=Arabidopsis thaliana OX=3702 GN=LPCAT1 PE=1 SV=1	PREDICTED: lysophospholipid acyltransferase 1-like [Pyrus x bretschneideri]	26.3639	19.2887	17.3704	32.6397	31.1872	28.1909	27.3595	24.6105	24.4885	19.3519	14.5784	13.7139	18.9013	13.8294	21.3983	12.4638	8.89595	11.297	7.68571	4.55392	6.90102	5.77352	6.78521	7.8355	6.09018	5.19566	4.94358
EVM0001878	greenyellow	Chr16	5123216	5126602	-	Nucleobase-ascorbate transporter 6 OS=Arabidopsis thaliana OX=3702 GN=NAT6 PE=2 SV=2	nucleobase-ascorbate transporter 6 [Malus domestica]	2.83034	1.70811	1.44418	3.93845	3.11383	2.47232	4.47836	5.50444	5.00511	5.23518	3.50633	3.4077	2.91575	2.6478	2.91837	1.04114	1.19738	1.10225	1.78324	2.04094	1.72766	1.77816	2.04013	1.96483	0.643008	0.889356	1.81257
EVM0001880	greenyellow	Chr5	6623592	6631195	+	Probable LRR receptor-like serine/threonine-protein kinase At1g56130 OS=Arabidopsis thaliana OX=3702 GN=At1g56130 PE=2 SV=2	LRR receptor-like serine/threonine-protein kinase [Pyrus ussuriensis x Pyrus communis]	6.94468	8.87804	11.3139	12.6546	5.38744	6.62671	17.8106	15.6464	15.3221	8.49955	6.93674	3.98894	3.60119	5.09909	3.23457	1.93617	0.991318	1.55134	1.3054	1.51622	2.02555	0.866531	0.60251	0.74449	1.55027	0.580009	0.749618
EVM0001881	green	Chr13	10546043	10546882	+	Pathogenesis-related protein PR-1 OS=Medicago truncatula OX=3880 GN=PR-1 PE=2 SV=1	pathogenesis-related protein PR-1-like [Malus domestica]	3.97664	3.98956	2.05415	19.8817	28.7303	27.047	5.16994	6.4639	3.51232	42.6093	35.8441	43.594	39.8387	39.8841	31.0139	75.6365	60.2874	63.1892	20.7212	32.6689	38.3935	30.5131	46.1841	43.4196	6.15619	18.8835	18.8665
EVM0001883	bisque4	Chr5	22945406	22949791	+	Receptor protein kinase-like protein At4g34220 OS=Arabidopsis thaliana OX=3702 GN=At4g34220 PE=2 SV=1	receptor protein kinase-like protein [Pyrus ussuriensis x Pyrus communis]	0.896653	0.788527	1.10621	3.49148	2.83404	2.60175	3.20164	3.6482	2.98197	10.3873	7.24977	6.66212	8.24749	4.96165	7.53452	5.84487	3.13858	4.39839	2.36666	1.94128	2.38202	1.90185	2.96683	3.4089	1.40867	2.28175	2.31717
EVM0001887	greenyellow	Chr15	27024832	27026820	+	--	hypothetical protein D8674_014046 [Pyrus ussuriensis x Pyrus communis]	22.2336	20.858	18.0316	10.1339	7.19498	9.94521	24.9442	27.0386	16.5696	7.37432	5.74189	5.31907	3.69256	3.101	4.53426	4.28054	3.91888	5.42228	5.12311	3.457	3.9023	3.61201	4.03557	4.54457	2.6286	2.60614	3.52178
EVM0001891	green	Chr12	5004307	5004728	+	--	wound-induced protein 1-like [Malus domestica]	1.52702	1.01345	0	2.54973	4.91122	4.71669	4.49245	5.68066	3.73095	6.9371	5.75339	11.5125	19.8898	17.4573	17.8765	16.9561	17.9301	21.0956	3.89454	7.81446	6.62708	9.22759	13.4688	8.51894	1.02322	4.15279	3.29057
EVM0001899	greenyellow	Contig00411	20603	29148	-	--	serine/threonine-protein phosphatase 4 regulatory subunit 3 [Pyrus ussuriensis x Pyrus communis]	15.4787	19.9345	17.9229	13.9716	14.2241	13.402	19.2745	18.0592	18.2408	12.3979	11.502	8.53532	7.80826	5.24664	6.2643	7.60826	5.63342	6.34407	5.45062	5.06758	5.98754	4.35541	5.3847	5.79724	8.79366	5.27774	7.08108
EVM0001902	greenyellow	Chr16	6331762	6338668	-	--	PREDICTED: myosin-11 isoform X1 [Pyrus x bretschneideri]	14.2894	18.9226	21.1439	22.3427	19.8756	19.4175	20.0137	17.7983	19.0761	11.9636	9.81409	6.81219	4.08804	2.22271	3.14053	2.90385	1.82941	2.42685	2.35544	1.45329	2.0452	1.61932	2.94952	2.79652	5.14486	2.1769	3.10994
EVM0001907	green	Chr2	27736501	27738793	-	Protein PHOX1 OS=Arabidopsis thaliana OX=3702 GN=PHOX1 PE=1 SV=1	PREDICTED: uncharacterized protein LOC103953854 [Pyrus x bretschneideri]	11.8305	17.1889	16.5214	18.6185	17.858	15.1665	16.4517	15.2917	19.4998	9.21202	9.58521	5.7003	6.17769	7.14619	5.03775	6.61296	6.19936	8.53576	15.6659	9.35352	7.93721	5.37341	6.59216	6.29632	30.1167	12.2682	12.8099
EVM0001908	greenyellow	Chr8	25587750	25599270	-	Sister chromatid cohesion 1 protein 4 OS=Arabidopsis thaliana OX=3702 GN=SYN4 PE=2 SV=1	PREDICTED: sister chromatid cohesion 1 protein 4 [Pyrus x bretschneideri]	27.0919	27.3511	28.5853	28.867	31.0854	30.001	31.1552	31.289	29.9115	20.6627	16.6104	12.9618	9.28264	5.52298	5.11576	7.65403	4.53424	7.76142	7.73503	5.43089	5.76892	5.13817	7.91974	7.04418	10.4765	6.1762	5.94385
EVM0001912	green	Chr1	14405463	14410473	-	Serine hydroxymethyltransferase, mitochondrial OS=Solanum tuberosum OX=4113 PE=2 SV=1	hypothetical protein C1H46_017304 [Malus baccata]	137.132	118.443	93.5686	74.8008	61.3928	79.7948	44.54	42.4331	28.4349	76.4057	62.1975	98.0539	51.7441	39.2257	51.4074	46.7368	34.8035	34.8892	24.4187	32.4218	38.186	24.2701	48.014	46.5671	6.59311	13.4592	9.85799
EVM0001919	greenyellow	Chr14	9355851	9358525	-	--	PREDICTED: toll-like receptor 3 isoform X1 [Pyrus x bretschneideri]	30.6318	29.7567	29.3827	22.7958	23.9949	22.7071	43.8676	39.7673	41.6027	18.9908	20.8259	16.9756	14.9374	14.175	12.4254	15.9903	14.0568	14.825	14.1654	11.7392	12.1029	10.0289	11.6719	13.2939	8.93783	9.1985	10.4664
EVM0001920	greenyellow	Chr2	26731399	26734197	+	3-ketoacyl-CoA synthase 11 OS=Arabidopsis thaliana OX=3702 GN=KCS11 PE=1 SV=1	PREDICTED: 3-ketoacyl-CoA synthase 11-like [Pyrus x bretschneideri]	10.8574	11.5752	11.8792	22.7959	18.5712	24.1561	21.5101	24.8512	25.0127	16.3337	10.3241	11.774	6.36364	7.37676	7.26358	6.0835	5.42712	6.15926	5.72718	5.89772	4.55714	4.31288	4.80811	3.98156	11.0989	4.47522	6.51479
EVM0001925	green	Chr5	2769311	2771680	-	E3 ubiquitin-protein ligase RMA1H1 OS=Capsicum annuum OX=4072 GN=RMA1H1 PE=1 SV=1	E3 ubiquitin-protein ligase RMA1H1-like [Pyrus ussuriensis x Pyrus communis]	135.973	184.359	213.984	45.8842	35.7399	28.4831	65.7994	56.4314	73.2252	63.8275	89.4605	67.2341	75.3046	62.4721	82.9087	57.0374	52.7208	47.5664	49.0147	55.6312	56.5574	29.8249	41.6192	34.8772	111.33	51.9875	41.853
EVM0001927	greenyellow	Chr14	3138621	3141354	-	Cyclic dof factor 3 OS=Arabidopsis thaliana OX=3702 GN=CDF3 PE=1 SV=2	cyclic dof factor 3-like [Pyrus ussuriensis x Pyrus communis]	9.93784	12.8488	10.4117	16.1844	8.69121	11.3715	29.0454	21.9608	22.1012	12.058	15.0289	7.67664	6.02524	3.8647	6.48535	4.76623	3.9138	4.14594	9.4032	6.25232	8.18498	10.7594	10.7605	9.41156	4.85556	7.31532	14.2223
EVM0001928	green	Chr9	3297411	3298109	-	Sister chromatid cohesion protein SCC2 OS=Arabidopsis thaliana OX=3702 GN=SCC2 PE=1 SV=1	hypothetical protein C1H46_019072 [Malus baccata]	3.9101	2.6044	3.61919	2.9027	0.771783	1.1843	1.86776	1.82942	2.40545	2.26537	5.04026	1.9789	0.973591	1.06402	0.648945	1.35456	1.35223	0.790994	0.579489	0.744289	2.01738	0.907763	1.1707	0.784984	2.10425	0.915752	1.59428
EVM0001930	greenyellow	Chr14	24977499	24981568	+	FRIGIDA-like protein 3 OS=Arabidopsis thaliana OX=3702 GN=FRL3 PE=1 SV=1	PREDICTED: uncharacterized protein LOC103944439 [Pyrus x bretschneideri]	13.9468	19.0122	23.9245	16.2146	11.2462	12.7024	23.8309	24.1802	21.2971	13.2857	13.8644	8.02365	5.02075	4.28102	4.07989	6.27549	3.82602	6.12765	6.3053	6.42972	5.96058	2.46989	3.34427	4.1566	5.71621	4.16731	5.42326
EVM0001935	darkgrey	Chr5	5490257	5494460	+	Cationic amino acid transporter 1 OS=Arabidopsis thaliana OX=3702 GN=CAT1 PE=1 SV=1	PREDICTED: cationic amino acid transporter 1-like [Pyrus x bretschneideri]	8.2147	11.6444	13.4739	12.1974	6.39097	8.67366	9.61917	7.31612	9.03561	9.47396	8.27684	8.24869	4.94883	9.90665	7.39787	21.4578	20.1137	26.2507	53.1945	38.1643	33.8118	39.722	38.8204	36.9863	69.4664	46.0933	56.2217
EVM0001936	greenyellow	Chr3	4147261	4150468	+	tRNA dimethylallyltransferase 9 OS=Arabidopsis thaliana OX=3702 GN=IPT9 PE=2 SV=1	tRNA dimethylallyltransferase 9 [Pyrus ussuriensis x Pyrus communis]	5.93199	4.16615	6.13363	6.30993	9.27533	6.43255	5.21603	8.82797	7.08544	2.06604	2.80571	2.86015	2.43067	2.93991	1.93179	1.96288	2.67154	1.75079	1.6565	1.23935	2.39393	0.871038	0.712274	1.1299	0.292126	1.02162	1.07519
EVM0001958	greenyellow	Chr15	1178746	1179414	+	Protein DMP3 OS=Arabidopsis thaliana OX=3702 GN=DMP3 PE=2 SV=1	hypothetical protein C1H46_007034 [Malus baccata]	3.21711	8.90703	11.0989	7.66139	9.96073	14.4056	27.8628	33.3522	25.2629	23.2784	14.8618	9.083	4.46401	4.04664	3.42686	6.16237	4.05421	6.85954	4.17821	2.71287	3.87343	1.837	2.23706	1.08712	4.37494	1.7434	4.30555
EVM0001959	greenyellow	Chr6	18806408	18810620	+	O-fucosyltransferase 29 OS=Arabidopsis thaliana OX=3702 GN=OFUT29 PE=2 SV=1	hypothetical protein D8674_028703 [Pyrus ussuriensis x Pyrus communis]	24.508	25.4711	19.2909	33.7264	32.2208	29.5168	40.6058	40.0661	38.6614	28.2603	23.7945	19.1392	19.6028	16.0675	19.6915	13.9516	11.8511	11.8321	7.22577	7.08555	7.88923	6.02009	8.04762	8.17429	5.91524	4.96441	7.05672
EVM0001968	greenyellow	Chr10	15397712	15403613	-	Transcriptional elongation regulator MINIYO OS=Arabidopsis thaliana OX=3702 GN=IYO PE=1 SV=1	PREDICTED: transcriptional elongation regulator MINIYO [Pyrus x bretschneideri]	2.83732	2.33258	2.4437	2.746	2.32953	2.67202	4.29222	4.25549	4.15014	2.29818	1.91782	1.5976	1.34132	0.943423	1.11009	1.02458	0.558255	0.92676	0.919605	0.654135	0.712474	1.01454	0.750238	1.16125	1.18002	1.08606	0.974103
EVM0001975	greenyellow	Chr2	7060578	7070273	-	TMV resistance protein N OS=Nicotiana glutinosa OX=35889 GN=N PE=1 SV=1	PREDICTED: TMV resistance protein N-like [Pyrus x bretschneideri]	10.8713	11.3148	10.893	9.3797	9.4781	6.52473	9.46436	9.61014	9.24465	8.14149	5.51438	4.86378	2.19409	0.879983	0.660767	2.20596	1.07858	2.1804	2.07149	1.084	1.30479	1.27785	1.6873	2.04215	2.72257	1.32371	1.58299
EVM0001978	green	Chr11	6927038	6929222	-	--	PREDICTED: uncharacterized protein LOC103935750 [Pyrus x bretschneideri]	14.04	11.4136	7.70568	14.7818	15.7815	16.728	11.1268	12.9514	13.9162	19.5076	20.654	27.9642	56.13	54.9901	45.0322	37.3044	44.9269	37.3256	29.7454	43.21	38.6839	35.3961	36.7916	31.8715	16.8445	32.0603	18.4857
EVM0001979	greenyellow	Chr10	3795365	3799136	+	FHA domain-containing protein PS1 OS=Arabidopsis thaliana OX=3702 GN=PS1 PE=2 SV=1	PREDICTED: FHA domain-containing protein PS1 [Pyrus x bretschneideri]	1.53994	0.915973	1.06964	2.42732	2.82162	2.80345	2.37961	2.25506	1.94783	1.61209	1.59859	1.06131	0.944698	0.930146	1.18363	0.505996	0.413034	0.425322	0.452699	0.364595	0.221631	0.224231	0.232643	0.160137	0.130273	0.0414239	0.273237
EVM0001981	greenyellow	Chr6	9899691	9906619	+	E4 SUMO-protein ligase PIAL2 OS=Arabidopsis thaliana OX=3702 GN=PIAL2 PE=1 SV=1	hypothetical protein D8674_029052 [Pyrus ussuriensis x Pyrus communis]	26.1738	30.963	30.0641	34.1231	33.2823	29.2403	30.7966	26.8194	30.9792	22.0493	22.0008	14.2072	11.2361	8.91124	6.84407	13.7321	8.85009	10.986	11.1057	8.37114	9.32993	7.20838	9.04137	8.66606	11.8324	7.96991	11.7105
EVM0001982	greenyellow	Chr2	4739562	4742120	+	Disease resistance protein Roq1 OS=Nicotiana benthamiana OX=4100 GN=ROQ1 PE=1 SV=1	PREDICTED: TMV resistance protein N-like [Pyrus x bretschneideri]	5.8867	5.52599	6.12596	7.6376	6.87198	7.75169	12.981	13.7883	12.405	9.56435	6.93625	4.55877	3.99207	3.30185	2.8243	5.31484	3.1811	5.25478	4.24977	5.17445	3.63353	3.08002	3.94584	3.63385	5.15917	3.37009	3.69035
EVM0001983	greenyellow	Chr4	10564329	10565197	-	--	PREDICTED: uncharacterized protein LOC103964782 [Pyrus x bretschneideri]	16.1907	13.3611	11.9379	17.4899	23.1287	21.3555	31.2632	33.2463	26.7216	20.3335	19.7596	18.5347	18.2371	13.6633	21.4846	8.63024	7.4175	6.5017	5.96609	7.81506	7.98991	5.02752	6.70864	7.06603	3.27509	2.99933	9.27339
EVM0001987	greenyellow	Chr14	6622418	6623344	-	--	PREDICTED: uncharacterized protein LOC103929976 [Pyrus x bretschneideri]	2.75789	2.45629	1.52969	1.81906	1.33102	1.85193	1.77465	2.66788	2.48242	1.27314	1.16698	1.0668	0.954308	0.737811	0.91581	0.483761	0.652381	0.668586	0.373711	0.527792	1.05903	0.388141	0.340124	0.4394	0.2359	0.640575	0.504974
EVM0001993	skyblue1	Chr17	12062856	12064364	-	Calcium-dependent protein kinase SK5 OS=Glycine max OX=3847 PE=1 SV=1	calcium-dependent protein kinase SK5-like [Pyrus ussuriensis x Pyrus communis]	52.9612	80.5405	73.6956	22.8944	12.3685	18.5963	15.1573	11.708	15.3935	15.6591	19.4041	21.326	11.1909	9.69871	11.377	18.8911	16.8191	18.6084	19.0309	15.5823	15.3815	18.5935	19.0615	17.5938	55.925	23.1452	26.5888
EVM0001998	green	Chr15	24000276	24003591	-	Nuclear pore complex protein NUP58 OS=Arabidopsis thaliana OX=3702 GN=NUP58 PE=1 SV=1	PREDICTED: nuclear pore complex protein NUP58-like [Pyrus x bretschneideri]	1.85532	2.43195	3.02697	3.05278	2.27124	2.51254	1.69698	1.30685	2.03644	1.96062	1.1676	1.16474	0.905183	0.634045	0.603787	0.683778	1.00528	1.07332	1.05781	0.643022	1.13677	1.1694	1.29845	0.905668	0.6368	0.74135	0.860327
EVM0002000	greenyellow	Chr10	20766676	20768625	-	Phospholipase A1-Igamma2, chloroplastic OS=Arabidopsis thaliana OX=3702 GN=DALL3 PE=1 SV=2	PREDICTED: phospholipase A1-Igamma2, chloroplastic-like [Pyrus x bretschneideri]	5.73049	6.62924	9.55256	18.0403	13.8494	20.6017	13.0148	10.4001	12.5724	3.1214	4.07448	2.13809	3.09268	2.54376	1.84676	1.61296	0.979474	1.99533	0.725328	0.91876	0.29636	0.605142	0.969915	0.418724	1.31799	0.534439	0.207632
EVM0002001	darkgrey	Chr5	3318808	3322023	+	Glutamate receptor 2.7 OS=Arabidopsis thaliana OX=3702 GN=GLR2.7 PE=2 SV=3	hypothetical protein C1H46_013330 [Malus baccata]	1.39724	1.36576	1.90751	1.30612	0.526703	0.553356	2.37248	4.44706	2.48848	4.69646	2.34093	3.30034	0.558558	0.704675	0.504713	0.353789	0.512452	0.643242	0.436826	0.654067	0.692884	3.03897	3.0968	4.62548	3.15846	2.61287	4.50106
EVM0002003	greenyellow	Chr8	46301	51240	+	TMV resistance protein N OS=Nicotiana glutinosa OX=35889 GN=N PE=1 SV=1	disease resistance-like protein DSC1 [Malus domestica]	12.0104	14.9221	13.9502	10.2897	10.4231	8.57121	14.4927	12.4987	13.2285	10.9133	8.34887	6.20717	3.57037	2.64198	1.85294	3.32426	1.8937	3.17509	3.57967	1.93299	2.69653	2.16242	2.90661	3.65531	4.10742	2.17557	2.91651
EVM0002010	green	Chr2	1935339	1939900	-	--	PREDICTED: uncharacterized protein LOC103945584 [Pyrus x bretschneideri]	8.36237	4.98726	3.02396	3.77154	4.9995	5.44632	1.81285	3.44786	1.27276	1.54997	4.01661	2.56252	2.41469	3.06456	0.793061	2.57742	2.17554	1.91261	1.83052	2.35366	1.92548	0.827463	2.05909	0.62997	0.236614	1.14861	2.06207
EVM0002011	greenyellow	Chr17	5445910	5449100	-	--	hypothetical protein D8674_018483 [Pyrus ussuriensis x Pyrus communis]	6.64475	4.75935	4.58933	8.84106	10.3077	10.6764	12.673	8.71836	8.75103	4.90793	4.08998	3.42904	2.63345	1.45776	2.1829	1.94408	1.19097	1.19685	0.905696	1.05116	0.803109	1.43797	2.0416	1.41067	1.98455	1.02315	1.82617
EVM0002013	greenyellow	Chr5	11685235	11686759	+	Cytochrome P450 94A1 OS=Vicia sativa OX=3908 GN=CYP94A1 PE=2 SV=2	PREDICTED: cytochrome P450 94A1-like [Pyrus x bretschneideri]	0.513549	1.04038	0.72725	2.81076	3.28533	1.96115	2.54271	1.83262	2.23406	2.4149	2.2714	1.86763	1.49803	0.787435	2.48971	0.505237	0.31268	0.245297	0.0917028	0.362839	0.179902	0	0.358774	0.130651	0.0755292	0.0883989	0.434894
EVM0002020	antiquewhite4	Chr9	7220435	7221999	-	7-deoxyloganetin glucosyltransferase OS=Catharanthus roseus OX=4058 GN=UGT85A23 PE=1 SV=1	7-deoxyloganetin glucosyltransferase-like [Pyrus ussuriensis x Pyrus communis]	9.44375	11.7724	13.7384	6.67804	2.90956	2.95854	1.3355	1.03814	0.751639	25.5785	28.8626	27.632	41.773	26.7441	32.5807	24.3601	17.498	22.1459	3.96229	5.63259	6.72882	8.87763	12.8758	15.1136	1.9057	4.83965	8.38207
EVM0002025	greenyellow	Chr9	5410389	5414515	+	G-type lectin S-receptor-like serine/threonine-protein kinase At4g03230 OS=Arabidopsis thaliana OX=3702 GN=At4g03230 PE=3 SV=3	PREDICTED: G-type lectin S-receptor-like serine/threonine-protein kinase At4g03230 [Pyrus x bretschneideri]	14.8836	15.9672	19.2269	15.4535	9.88291	13.8613	22.5488	16.6496	19.7895	14.632	13.0375	11.8487	7.60246	5.72477	6.4642	5.71189	3.13614	5.63507	2.82151	3.14231	3.0453	2.95644	5.14908	5.48558	3.09351	2.84694	4.29118
EVM0002030	greenyellow	Chr1	5438543	5441889	-	--	hypothetical protein D8674_001186 [Pyrus ussuriensis x Pyrus communis]	4.04297	4.67979	5.17147	8.07296	7.33896	7.84452	4.9035	5.00582	4.88203	4.40493	3.6095	3.00858	3.0637	2.25921	3.05684	1.98648	1.27476	1.85756	1.96466	1.71111	1.7799	0.719994	1.13858	1.11677	2.2634	1.20708	1.30916
EVM0002034	green	Chr15	44646219	44649728	+	Protein PSK SIMULATOR 2 OS=Arabidopsis thaliana OX=3702 GN=PSI2 PE=2 SV=2	PREDICTED: uncharacterized protein LOC103927743 isoform X1 [Pyrus x bretschneideri]	26.7157	32.4714	35.9253	13.516	9.77756	11.4846	16.7829	17.0566	15.5997	16.1269	8.95071	8.32115	6.19114	4.65568	3.53651	5.87495	2.95072	4.43976	3.93604	5.97581	5.46719	3.81215	2.97747	3.75742	5.96051	3.00589	3.21621
EVM0002036	greenyellow	Chr13	28324083	28326766	-	LEAF RUST 10 DISEASE-RESISTANCE LOCUS RECEPTOR-LIKE PROTEIN KINASE-like 1.5 OS=Arabidopsis thaliana OX=3702 GN=LRK10L-1.5 PE=3 SV=1	serine/threonine-protein kinase [Pyrus ussuriensis x Pyrus communis]	1.40796	2.35692	2.3606	19.3991	10.0409	12.8425	7.67152	8.91386	8.38339	4.7808	4.64515	2.8941	3.58997	2.22772	3.89317	1.97909	1.0665	2.27288	1.21651	0.871227	1.09488	0.288277	0.495757	0.509643	0.276329	0.207061	0.395527
EVM0002039	bisque4	Chr1	7608366	7608560	+	--	hypothetical protein D8674_000941 [Pyrus ussuriensis x Pyrus communis]	1.90812	0.408097	0.407179	1.10303	0.202606	0.95287	1.67176	1.96219	2.34343	3.67876	1.50989	3.78458	3.45885	2.60054	3.01496	2.34713	0.851445	1.82477	0.995806	2.08153	1.31194	1.57443	1.16249	1.60496	0.379044	1.20481	0.742918
EVM0002041	green	Chr3	20234860	20241636	-	--	PREDICTED: uncharacterized protein LOC103961637 isoform X1 [Pyrus x bretschneideri]	12.2791	12.4634	10.0465	9.50728	11.0215	9.27543	9.47445	7.96255	8.98183	8.3166	7.18308	5.18365	4.39045	3.23517	2.75432	4.07318	2.18828	3.20761	4.28534	2.47496	2.88573	2.48718	3.46424	2.84315	4.95371	2.6378	3.00424
EVM0002043	skyblue1	Chr7	25368468	25369124	+	23.6 kDa heat shock protein, mitochondrial OS=Arabidopsis thaliana OX=3702 GN=HSP23.6 PE=2 SV=1	PREDICTED: 23.6 kDa heat shock protein, mitochondrial-like [Pyrus x bretschneideri]	0.209114	0.19919	0	2.44513	1.106	1.46464	1.33979	2.24279	1.63047	1.70064	2.33218	2.66283	2.56796	2.625	2.61996	1.64539	1.18765	1.19882	2.15336	2.47574	2.06902	1.63759	0.746923	1.1083	0.501373	0.92967	1.11251
EVM0002044	pink	Chr11	27912192	27918938	+	Polynucleotide 3'-phosphatase ZDP OS=Arabidopsis thaliana OX=3702 GN=ZDP PE=1 SV=1	polynucleotide 3'-phosphatase ZDP-like [Pyrus ussuriensis x Pyrus communis]	6.75227	6.67189	5.04829	4.76587	5.1384	3.66614	8.97416	8.24091	7.21296	6.78633	8.01123	6.30665	6.63333	7.8393	5.19058	6.88172	5.95617	6.59218	7.18566	7.19712	8.45875	9.73351	9.31168	8.49785	26.7378	15.2478	10.6707
EVM0002046	darkgrey	Chr15	40762951	40764472	+	NADH dehydrogenase [ubiquinone] iron-sulfur protein 4, mitochondrial OS=Arabidopsis thaliana OX=3702 GN=FRO1 PE=1 SV=1	hypothetical protein DVH24_012566 [Malus domestica]	35.2732	29.8583	30.7325	11.7754	8.70721	11.1589	2.51103	3.05694	4.27579	30.4422	28.155	28.6227	14.2798	14.2292	16.8841	57.8055	55.955	63.1783	45.4185	56.8024	51.6291	169.666	126.317	146.125	66.1787	110.635	133.972
EVM0002048	bisque4	Chr11	6415190	6417199	-	--	PREDICTED: uncharacterized protein LOC103944931 [Pyrus x bretschneideri]	2.90943	2.05827	1.35843	4.99566	3.32713	3.18885	3.75751	4.07715	4.88394	5.21803	3.28299	4.76349	5.71378	5.88426	5.10853	1.8425	1.18476	2.05067	1.15228	0.908376	1.28499	0.57771	0.39544	0.485902	0.150849	0.159009	0.272238
EVM0002050	green	Chr9	12883998	12889031	+	GDSL esterase/lipase APG OS=Arabidopsis thaliana OX=3702 GN=APG PE=2 SV=1	GDSL esterase/lipase APG-like [Pyrus ussuriensis x Pyrus communis]	61.1629	72.8262	85.768	30.5124	12.4042	22.4107	13.1202	9.99894	11.609	5.68268	1.38809	1.78029	1.90479	2.03869	1.55174	0.208915	0.0935022	0	0	0.0561039	0	0	0.0380855	0	0	0	0
EVM0002052	green	Chr9	2647723	2649809	+	Transcription factor MYB16 OS=Arabidopsis thaliana OX=3702 GN=MYB16 PE=2 SV=1	transcription factor MYB34 [Pyrus ussuriensis x Pyrus communis]	20.3632	26.5174	28.0276	23.9216	11.6786	21.5192	15.2518	7.59065	12.0437	5.23831	4.76012	3.80692	2.9891	2.93796	3.88052	1.70006	1.64728	1.14871	0.734254	0.840276	1.06003	0.797802	1.30736	1.13039	0.98368	0.777394	2.32502
EVM0002053	green	Chr7	502106	509845	+	Vicianin hydrolase (Fragment) OS=Vicia sativa subsp. nigra OX=3909 PE=1 SV=1	PREDICTED: vicianin hydrolase-like [Pyrus x bretschneideri]	35.8926	13.3617	13.815	2.35252	1.21183	1.20841	4.16985	2.84571	3.21621	0.83239	0.84186	1.23347	0.955326	0.731439	0.908289	0.409105	0.278692	0.299936	0.240009	0.376334	0.394209	0.0924685	0.103582	0.142255	0.202008	0.070039	0.170331
EVM0002056	green	Chr9	21523731	21526321	-	Probable WRKY transcription factor 69 OS=Arabidopsis thaliana OX=3702 GN=WRKY69 PE=2 SV=1	PREDICTED: probable WRKY transcription factor 69 [Pyrus x bretschneideri]	8.45477	12.3361	15.8845	9.85883	8.85718	9.3566	8.95048	8.51667	10.1055	8.22057	4.14857	2.36518	2.0407	2.29288	3.46054	2.03925	1.50284	2.22586	0.748978	1.70901	1.09198	1.04996	0.801373	1.72464	9.43945	3.14334	2.51796
EVM0002068	greenyellow	Chr15	27213196	27214142	+	--	hypothetical protein C1H46_033455 [Malus baccata]	48.3776	30.7512	23.0181	42.8962	46.4015	45.1439	32.4426	31.537	41.5591	55.0426	56.4401	96.9641	145.86	140.041	133.456	114.581	148.455	129.288	128.716	142.357	139.757	175.825	143.103	141.477	101.58	151.436	131.542
EVM0002073	greenyellow	Contig01328	54884	56988	-	Phosphatidylinositol 4-kinase gamma 7 OS=Arabidopsis thaliana OX=3702 GN=PI4KG7 PE=1 SV=2	PREDICTED: phosphatidylinositol 4-kinase gamma 7 [Pyrus x bretschneideri]	66.6527	69.0141	55.9861	431.508	505.262	543.476	133.984	146.24	152.466	65.457	75.3568	61.648	61.4908	59.7324	53.1139	96.3498	71.5635	84.9735	43.3869	35.1443	41.0936	28.829	33.3835	31.5568	30.6288	22.3246	33.194
EVM0002075	greenyellow	Chr12	25936291	25940971	+	5-methyltetrahydropteroyltriglutamate--homocysteine methyltransferase OS=Catharanthus roseus OX=4058 GN=METE PE=2 SV=1	5-methyltetrahydropteroyltriglutamate-homocysteine methyltransferase [Pyrus ussuriensis x Pyrus communis]	222.812	158.18	137.266	231.647	193.057	192.664	334.701	287.763	275.435	190.832	138.495	86.9552	128.793	86.7618	169.219	50.0592	34.28	45.3108	40.4944	29.9648	30.8006	44.6213	50.2794	51.8817	59.1918	39.9352	63.0799
EVM0002076	green	Chr9	26522464	26525142	-	Glycogen synthase kinase-3 homolog MsK-3 OS=Medicago sativa OX=3879 GN=MSK-3 PE=2 SV=2	PREDICTED: glycogen synthase kinase-3 homolog MsK-3 [Pyrus x bretschneideri]	6.32972	6.25839	6.9296	5.82826	3.45361	4.01604	4.43816	3.86735	5.05256	3.49724	3.28364	2.92382	1.74281	1.6173	1.70631	0.829837	0.999096	0.935006	1.09125	0.650508	1.12433	0.713919	0.803698	0.961801	3.61754	1.5626	0.788846
EVM0002080	greenyellow	Chr7	9237269	9242628	+	Nitrate regulatory gene2 protein OS=Arabidopsis thaliana OX=3702 GN=NRG2 PE=1 SV=1	hypothetical protein D8674_038645 [Pyrus ussuriensis x Pyrus communis]	18.655	21.6549	32.6612	69.2325	56.3486	58.8504	63.2731	60.6798	75.5927	42.6832	41.4751	26.6677	18.4825	14.753	20.3399	23.0152	14.0318	22.1758	10.9059	7.5809	8.27742	9.71641	9.05564	9.84268	6.41765	6.36963	13.639
EVM0002084	darkgrey	Chr10	3285469	3287793	-	Monooxygenase 1 OS=Arabidopsis thaliana OX=3702 GN=MO1 PE=2 SV=1	PREDICTED: uncharacterized protein LOC103942914 isoform X2 [Pyrus x bretschneideri]	10.5595	14.5665	11.1952	3.49921	4.65879	4.51732	10.9729	10.6059	11.7228	17.0176	19.1311	15.8076	18.8342	20.9679	15.3987	23.9242	30.554	28.2293	70.6834	66.3429	62.1139	60.8874	53.307	52.4493	94.7635	86.5958	70.6718
EVM0002087	green	Chr15	1479293	1479868	-	Ferredoxin-1, chloroplastic OS=Solanum lycopersicum OX=4081 GN=SEND33 PE=2 SV=1	ferredoxin-like [Pyrus x bretschneideri]	391.972	202.088	147.826	177.294	265.666	232.752	175.879	173.644	131.833	392.65	392.496	887.898	582.245	662.985	777.339	855.935	827.528	813.977	626.169	1064.14	946.678	587.5	950.066	806.916	71.2629	260.118	191.126
EVM0002088	greenyellow	Chr4	25395319	25398464	-	GRF1-interacting factor 1 OS=Arabidopsis thaliana OX=3702 GN=GIF1 PE=1 SV=1	PREDICTED: GRF1-interacting factor 1-like [Pyrus x bretschneideri]	0	0.246122	0.109571	6.53582	5.95181	10.3171	11.2953	14.425	9.57549	3.94928	4.56144	3.50363	10.7403	9.02575	9.44073	6.45583	6.15263	5.46107	0.819691	1.14927	1.82333	0.75361	1.30971	1.42822	0.777438	1.4215	2.29831
EVM0002092	green	Chr6	2590568	2594401	-	Two-component response regulator-like APRR1 OS=Arabidopsis thaliana OX=3702 GN=APRR1 PE=1 SV=1	PREDICTED: two-component response regulator-like APRR1 [Pyrus x bretschneideri]	184.987	240.953	213.011	114.113	79.9744	96.6862	91.2111	74.9849	106.274	47.7738	51.9406	44.196	27.086	19.4956	25.832	30.4459	22.3273	27.3271	25.0093	29.5506	28.7302	8.92515	11.7395	10.3743	38.2092	18.8001	17.5532
EVM0002096	greenyellow	Chr10	23167318	23169250	-	--	PREDICTED: uncharacterized protein LOC103958065 [Pyrus x bretschneideri]	1.95755	1.22899	2.24474	4.56801	3.81596	3.41448	1.98644	1.07075	1.44423	2.13475	1.95628	1.28059	3.84132	2.58699	2.8746	1.36421	0.789643	1.45538	1.46849	0.503847	0.961976	0.238402	0.619438	0.738031	0.409352	0.255559	0.846267
EVM0002097	greenyellow	Chr14	18715987	18716334	+	--	protein NIM1-INTERACTING 1 [Pyrus ussuriensis x Pyrus communis]	11.7305	6.49369	5.6779	27.9067	16.8274	19.7302	13.8892	11.5409	14.7682	7.15193	3.85189	2.88671	8.38649	7.95946	13.1424	1.44045	1.65496	3.36843	1.15139	1.70354	0.951113	0.740522	0.60277	1.4215	1.48841	0.847554	1.04736
EVM0002098	green	Chr15	40768772	40770653	+	--	trichohyalin-like [Pyrus ussuriensis x Pyrus communis]	8.50082	7.47648	7.22296	5.87558	5.96836	6.5302	5.23381	4.23055	4.99671	3.61263	2.5434	1.46735	1.20156	0.559873	1.34041	0.629603	0.129646	0.502436	0.401186	0.280508	0.480058	0.417313	0.750374	0.255982	0.295155	0.231663	0.43781
EVM0002103	green	Contig01487	40665	44851	+	Methyl-CpG-binding domain-containing protein 11 OS=Arabidopsis thaliana OX=3702 GN=MBD11 PE=1 SV=1	PREDICTED: methyl-CpG-binding domain-containing protein 11-like isoform X1 [Pyrus x bretschneideri]	31.2959	46.5949	54.3077	36.7362	25.8127	33.4235	18.789	19.5336	19.6103	24.0971	28.1253	20.4183	14.7863	12.6624	12.1922	13.1662	9.47817	10.4765	11.071	10.6745	10.0435	6.27592	8.41719	8.79551	16.7685	8.30756	12.4555
EVM0002104	greenyellow	Chr12	9870581	9878037	-	E3 ubiquitin-protein ligase MBR2 OS=Arabidopsis thaliana OX=3702 GN=MBR2 PE=1 SV=1	PREDICTED: probable E3 ubiquitin-protein ligase RHG1A [Pyrus x bretschneideri]	93.7094	98.3882	79.2298	62.0452	76.847	73.7107	79.1249	71.5501	75.1647	48.6757	43.7276	46.6306	35.3177	24.4441	24.5396	32.58	31.8734	26.4752	25.724	23.2656	26.9618	19.1627	20.7638	20.1082	19.8163	19.2299	18.1029
EVM0002105	green	Chr17	13408853	13409527	+	YlmG homolog protein 1-2, chloroplastic OS=Arabidopsis thaliana OX=3702 GN=YLMG1-2 PE=2 SV=1	PREDICTED: ylmG homolog protein 1-2, chloroplastic-like [Pyrus x bretschneideri]	28.2839	33.9303	70.8559	32.4651	27.3126	28.8096	29.7601	28.5595	31.0052	22.6882	23.5378	16.1931	16.1643	13.6196	16.2756	15.2126	11.746	18.1706	16.3342	10.3954	12.3272	13.3244	16.4806	18.236	43.2446	19.7477	29.969
EVM0002109	pink	Contig01024	65523	66667	+	NAC domain-containing protein 83 OS=Arabidopsis thaliana OX=3702 GN=NAC083 PE=1 SV=1	PREDICTED: NAC domain-containing protein 83-like [Pyrus x bretschneideri]	2.03629	67.4319	62.1974	12.9333	0.452022	0.47346	14.875	5.24606	12.0381	24.5449	43.2716	33.8228	8.8436	0.673436	0.870431	37.8878	28.5896	36.7936	19.4866	13.7435	24.609	35.5229	5.40056	30.0115	151.434	50.1928	49.0097
EVM0002118	green	Chr8	23957882	23962847	+	L-ascorbate oxidase homolog OS=Brassica napus OX=3708 GN=Bp10 PE=2 SV=1	L-ascorbate oxidase-like protein [Pyrus ussuriensis x Pyrus communis]	1.37129	1.98295	2.46122	4.76419	3.65347	3.21808	10.9044	16.5133	8.82361	6.16211	5.33237	5.13209	9.02233	17.1829	17.0274	7.90166	7.17641	9.08993	52.7297	29.8532	29.2793	19.6426	19.0463	20.8664	27.8824	9.57224	21.9673
EVM0002128	green	Chr9	3396146	3402502	+	Protein RIK OS=Arabidopsis thaliana OX=3702 GN=RIK PE=1 SV=2	PREDICTED: protein RIK-like isoform X1 [Pyrus x bretschneideri]	42.2589	54.6955	59.3248	60.0369	46.283	46.9458	37.2469	33.8223	37.8027	35.6537	35.9009	21.1779	19.9655	16.1038	9.9901	23.072	13.9911	15.7982	18.0122	16.06	17.3444	13.7755	18.4552	20.8805	24.2088	15.6801	25.0034
EVM0002130	greenyellow	Chr7	27952520	27954968	-	Protein yippee-like At4g27745 OS=Arabidopsis thaliana OX=3702 GN=At4g27745 PE=3 SV=2	PREDICTED: protein yippee-like At4g27745 [Pyrus x bretschneideri]	66.8921	53.2101	57.9459	113.878	224.014	177.915	145.995	138.667	153.243	40.9801	46.2261	65.7544	120.204	145.113	134.061	108.725	116.506	107.142	61.5738	60.7712	60.99	21.5281	24.9687	19.8809	11.5342	14.514	14.4416
EVM0002131	floralwhite	Chr7	23894631	23897904	-	Omega-3 fatty acid desaturase, chloroplastic OS=Ricinus communis OX=3988 GN=FAD7A-1 PE=2 SV=1	omega-3 fatty acid desaturase [Pyrus ussuriensis x Pyrus communis]	1.14876	4.79848	3.93497	2.07451	2.86738	3.63041	9.93052	12.8556	9.33567	87.2334	18.9435	27.1387	3.5959	7.26536	2.39018	4.64143	1.36104	11.3051	9.6162	10.5312	11.1872	3.65176	2.88235	4.80589	15.6948	1.7516	4.35967
EVM0002136	pink	Chr16	21786617	21788855	-	2-alkenal reductase (NADP(+)-dependent) OS=Nicotiana tabacum OX=4097 GN=DBR PE=1 SV=1	2-alkenal reductase (NADP(+)-dependent)-like isoform X2 [Malus domestica]	2.81992	3.67991	2.51623	1.41825	1.52429	1.69892	1.58781	1.75444	1.81736	0.897789	1.17957	0.740362	0.672851	0.380147	0.189275	0.934213	0.521406	0.845961	0.720178	0.553306	0.851313	0.671408	1.13458	0.978191	12.1409	6.20452	1.91972
EVM0002138	green	Chr2	22044227	22065951	+	--	transformation/transcription domain-associated protein-like [Malus domestica]	32.2126	37.2402	35.97	31.9701	33.2926	28.1049	31.5969	29.0564	31.3456	20.9836	16.0522	10.8911	5.45186	2.76806	2.78281	5.0191	2.65929	4.52097	3.72166	2.78659	2.83389	2.82888	4.81215	4.57577	7.33034	3.54654	4.06197
EVM0002141	antiquewhite4	Chr3	23938516	23941618	-	Uncharacterized protein At3g17950 OS=Arabidopsis thaliana OX=3702 GN=Y-3 PE=1 SV=1	PREDICTED: uncharacterized protein At3g17950-like [Pyrus x bretschneideri]	1.76633	1.27105	0.735601	6.49664	7.15621	8.46632	12.1754	12.2219	9.18137	25.1593	20.2994	36.7339	35.3782	30.2828	39.3618	16.6478	16.655	15.6678	10.0528	14.4389	14.6207	10.973	17.2702	17.1534	1.53687	6.64761	5.88639
EVM0002142	mediumpurple2	Chr7	25138754	25141221	+	Putative kinase-like protein TMKL1 OS=Arabidopsis thaliana OX=3702 GN=TMKL1 PE=1 SV=1	PREDICTED: putative kinase-like protein TMKL1 [Pyrus x bretschneideri]	9.51112	8.70345	10.7234	7.07045	2.57261	2.99321	9.72122	8.00526	6.68265	12.8389	6.19456	5.57955	8.5711	6.57964	9.66784	2.02238	1.91966	2.15921	0.617612	1.62512	0.755518	0.727035	0.806571	1.38208	1.61332	0.600686	0.542029
EVM0002143	greenyellow	Chr1	9251363	9255956	-	Two-component response regulator-like APRR5 OS=Arabidopsis thaliana OX=3702 GN=APRR5 PE=1 SV=2	two-component response regulator-like PRR95 [Pyrus ussuriensis x Pyrus communis]	0.419485	0.416109	0.153833	19.2665	46.4886	37.7289	14.584	18.8737	13.4687	5.78431	5.05914	4.46086	6.86954	7.38489	6.37379	2.1637	2.60526	1.98354	2.90571	2.25889	2.12578	4.87533	5.45292	4.34053	1.61332	2.38175	5.38544
EVM0002145	bisque4	Contig01040	21089	21898	+	--	PREDICTED: uncharacterized protein LOC103950277 [Pyrus x bretschneideri]	3.3237	2.04323	2.34577	15.8652	16.9783	15.052	5.92261	7.81299	7.28383	4.33567	5.66691	4.80765	8.87609	8.21053	10.1045	3.21419	2.34374	3.30938	1.30854	1.86697	2.63995	0.620128	1.08268	1.53941	0.54334	0.173358	0.792127
EVM0002155	green	Chr8	1631357	1632241	-	Glucuronoxylan 4-O-methyltransferase 3 OS=Arabidopsis thaliana OX=3702 GN=GXM3 PE=1 SV=1	PREDICTED: glucuronoxylan 4-O-methyltransferase 3-like [Pyrus x bretschneideri]	6.71206	5.86105	14.1027	7.92333	5.83904	6.39901	6.67465	5.04741	5.23264	4.63635	3.8939	2.34442	5.92167	3.86598	8.55788	2.56503	1.11564	2.27397	0.98231	0.822964	1.15973	0.904349	0.907048	0.868072	0.128846	0.557715	0.95102
EVM0002158	greenyellow	Contig00519	63425	65981	+	Protein NRT1/ PTR FAMILY 5.4 OS=Arabidopsis thaliana OX=3702 GN=NPF5.4 PE=2 SV=1	PREDICTED: protein NRT1/ PTR FAMILY 5.4-like [Pyrus x bretschneideri]	13.4955	12.1638	11.6383	18.6731	23.9697	23.3939	24.2214	31.6982	28.104	14.8036	10.4952	8.40795	9.2248	8.15932	9.16665	6.41519	5.4345	5.64188	3.84036	3.19517	2.43757	1.37202	1.54558	1.59682	0.381006	0.70245	1.32503
EVM0002159	greenyellow	Chr14	9294251	9299695	+	RING-H2 finger protein ATL22 OS=Arabidopsis thaliana OX=3702 GN=ATL22 PE=2 SV=2	PREDICTED: RING-H2 finger protein ATL20-like [Pyrus x bretschneideri]	0.650631	0.92743	2.59826	1.16615	0.423862	1.56386	0.884368	0.503901	1.16368	5.56353	5.82653	4.91993	2.88784	4.45347	4.39029	4.89299	2.80889	4.79833	4.81828	3.93401	3.95277	2.94604	3.97815	5.05861	4.64925	4.98418	5.7969
EVM0002162	antiquewhite4	Chr5	19161023	19169963	-	Dirigent protein 23 OS=Arabidopsis thaliana OX=3702 GN=DIR23 PE=2 SV=1	dirigent protein 23-like [Pyrus ussuriensis x Pyrus communis]	3.79038	1.98793	3.16737	1.64471	4.10111	2.83119	9.71271	7.28572	10.6658	41.2512	62.6252	47.9316	78.0548	87.9499	91.2785	73.6746	53.6834	72.7106	45.9182	74.1769	61.1117	31.0945	46.4159	35.9511	12.666	22.4782	48.4562
EVM0002167	greenyellow	Contig00852	43754	61738	-	Nuclear pore complex protein NUP160 OS=Arabidopsis thaliana OX=3702 GN=NUP160 PE=1 SV=2	nuclear pore complex protein NUP160-like protein [Pyrus ussuriensis x Pyrus communis]	10.0414	10.2319	8.90969	9.0216	11.799	7.72862	11.8701	12.3334	11.07	7.60526	5.95132	5.34288	3.81495	2.95087	1.79399	4.5801	2.17509	3.48139	3.68858	2.68628	3.04542	3.12656	3.4407	3.59929	3.14185	1.96253	2.46611
EVM0002169	green	Chr13	3838968	3841558	+	Receptor-like protein EIX2 OS=Solanum lycopersicum OX=4081 GN=EIX2 PE=1 SV=2	receptor-like protein [Pyrus communis]	13.4714	13.5147	14.5253	7.44544	6.17582	8.47514	6.22677	4.96997	4.37896	5.17361	3.88707	3.9894	2.0834	2.46755	1.69422	3.55622	1.91725	3.44246	1.8011	1.68315	2.07695	1.95789	3.41262	2.32094	1.20311	1.27804	1.36335
EVM0002172	greenyellow	Chr11	7204159	7207364	+	Beta-glucosidase 13 OS=Oryza sativa subsp. japonica OX=39947 GN=BGLU13 PE=2 SV=2	beta-glucosidase 13-like [Pyrus ussuriensis x Pyrus communis]	2.60885	1.21855	4.2847	13.2767	5.53345	5.14857	2.04436	0.880188	0.801822	10.1419	6.28224	3.87356	0.163431	0.136294	0.141807	0.760528	0.343311	0.315781	0.0251318	0	0.303957	0.0579042	0.0879213	0.202334	0	0	0.0768383
EVM0002175	bisque4	Chr7	16731643	16736092	+	AT-hook motif nuclear-localized protein 11 OS=Arabidopsis thaliana OX=3702 GN=AHL11 PE=2 SV=1	PREDICTED: AT-hook motif nuclear-localized protein 9-like [Pyrus x bretschneideri]	18.8153	16.1529	11.5661	11.1223	11.6519	10.2977	21.8743	17.5071	17.7025	14.8558	11.5856	12.7066	12.3134	8.74543	10.3599	9.2966	6.19008	7.21312	4.7649	4.86606	6.70402	3.32153	6.05271	5.52859	3.05832	3.52787	2.61091
EVM0002183	greenyellow	Chr9	25824762	25831900	-	Regulator of nonsense transcripts 1 homolog OS=Arabidopsis thaliana OX=3702 GN=UPF1 PE=1 SV=2	hypothetical protein C1H46_039289 [Malus baccata]	3.81321	3.7352	3.60993	3.60194	3.28802	4.18375	9.1428	8.68297	7.0831	6.61745	4.60357	5.02196	2.22465	2.19204	1.35881	1.94571	1.35706	1.62461	1.9866	1.94242	1.83683	1.43443	2.35349	2.75142	1.85076	1.99265	1.76161
EVM0002186	green	Chr12	26567550	26571791	-	--	PREDICTED: uncharacterized protein LOC103956272 [Pyrus x bretschneideri]	3.04488	2.33504	0.988733	2.4543	2.24924	1.87269	0.839153	1.14695	0.54273	0.326519	1.62982	0.865257	1.10537	0.934802	0.799275	1.1592	1.29309	1.0707	0.299792	0.879149	0.974521	1.19412	1.8124	1.27824	2.2601	0.973728	1.55174
EVM0002191	bisque4	Chr11	26332266	26334260	-	Tyrosine-sulfated glycopeptide receptor 1 OS=Arabidopsis thaliana OX=3702 GN=PSY1R PE=1 SV=1	PREDICTED: receptor-like protein 2 [Pyrus x bretschneideri]	0.360284	0.205248	0.450493	0.414267	0.44522	0.565661	2.88582	0.983115	3.57517	3.30013	3.81586	4.34046	2.53578	2.3944	1.92853	2.09062	1.8747	2.24721	1.52445	1.75188	1.73017	1.40279	1.86403	2.14522	0.450103	0.331324	0.564185
EVM0002195	darkgrey	Chr10	20728188	20731527	+	Probable galacturonosyltransferase 6 OS=Arabidopsis thaliana OX=3702 GN=GAUT6 PE=2 SV=1	PREDICTED: probable galacturonosyltransferase 6 isoform X1 [Pyrus x bretschneideri]	3.13972	3.44281	4.22805	1.81684	1.45571	1.17724	2.69881	1.53201	2.57694	6.18844	4.77666	3.53611	4.03079	4.87907	3.21777	5.25762	4.34165	4.15932	8.03503	7.19663	8.00024	12.2711	10.2907	11.4905	25.4933	15.206	21.3497
EVM0002196	greenyellow	Chr15	7891091	7891798	+	--	PREDICTED: uncharacterized protein At1g76070 [Pyrus x bretschneideri]	3.59211	11.0506	25.7491	13.7299	9.98807	16.5378	19.0473	14.825	11.9622	25.549	16.6908	14.1914	6.7439	4.34331	3.14805	6.80115	2.64836	5.6604	2.72325	3.02538	5.00811	1.43707	4.0388	5.38533	5.51779	2.22391	4.20289
EVM0002199	green	Chr12	22206862	22219536	-	--	PREDICTED: trafficking protein particle complex subunit 8-like [Pyrus x bretschneideri]	5.64683	8.38003	8.14714	5.49555	4.83262	3.9075	6.01311	6.28002	5.19757	5.66798	5.11748	2.24367	1.55769	1.26596	1.11937	2.32285	1.43655	2.26764	2.10656	1.09257	1.73407	2.3984	2.02262	2.22785	2.71587	0.963216	2.26681
EVM0002205	greenyellow	Chr3	29262361	29269877	+	--	PREDICTED: importin-5-like [Pyrus x bretschneideri]	28.7069	32.7155	30.8549	50.5313	42.5304	42.9817	56.7595	54.3059	54.2191	32.5812	29.3551	22.4135	17.2258	14.0881	11.8557	19.0682	13.1543	17.7689	15.5797	11.4625	12.7943	12.8393	15.1413	15.5972	15.8194	12.998	16.0272
EVM0002206	green	Contig01513	1889	11585	-	Protein EXPORTIN 1A OS=Arabidopsis thaliana OX=3702 GN=XPO1 PE=1 SV=1	PREDICTED: protein EXPORTIN 1A isoform X2 [Pyrus x bretschneideri]	41.3288	48.0295	31.0972	36.9066	36.7135	35.7981	35.5195	35.6566	36.0984	24.5494	21.7775	18.8371	15.4326	11.8539	7.2493	14.4116	11.4695	9.85836	11.6634	10.2832	8.00301	7.96042	10.9186	9.80218	13.8065	8.06375	9.83523
EVM0002213	skyblue1	Chr8	24422483	24424244	+	--	hypothetical protein D8674_033037 [Pyrus ussuriensis x Pyrus communis]	69.5611	70.3097	57.1351	16.4222	17.4396	16.1546	19.2219	16.5178	20.8193	17.6117	17.0182	16.7907	13.1294	13.3355	11.9842	29.1651	28.0145	24.7874	46.1346	34.5416	30.2284	39.5061	34.2322	37.7777	103.202	84.8324	43.6698
EVM0002214	green	Chr15	37248834	37254376	+	--	PREDICTED: uncharacterized protein LOC103966104 isoform X1 [Pyrus x bretschneideri]	9.56526	10.25	9.93509	9.00733	9.08014	8.95692	8.7261	7.52617	8.89127	7.02957	5.92587	5.12888	3.50559	2.46387	4.06074	2.71006	1.5879	2.79649	2.60014	2.11474	2.38543	2.23103	2.40624	2.66374	3.92616	2.30422	2.88094
EVM0002216	green	Chr11	12799018	12801321	+	Ferredoxin-3, chloroplastic OS=Arabidopsis thaliana OX=3702 GN=FD3 PE=1 SV=1	ferredoxin [Pyrus ussuriensis x Pyrus communis]	10.3342	2.74193	2.26101	1.50672	3.97084	0.235829	5.12086	5.1864	0.629335	6.84057	4.42025	13.1891	7.10301	10.2722	8.10919	4.45934	8.48325	8.24751	7.61995	6.48809	7.43678	7.74092	8.3278	10.3448	2.16756	7.98587	0.430358
EVM0002223	bisque4	Chr16	7389907	7392352	+	ACT domain-containing protein ACR4 OS=Arabidopsis thaliana OX=3702 GN=ACR4 PE=2 SV=1	PREDICTED: ACT domain-containing protein ACR4-like [Pyrus x bretschneideri]	12.0912	8.83078	6.53972	7.76777	9.83195	10.1084	13.6519	12.9952	13.9002	11.5441	12.3569	10.6027	8.68145	8.57125	12.6311	2.31989	2.11733	2.6768	2.02235	1.9676	1.89705	2.48456	1.09201	1.79779	1.7221	1.29621	0.770671
EVM0002235	bisque4	Chr13	31057526	31058554	+	VQ motif-containing protein 20 OS=Arabidopsis thaliana OX=3702 GN=VQ20 PE=2 SV=1	PREDICTED: VQ motif-containing protein 20-like [Pyrus x bretschneideri]	0.328058	0.233566	0.641763	1.61793	1.51802	2.5252	1.61701	2.37046	1.37379	4.38348	3.85791	2.87171	1.47919	2.08923	1.54905	1.27647	1.34744	1.43852	1.3095	0.693655	0.86985	0.7007	0.988037	0.737225	0.869798	0.448775	0.579841
EVM0002238	green	Chr17	9320623	9327635	-	7-deoxyloganetin glucosyltransferase OS=Gardenia jasminoides OX=114476 GN=UGT85A24 PE=1 SV=1	PREDICTED: 7-deoxyloganetin glucosyltransferase-like [Pyrus x bretschneideri]	2.49332	3.38099	3.15078	3.29324	0.506605	1.48981	1.29989	0.577291	0.570323	2.71888	2.1985	2.77641	1.38862	1.65035	1.61843	0.931644	0.73241	0.998901	0.273148	0.339436	0.39852	0.461047	1.08807	0.783034	0	0.108781	0.301392
EVM0002243	green	Chr13	33240756	33250307	-	Dual specificity protein kinase YAK1 homolog OS=Arabidopsis thaliana OX=3702 GN=YAK1 PE=1 SV=1	PREDICTED: serine/threonine-protein kinase minibrain-like isoform X1 [Pyrus x bretschneideri]	49.5151	55.8497	50.4154	30.8372	26.7009	24.856	36.9696	35.4218	35.4353	33.3314	27.7333	20.0646	15.3507	12.2165	11.6267	13.875	10.8129	13.6548	14.7102	12.2306	12.4617	13.6205	14.3375	14.711	20.7498	13.9128	12.3754
EVM0002249	floralwhite	Chr2	2644875	2645830	-	Sigma factor binding protein 1, chloroplastic OS=Arabidopsis thaliana OX=3702 GN=SIB1 PE=1 SV=1	hypothetical protein D8674_020975 [Pyrus ussuriensis x Pyrus communis]	6.36562	5.47299	4.94645	6.97028	11.0409	14.7945	12.4682	16.6221	7.08263	32.2074	30.2855	40.17	10.2713	8.77952	9.48491	7.23689	15.7401	6.49158	8.62333	14.0294	14.6686	3.665	3.14072	2.51342	3.54639	7.26654	1.62564
EVM0002253	green	Chr9	7389259	7391760	+	--	hypothetical protein D8674_035692 [Pyrus ussuriensis x Pyrus communis]	8.05978	7.64858	10.6825	8.62282	5.88098	7.19247	7.09933	6.44542	7.17501	7.12058	5.96289	4.55236	2.89238	2.16516	2.19342	2.96165	2.25132	3.0194	2.35098	1.68649	1.47472	1.9621	2.56311	2.91916	3.44631	2.70514	3.7774
EVM0002260	skyblue1	Contig01209	57408	60416	-	--	hypothetical protein DVH24_026476 [Malus domestica]	24.788	39.18	38.4092	9.94625	7.72693	11.7859	2.11174	1.23423	2.99176	16.6469	29.4565	23.3623	7.18455	8.2978	9.37868	16.3431	19.6637	16.6928	15.9031	21.3649	20.3436	17.1252	16.6655	20.9467	10.4889	17.132	36.7509
EVM0002261	bisque4	Chr13	32497160	32498396	-	Protein XRI1 OS=Arabidopsis thaliana OX=3702 GN=XRI1 PE=1 SV=2	hypothetical protein D8674_037083 [Pyrus ussuriensis x Pyrus communis]	4.19626	3.97504	4.40137	9.01169	5.73984	4.40611	4.35832	7.36044	4.50634	9.74327	10.5846	6.62593	13.446	12.8882	13.5577	10.6823	5.33267	7.68848	4.03251	4.10466	3.33837	2.96356	4.15125	1.89159	0.947783	1.46352	2.60799
EVM0002269	greenyellow	Chr10	28207515	28208135	-	--	disease resistance RPP13-like protein 4 [Pyrus ussuriensis x Pyrus communis]	0.837136	0.551287	1.68216	1.0472	0.892683	1.50813	2.09009	4.59375	1.04264	3.749	2.76507	1.89673	0.504131	0.681351	0.460888	0.524241	0.69622	0.430106	0.0527606	0.215695	0.208957	0.108332	0.153814	0.307192	0	0	0.406474
EVM0002273	green	Chr13	21805829	21813148	+	DNA topoisomerase 1 beta OS=Arabidopsis thaliana OX=3702 GN=TOP1B PE=1 SV=1	PREDICTED: DNA topoisomerase 1-like isoform X1 [Pyrus x bretschneideri]	60.9781	83.1595	86.0908	80.5656	69.4379	70.6341	60.7819	57.2398	57.8049	55.397	60.7787	36.8139	27.2692	20.0582	17.6593	27.0334	18.6917	21.288	18.8837	15.2783	18.3541	13.7584	19.572	18.9357	34.3338	17.4912	21.679
EVM0002276	darkgrey	Chr15	27071589	27072834	+	Thaumatin-like protein 1 OS=Arabidopsis thaliana OX=3702 GN=TLP1 PE=2 SV=1	thaumatin-like protein 1 [Pyrus ussuriensis x Pyrus communis]	1.90015	0.563299	1.818	1.58268	2.59789	1.16367	0.5621	1.65726	0.807644	1.16132	0.572206	1.50019	0.881046	0.694197	0.829452	1.35783	0.682583	1.01978	2.89794	1.74848	1.51385	2.47866	3.3978	2.98072	2.67948	4.62716	4.14101
EVM0002277	green	Chr16	9103236	9112729	+	Flowering time control protein FCA OS=Arabidopsis thaliana OX=3702 GN=FCA PE=1 SV=3	flowering time control protein FCA-like isoform X2 [Malus domestica]	16.9145	23.4967	29.7639	23.2702	18.7595	19.2106	17.4329	15.4237	16.2898	15.1183	15.2786	9.59745	6.36558	5.88523	5.49843	8.7516	5.49955	7.2239	7.45939	5.43867	6.28242	5.52542	6.05809	6.0548	10.1161	5.75263	8.93572
EVM0002279	greenyellow	Chr11	27826288	27827792	-	EP1-like glycoprotein 3 OS=Arabidopsis thaliana OX=3702 GN=At1g78850 PE=1 SV=1	PREDICTED: epidermis-specific secreted glycoprotein EP1-like [Pyrus x bretschneideri]	4.37251	6.11097	12.6772	58.6141	35.4608	58.7829	43.3817	62.4326	30.2919	2.85226	1.21362	2.80003	0.674804	1.65124	0.578317	0.0438999	0.351697	0	0.13004	0.170725	0.183646	0	0.0834903	0.0195093	0	0.0426901	0
EVM0002288	green	Chr3	17227284	17228453	+	Glycosyltransferase BC10 OS=Oryza sativa subsp. japonica OX=39947 GN=BC10 PE=1 SV=1	PREDICTED: uncharacterized protein LOC103928993 [Pyrus x bretschneideri]	40.2865	44.7763	118.242	41.3276	17.9477	21.3597	19.4233	18.8461	25.7072	29.7692	23.9689	15.0402	12.9714	7.24457	11.4771	10.266	6.55834	10.8846	7.42636	4.19319	5.90931	8.69054	13.6847	13.2507	9.46704	5.97314	16.5093
EVM0002291	green	Chr8	19114189	19115007	-	Zinc finger protein ZAT10 OS=Arabidopsis thaliana OX=3702 GN=ZAT10 PE=2 SV=1	PREDICTED: zinc finger protein ZAT10 [Pyrus x bretschneideri]	389.078	858.788	1693.99	667.772	381.836	698.272	381.043	396.665	263.948	599.663	473.029	282.235	81.0643	29.641	42.2417	150.178	93.2263	111.18	53.518	51.7217	72.6385	37.8357	57.9561	49.8073	83.0371	26.7856	69.253
EVM0002293	antiquewhite4	Chr13	30545936	30547431	-	Peroxidase 11 OS=Arabidopsis thaliana OX=3702 GN=PER11 PE=1 SV=1	PREDICTED: peroxidase 11-like [Pyrus x bretschneideri]	0.376813	0	0.214328	0	0.547226	0.340447	0	0.182495	0	2.65195	2.93981	4.20868	3.91703	4.71953	4.821	4.23863	2.31351	3.18953	2.91023	3.47732	1.87506	0.925528	1.971	1.13036	0.513099	0.559349	0.853995
EVM0002297	green	Chr17	4390996	4391319	+	--	hypothetical protein D8674_018402 [Pyrus ussuriensis x Pyrus communis]	1.96714	0.900035	1.2014	3.21058	3.74215	2.78562	39.3563	38.9627	39.1767	9.33965	9.82496	29.3508	98.1771	92.7061	76.5006	55.3044	70.8669	66.0579	88.5795	94.1167	107.194	76.275	63.0954	59.0391	20.0206	66.0429	24.8515
EVM0002299	greenyellow	Contig00316	119	1222	+	Scarecrow-like protein 8 OS=Arabidopsis thaliana OX=3702 GN=SCL8 PE=2 SV=1	scarecrow-like protein 8 [Pyrus ussuriensis x Pyrus communis]	72.7828	78.4263	65.1758	31.1999	28.4402	28.3626	83.1923	79.5266	56.533	80.0322	32.9261	26.5561	18.0068	14.3642	14.3377	28.5573	14.9209	30.8674	32.3049	36.1176	32.5507	19.4538	22.8179	20.92	112.422	35.181	26.4154
EVM0002303	darkgrey	Chr16	3245058	3251470	+	Phosphoenolpyruvate carboxylase 4 OS=Arabidopsis thaliana OX=3702 GN=PPC4 PE=2 SV=1	PREDICTED: phosphoenolpyruvate carboxylase 4-like [Pyrus x bretschneideri]	0.348497	0.290088	0.195661	0.336129	0.414367	0.337521	1.38789	1.85129	0.512974	0.947203	1.22636	1.38951	0.838118	1.08364	0.546377	1.50993	1.19592	1.29477	2.86286	4.1745	3.03747	6.75434	6.89144	7.87638	13.1659	8.38063	10.2654
EVM0002308	greenyellow	Chr6	5901354	5902691	+	Protein HVA22 OS=Hordeum vulgare OX=4513 GN=HVA22 PE=2 SV=1	PREDICTED: HVA22-like protein e isoform X1 [Pyrus x bretschneideri]	3.81511	3.34293	4.8263	1.36842	3.25991	0.535947	5.28662	8.88753	5.983	10.9451	11.2533	11.9092	18.2053	17.6548	14.9817	17.0459	11.3842	17.6143	18.7927	31.9358	23.4517	13.7403	21.2878	17.1439	37.7658	25.3596	17.5211
EVM0002310	greenyellow	Chr4	21107912	21110744	-	Ammonium transporter 2 OS=Arabidopsis thaliana OX=3702 GN=AMT2 PE=1 SV=2	ammonium transporter PcAMT2;1 [Pyrus calleryana]	11.7153	12.7631	11.7961	8.11472	5.50519	6.72658	28.06	18.7673	25.7985	28.9474	15.1851	21.0822	6.90365	8.72087	6.7009	5.83783	5.55038	7.63221	3.33771	3.51247	5.05483	1.48499	2.35048	3.2182	1.14677	1.67885	0.709902
EVM0002312	bisque4	Contig00716	55659	60630	+	Transcription factor MYB3R-4 OS=Arabidopsis thaliana OX=3702 GN=MYB3R4 PE=1 SV=1	PREDICTED: myb-related protein 3R-1-like isoform X1 [Pyrus x bretschneideri]	3.55965	2.78792	3.08537	5.11507	4.35164	4.89307	4.46802	3.76996	3.79038	4.17886	4.67942	2.54435	4.26493	3.59685	4.27052	2.03088	0.821313	1.55309	0.737674	0.999101	0.968674	0.702143	0.685761	0.553509	0.253707	0.458225	0.695544
EVM0002321	greenyellow	Chr12	2141147	2142803	+	Probable aldo-keto reductase 1 OS=Glycine max OX=3847 GN=AKR1 PE=2 SV=1	aldo-keto reductase 1 [Pyrus ussuriensis x Pyrus communis]	0.495466	1.75324	2.19863	32.8568	40.4508	63.8992	5.49371	3.91062	5.19512	2.60289	2.0745	2.4644	0.473129	1.36441	0.988364	2.1994	0.616289	0.908371	0	0.764392	0.387858	0.159157	0.550967	0.470794	0.457074	0.399151	0
EVM0002323	antiquewhite4	Chr15	38566632	38569309	+	Protein CUP-SHAPED COTYLEDON 2 OS=Arabidopsis thaliana OX=3702 GN=NAC098 PE=1 SV=1	PREDICTED: NAC domain-containing protein 100-like [Pyrus x bretschneideri]	1.40331	0.972454	1.32708	2.99147	7.58941	7.60903	4.63632	2.33746	5.8612	23.1184	27.631	17.0835	22.3753	19.5924	15.9421	28.3586	15.3697	25.9069	12.2995	15.8554	16.244	10.619	13.9099	7.04085	6.55129	10.1903	14.7084
EVM0002328	darkgrey	Chr10	27425639	27426887	-	Stem-specific protein TSJT1 OS=Nicotiana tabacum OX=4097 GN=TSJT1 PE=2 SV=1	PREDICTED: stem-specific protein TSJT1-like [Pyrus x bretschneideri]	12.5116	16.2653	16.4055	0.286169	0	0.19237	1.39602	0.709104	0.870268	1.2651	0.982557	0.532536	0.483463	2.28085	0.237815	2.41234	4.45942	2.91851	13.1639	12.4865	13.4168	40.1721	32.4341	39.5695	34.8443	41.0275	55.2364
EVM0002333	bisque4	Contig00411	65943	68146	+	Chitinase-like protein 2 OS=Arabidopsis thaliana OX=3702 GN=CTL2 PE=2 SV=1	PREDICTED: chitinase-like protein 2 [Pyrus x bretschneideri]	158.916	89.1979	65.3772	151.144	221.564	171.803	315.128	244.52	248.438	184.09	121.263	134.316	468.752	312.057	665.693	39.1468	42.319	29.7257	2.58697	2.82483	3.03115	1.42268	1.67329	1.1583	0.485484	1.06619	0.960773
EVM0002335	green	Chr13	15771705	15772413	+	Mitochondrial import receptor subunit TOM7-1 OS=Arabidopsis thaliana OX=3702 GN=TOM7-1 PE=1 SV=1	mitochondrial import receptor subunit TOM7-1-like [Pyrus ussuriensis x Pyrus communis]	48.7512	29.5472	24.0525	43.495	56.5706	44.132	90.5977	76.5452	73.7873	86.3419	84.6268	151.545	192.009	248.069	209.607	159.636	208.947	195.457	260.303	269.453	248.173	282.924	255.3	216.11	140.047	229.703	160.06
EVM0002341	bisque4	Chr17	6327416	6329813	-	Protein TIC 20-IV, chloroplastic OS=Arabidopsis thaliana OX=3702 GN=TIC20-IV PE=2 SV=1	protein TIC 20-IV [Pyrus ussuriensis x Pyrus communis]	1.22153	1.37251	0.593457	2.09569	1.88083	0.874005	4.13571	3.12201	5.53212	4.03673	3.84185	3.54876	3.95985	3.59995	3.52907	2.58553	1.68743	1.32597	0.982536	1.69185	2.22524	1.08509	1.42819	2.37833	2.44769	1.37783	1.49498
EVM0002350	bisque4	Chr10	25332259	25337277	-	Protein REDUCED WALL ACETYLATION 1 OS=Arabidopsis thaliana OX=3702 GN=RWA1 PE=2 SV=1	PREDICTED: protein REDUCED WALL ACETYLATION 1-like [Pyrus x bretschneideri]	11.6407	10.844	11.6741	8.59015	9.06994	8.00043	21.5174	18.2021	17.4212	17.6679	11.5072	9.47358	24.5719	14.6579	22.4535	5.0399	4.91691	5.36694	5.15186	4.36707	4.56087	5.76319	4.86566	4.96153	7.87347	6.21041	4.17875
EVM0002355	floralwhite	Chr8	3907563	3908342	+	Glutathione transferase GST 23 OS=Zea mays OX=4577 PE=2 SV=1	glutathione transferase GST 23-like [Malus domestica]	54.0006	80.2008	96.5928	120.459	64.8501	103.363	106.775	131.211	93.7164	251.105	153.604	192.86	69.6135	87.5267	51.267	54.6719	57.3502	58.418	36.5255	60.8127	60.0309	38.3827	38.7949	41.1195	54.257	44.5775	49.8199
EVM0002358	greenyellow	Chr11	1455391	1457928	+	--	PREDICTED: uncharacterized protein LOC103954588 [Pyrus x bretschneideri]	2.81391	1.26003	2.07603	1.76649	2.03299	3.07502	1.80166	1.42681	3.0581	0.76425	1.40287	1.04272	0.903616	0.236862	0.476378	1.61939	0.98778	0.817254	1.27452	0.641611	1.41493	0.675745	1.31593	1.87013	0.397926	0.234609	0.729332
EVM0002368	greenyellow	Chr3	8101738	8102907	+	--	PREDICTED: uncharacterized protein LOC103951454 [Pyrus x bretschneideri]	3.33123	1.16066	2.34597	1.48945	1.20053	1.81444	2.48349	2.67384	4.44141	2.75342	4.4882	1.75873	1.25368	2.65699	1.79815	1.01307	1.05471	1.8862	0.51061	1.28928	2.40071	0.576773	0.23872	0.421286	0.281097	0.799172	0.377385
EVM0002377	green	Chr5	2978239	2979589	+	--	PREDICTED: late embryogenesis abundant protein, group 3-like isoform X2 [Pyrus x bretschneideri]	13.6756	34.2494	38.6453	0.479998	0.115118	0.432873	0.116426	0	0	0.106369	0.109647	0.0978106	0.0348971	0	0	0	0	0	0	0.233091	0.0550662	0	0	0.130677	0.179114	0.0725748	0
EVM0002379	green	Chr15	41042600	41045321	-	Branched-chain amino acid aminotransferase 1, mitochondrial OS=Humulus lupulus OX=3486 GN=BCAT1 PE=1 SV=1	PREDICTED: branched-chain-amino-acid aminotransferase 2, chloroplastic-like [Pyrus x bretschneideri]	73.5859	81.6383	76.1396	26.9963	27.0918	19.0579	8.95762	8.76974	9.21106	9.45913	8.71182	8.85895	5.82709	4.59749	5.23967	7.60713	6.5266	7.6437	6.14629	6.17123	7.38656	6.46354	10.3244	8.42791	4.4856	4.11891	6.24368
EVM0002387	greenyellow	Chr5	14598023	14605738	+	Methionine--tRNA ligase, cytoplasmic OS=Arabidopsis thaliana OX=3702 GN=At4g13780 PE=2 SV=1	PREDICTED: probable methionine--tRNA ligase [Pyrus x bretschneideri]	0.474521	0.337534	0.336183	3.76903	2.69789	1.17046	6.52453	7.18633	4.19011	3.94177	3.43816	1.72337	1.76329	1.16559	1.17752	1.27242	1.05174	0.83513	1.04878	0.502246	0.836898	0.645393	0.614414	0.831289	1.05343	1.07749	1.17155
EVM0002395	greenyellow	Chr12	23233512	23234645	+	NDR1/HIN1-like protein 3 OS=Arabidopsis thaliana OX=3702 GN=NHL3 PE=1 SV=1	PREDICTED: NDR1/HIN1-Like protein 3-like [Pyrus x bretschneideri]	10.9405	12.8897	21.2691	19.4406	11.1649	18.8989	21.2469	19.8675	20.1215	33.3007	17.3398	4.21178	4.5926	3.64177	2.47082	13.5498	6.49683	15.7095	8.16542	7.32934	9.81977	3.54915	4.05526	4.24757	30.9226	7.29439	11.9474
EVM0002396	greenyellow	Contig00859	73784	77687	-	--	PREDICTED: uncharacterized protein LOC103947416 [Pyrus x bretschneideri]	8.13362	8.29043	6.37181	24.8072	23.7423	25.8818	22.2281	19.4022	17.7247	18.9338	11.2164	12.3577	8.63393	9.03134	9.29942	7.74636	6.12206	7.5823	5.90661	7.24157	7.90716	6.45364	6.50162	6.91077	7.93	4.15869	4.818
EVM0002398	green	Chr8	11990985	11993047	-	Protein PHOX1 OS=Arabidopsis thaliana OX=3702 GN=PHOX1 PE=1 SV=1	hypothetical protein D8674_034229 [Pyrus ussuriensis x Pyrus communis]	1.45377	2.65294	2.04093	2.83568	1.8367	1.60317	1.63529	1.2827	1.43238	1.20602	1.18899	0.84935	1.00496	0.823919	0.858124	0.495331	0.524262	0.531961	0.365206	0.386933	0.199275	0.390962	0.546347	0.243409	1.76506	0.549495	0.67286
EVM0002404	greenyellow	Chr7	17004993	17005918	-	--	PREDICTED: uncharacterized protein LOC103939495 [Pyrus x bretschneideri]	0.35211	0.13727	0.58453	0.349628	0.704048	0.751322	1.02419	0.769819	0.682475	0.476638	1.0165	0.819262	0.889413	1.13671	0.963587	2.59611	2.91733	3.27642	3.01459	2.91206	1.84307	1.77815	2.08539	2.21764	1.57825	2.57736	1.49666
EVM0002409	darkgrey	Chr6	24079963	24084944	+	Probable polyamine transporter At1g31830 OS=Arabidopsis thaliana OX=3702 GN=At1g31830 PE=2 SV=1	PREDICTED: probable polyamine transporter At1g31830 [Pyrus x bretschneideri]	13.8606	15.0573	13.4694	1.29186	1.43701	0.490069	1.08787	0.879694	1.46068	3.60567	4.22008	3.73904	4.23718	3.7678	4.23205	5.97328	5.66067	6.21266	6.32918	7.46161	7.38524	12.56	12.3099	11.9474	31.6632	22.3196	17.9635
EVM0002410	greenyellow	Chr11	31366028	31368041	+	Probable pectinesterase/pectinesterase inhibitor 7 OS=Arabidopsis thaliana OX=3702 GN=PME7 PE=2 SV=1	pectinesterase/pectinesterase inhibitor 7 [Pyrus ussuriensis x Pyrus communis]	0.384452	1.26121	0.495236	6.24996	4.06492	7.17138	5.94799	7.91775	5.12235	3.89056	1.83113	2.31836	1.05508	1.02156	0.800113	1.43006	0.545256	0.805016	0.829761	0.774177	0.577149	1.1437	0.343291	0.786382	0.679894	0.510672	0.73392
EVM0002415	green	Contig01501	51666	54187	-	Ubiquitin carboxyl-terminal hydrolase 12 OS=Arabidopsis thaliana OX=3702 GN=UBP12 PE=1 SV=2	ubiquitin carboxyl-terminal hydrolase 12-like [Pyrus ussuriensis x Pyrus communis]	20.6897	22.7784	26.2904	17.8167	17.589	16.2536	16.2443	13.472	14.8542	15.9995	13.1028	10.8071	7.0424	4.42145	3.44162	8.21244	4.80896	6.63111	5.8631	4.82507	4.4295	5.31541	5.93472	6.584	10.0832	4.92151	8.37371
EVM0002417	greenyellow	Chr12	5331497	5336308	-	B3 domain-containing protein Os07g0679700 OS=Oryza sativa subsp. japonica OX=39947 GN=Os07g0679700 PE=2 SV=1	PREDICTED: B3 domain-containing transcription repressor VAL2 isoform X2 [Pyrus x bretschneideri]	6.44968	6.7697	7.14558	4.87794	3.59547	3.88528	8.95563	7.56682	7.09385	2.79637	1.60754	1.74774	0.687064	0.689068	0.769515	0.487949	0.603109	0.430676	0.675063	0.353516	0.325039	0.167676	0.277273	0.987889	2.24663	0.864725	0.707215
EVM0002423	green	Chr5	16418799	16419984	+	--	PREDICTED: uncharacterized protein LOC103926701 [Pyrus x bretschneideri]	17.9531	16.0844	8.4246	35.0454	37.862	38.5649	51.3662	47.1973	50.5951	56.2246	72.0337	66.4831	126.307	139.45	127.055	125.572	121.94	125.932	141.868	201.043	177.223	141.222	139.366	132.618	101.498	110.551	135.299
EVM0002426	greenyellow	Chr12	21081503	21090156	+	rRNA biogenesis protein RRP5 OS=Arabidopsis thaliana OX=3702 GN=RRP5 PE=2 SV=2	RRP5-like protein [Pyrus ussuriensis x Pyrus communis]	1.63187	2.38321	1.66201	2.84179	2.29811	2.12955	2.64948	3.12724	3.66482	2.06713	2.07941	1.81531	1.04326	0.538372	0.532427	0.89936	0.582095	0.97107	0.584156	0.35171	0.825603	0.503205	0.619508	0.515679	0.755348	0.614693	0.892468
EVM0002427	antiquewhite4	Chr14	21881302	21881937	+	Werner Syndrome-like exonuclease OS=Arabidopsis thaliana OX=3702 GN=WEX PE=1 SV=1	Werner Syndrome-like exonuclease [Pyrus ussuriensis x Pyrus communis]	2.0307	1.17718	1.18042	4.29477	6.97259	8.28726	5.02125	3.63099	5.52413	4.79281	7.54213	5.89184	11.188	9.20104	12.7951	6.40629	7.61316	7.43989	6.77366	6.21363	5.94962	2.60735	3.19013	4.61277	1.57996	2.72789	2.52094
EVM0002432	mediumpurple2	Chr14	6191082	6193643	-	--	PREDICTED: protein NUCLEAR FUSION DEFECTIVE 4-like [Pyrus x bretschneideri]	18.5737	16.349	14.9545	7.59046	3.7355	3.52563	7.84452	7.68551	8.5897	23.5259	19.8532	17.5179	10.6016	10.9523	13.4566	4.46995	3.10965	4.48415	2.88322	3.92715	3.92074	3.15823	4.73684	4.38408	1.53248	1.60152	1.46743
EVM0002433	green	Chr17	21794227	21797277	-	Glycerol kinase OS=Arabidopsis thaliana OX=3702 GN=GLPK PE=1 SV=1	PREDICTED: glycerol kinase-like [Pyrus x bretschneideri]	66.0898	85.6534	85.8599	18.2482	13.2937	12.85	27.4059	23.1773	28.6915	34.8753	37.5653	30.6852	33.0014	33.196	35.4644	26.4925	21.3888	25.9034	25.3303	27.861	26.0385	30.3449	32.1836	28.8398	34.2538	30.5728	34.0894
EVM0002438	green	Chr10	28848815	28871944	-	Cysteine-rich receptor-like protein kinase 10 OS=Arabidopsis thaliana OX=3702 GN=CRK10 PE=1 SV=3	uncharacterized protein LOC18052709 [Citrus clementina]	15.2943	23.5139	30.7428	14.1336	7.70277	10.6316	12.594	10.7812	10.869	17.7707	12.9548	11.1085	4.79822	5.26636	3.95238	6.24545	3.58165	4.36238	3.47028	3.23889	4.33566	2.4491	3.56737	4.01488	5.27359	3.12838	4.02036
EVM0002441	greenyellow	Chr6	3514811	3521803	-	Protein TPLATE OS=Arabidopsis thaliana OX=3702 GN=TPLATE PE=1 SV=1	PREDICTED: protein TPLATE-like [Pyrus x bretschneideri]	12.7811	13.7711	16.8261	13.3862	10.9196	11.368	17.586	15.7213	15.2698	9.52839	8.69492	6.39998	5.6147	4.28231	4.50621	4.27301	3.2567	4.01093	4.94924	3.86617	4.03522	4.84168	5.72995	5.02486	12.1273	5.71386	6.28986
EVM0002444	darkgrey	Chr17	7583306	7586058	+	Probable lipid-A-disaccharide synthase, mitochondrial OS=Arabidopsis thaliana OX=3702 GN=LPXB PE=2 SV=1	probable lipid-A-disaccharide synthase, mitochondrial isoform X1 [Malus domestica]	1.60883	1.38186	1.08723	0.493136	0.256419	0.284994	0.255546	0.560653	0.193768	0.383686	1.22828	0.444633	1.05999	1.11242	0.539993	1.15295	1.17901	1.17159	1.82041	1.27304	1.58303	2.32501	2.54027	2.63097	1.58363	2.69333	2.6698
EVM0002445	green	Chr14	4055051	4061238	+	--	hypothetical protein DVH24_039568 [Malus domestica]	48.1291	49.2172	50.5256	40.4727	41.3287	37.9218	38.4656	36.804	39.8753	32.8707	28.5059	24.2036	14.7988	10.6903	13.7665	13.7324	9.37542	13.7253	11.2276	9.49724	11.3688	11.1923	13.427	14.4276	18.4124	10.8534	12.9178
EVM0002446	darkgrey	Chr10	14460384	14461340	+	--	PREDICTED: uncharacterized protein LOC103966241 [Pyrus x bretschneideri]	28.1945	25.8873	26.7988	20.5507	13.9161	14.0816	14.3772	8.68901	11.3589	16.2747	17.7494	18.8387	23.494	25.2837	29.3548	22.6805	25.4983	21.8368	28.4903	28.0603	29.0624	65.4218	49.0162	51.318	15.1226	33.2024	55.4831
EVM0002449	greenyellow	Chr14	8617086	8617644	+	Transcription factor MYB1 OS=Crocosmia x crocosmiiflora OX=1053288 GN=MYB2 PE=2 SV=1	PREDICTED: transcription repressor MYB6-like [Pyrus x bretschneideri]	0	0	0	0.3917	0	0.127664	0	0	0.254497	2.13616	3.4572	3.73183	3.00428	3.53988	1.79355	5.61897	5.70103	4.50812	2.38234	5.09647	6.67726	8.23302	10.5988	10.0476	0.925872	2.87498	6.4878
EVM0002450	greenyellow	Chr9	2131415	2133525	+	Plant cysteine oxidase 2 OS=Arabidopsis thaliana OX=3702 GN=PCO2 PE=1 SV=1	2-aminoethanethiol dioxygenase-like [Pyrus ussuriensis x Pyrus communis]	18.9259	20.3785	14.2965	20.3267	37.7571	45.632	62.488	71.2706	62.205	4.7104	11.4798	11.1142	11.0263	12.8185	11.4773	22.4842	15.4576	25.5058	23.908	14.3239	17.1985	8.97204	5.0723	9.27076	14.9883	10.9203	8.35748
EVM0002451	pink	Chr6	3085699	3088041	+	TORTIFOLIA1-like protein 3 OS=Arabidopsis thaliana OX=3702 GN=TOR1L3 PE=2 SV=1	microtubule-associated protein TORTIFOLIA1 [Pyrus ussuriensis x Pyrus communis]	14.2981	13.9948	13.8596	6.1083	4.95624	2.96478	22.588	18.0269	13.4903	12.8041	6.9424	3.78087	9.26606	6.88261	13.0573	5.95697	3.17646	4.8906	7.63888	5.85219	5.60305	5.98634	4.78831	6.06151	41.9411	17.3839	6.05345
EVM0002460	greenyellow	Chr7	4071213	4079288	-	AP-4 complex subunit epsilon OS=Arabidopsis thaliana OX=3702 GN=At1g31730 PE=1 SV=1	AP-4 complex subunit epsilon [Pyrus ussuriensis x Pyrus communis]	24.4057	25.1611	22.5281	32.279	28.8053	27.1566	36.7382	36.6356	35.2332	19.5465	17.8813	14.5003	10.7964	8.12796	9.79824	11.0193	8.50246	11.3092	11.4253	7.19401	8.2399	11.1062	11.9284	11.5777	13.1466	9.13459	12.2505
EVM0002463	greenyellow	Chr5	18484786	18487423	+	Monooxygenase 2 OS=Arabidopsis thaliana OX=3702 GN=MO2 PE=2 SV=1	PREDICTED: uncharacterized protein LOC103946619 [Pyrus x bretschneideri]	12.5574	14.2601	15.8856	26.6106	17.5324	21.0878	7.48728	7.76224	9.81814	10.6088	11.4251	13.3245	7.97144	8.91746	6.442	5.02846	4.13455	4.43444	2.42527	2.40543	3.33382	2.83215	2.45934	3.10145	3.8911	2.64077	2.65923
EVM0002465	bisque4	Chr5	23500273	23501914	-	Scopoletin glucosyltransferase OS=Nicotiana tabacum OX=4097 GN=TOGT1 PE=1 SV=1	scopoletin glucosyltransferase-like [Pyrus ussuriensis x Pyrus communis]	0.178983	0.35275	0.0589702	0.976969	0.52306	0.946864	0.337906	0.478315	0.943986	2.14955	3.58785	3.84251	2.07928	1.15145	1.74024	1.41684	0.837181	1.17141	0.533165	0.784256	0.329609	0.404129	0.398136	0.294334	0.863967	0.756875	0.961902
EVM0002468	greenyellow	Chr3	6155445	6163232	+	Cyclic nucleotide-gated ion channel 4 OS=Arabidopsis thaliana OX=3702 GN=CNGC4 PE=2 SV=2	cyclic nucleotide-gated ion channel 4 [Pyrus ussuriensis x Pyrus communis]	9.78176	6.88973	6.92746	6.33485	5.47681	5.05938	6.1018	5.11219	5.74423	6.29947	3.54019	3.76277	2.34538	1.23615	1.6718	0.847185	0.677999	0.848057	0.226766	0.0927821	0.0660846	0.081267	0.0378314	0.111207	0.102944	0	0.0851864
EVM0002480	green	Chr12	22348490	22353538	-	BEL1-like homeodomain protein 1 OS=Arabidopsis thaliana OX=3702 GN=BLH1 PE=1 SV=1	hypothetical protein C1H46_006389 [Malus baccata]	275.947	378.744	679.59	249.497	194.746	224.378	221.538	213.308	242.912	209.917	219.202	161.983	89.0763	73.3209	78.7891	106.827	70.7105	99.6232	85.8424	81.3418	84.6247	96.5042	117.193	117.648	194.498	99.3659	166.749
EVM0002483	greenyellow	Chr8	21122456	21127745	+	Mitogen-activated protein kinase kinase kinase 5 OS=Arabidopsis thaliana OX=3702 GN=MAPKKK5 PE=1 SV=1	mitogen-activated protein kinase kinase kinase YODA-like [Pyrus ussuriensis x Pyrus communis]	14.9758	16.2971	25.4912	21.4149	14.4482	18.4392	20.5113	19.1958	22.7197	20.038	18.4167	10.9344	7.30768	4.72694	5.03233	8.83795	4.96344	6.79867	6.0072	6.49289	6.83232	5.77944	7.67543	5.61673	9.37168	5.9549	9.5582
EVM0002488	green	Chr15	41207159	41208576	-	Inorganic pyrophosphatase 2 OS=Arabidopsis thaliana OX=3702 GN=At1g17710 PE=2 SV=1	PREDICTED: inorganic pyrophosphatase 2-like [Pyrus x bretschneideri]	52.1914	47.2368	48.36	7.62492	3.69496	5.8355	12.8327	11.5413	15.5169	10.4418	11.5262	10.6421	6.22343	5.5869	4.59608	4.56528	3.51093	3.39428	5.23845	6.80223	6.80519	5.14531	5.95742	5.40454	13.2448	15.8309	8.4912
EVM0002492	greenyellow	Chr3	23091940	23095617	-	Laccase-17 OS=Arabidopsis thaliana OX=3702 GN=LAC17 PE=2 SV=1	PREDICTED: laccase-17-like [Pyrus x bretschneideri]	5.18179	3.09584	4.915	7.44913	7.15665	5.84252	32.837	29.0638	26.9695	3.6773	3.02549	1.74045	5.07991	2.9237	7.01442	0.366801	0.306372	0.219214	0.0607516	0	0.0248654	0	0	0	0	0	0
EVM0002495	bisque4	Chr17	5428141	5431350	+	--	PREDICTED: uncharacterized protein LOC103940828 [Pyrus x bretschneideri]	8.93787	7.51287	6.79873	27.7854	13.6679	15.2346	3.79951	6.50153	3.7174	20.3461	25.5841	15.7713	20.4774	20.5217	17.7313	13.0235	13.2692	11.005	7.10917	6.97764	6.28964	6.16906	6.46747	6.24214	4.10643	0.530374	2.76645
EVM0002504	floralwhite	Chr2	19033648	19037522	-	Probable disease resistance protein At5g66900 OS=Arabidopsis thaliana OX=3702 GN=At5g66900 PE=3 SV=1	PREDICTED: probable disease resistance protein At5g66900 [Pyrus x bretschneideri]	9.82598	10.1594	8.42529	5.20252	5.27607	7.80713	9.8229	10.0335	7.11971	53.9128	33.3928	29.0183	10.9863	7.4499	9.29995	14.8567	19.9996	15.584	18.6769	43.9042	27.6463	22.9222	26.6027	21.434	42.8596	21.0806	24.4424
EVM0002505	bisque4	Chr11	30650941	30653833	+	Receptor-like cytosolic serine/threonine-protein kinase RBK2 OS=Arabidopsis thaliana OX=3702 GN=RBK2 PE=1 SV=1	receptor-like cytosolic serine/threonine-protein kinase RBK2 [Pyrus ussuriensis x Pyrus communis]	3.28269	1.92299	1.8035	2.20877	1.67369	2.1967	3.25415	2.1545	2.03083	3.00978	2.03246	1.17684	2.85614	2.5616	3.74912	1.7328	0.769858	1.13841	0.980492	0.80433	0.713019	0.344497	0.923074	0.911942	0.50602	0.832803	0.458253
EVM0002508	greenyellow	Chr15	36450101	36451474	+	Cytochrome b-c1 complex subunit 7-2, mitochondrial OS=Arabidopsis thaliana OX=3702 GN=QCR7-2 PE=1 SV=1	PREDICTED: cytochrome b-c1 complex subunit 7-2 [Pyrus x bretschneideri]	58.9818	70.1119	42.7415	127.826	55.462	96.3584	58.5269	61.5233	65.7751	69.6583	81.942	66.7902	145.702	206.197	162.438	118.441	136.84	121.233	141.658	203.931	221.336	228.58	197.818	182.736	246.613	216.609	253.296
EVM0002509	skyblue1	Chr11	23265482	23266073	-	--	hypothetical protein D8674_005636 [Pyrus ussuriensis x Pyrus communis]	69.812	98.0354	67.8568	32.9909	26.6149	27.7719	19.3894	16.8393	18.5602	23.2269	30.6687	21.6327	22.5677	15.9732	21.7736	23.8846	19.8867	21.9764	21.5786	25.4074	23.7013	16.0303	19.767	19.1928	71.1992	39.0331	34.0345
EVM0002512	darkgrey	Chr8	18757583	18759431	-	Probable carbohydrate esterase At4g34215 OS=Arabidopsis thaliana OX=3702 GN=At4g34215 PE=1 SV=2	PREDICTED: probable carbohydrate esterase At4g34215 isoform X2 [Pyrus x bretschneideri]	20.9497	14.1665	10.0413	14.0042	11.5828	15.6394	19.751	22.6177	18.2136	19.5967	18.3551	20.8738	33.1977	44.4934	36.5646	38.7472	52.616	47.196	67.1691	64.1796	58.0998	77.0523	60.4429	61.0738	91.0322	106.727	65.6005
EVM0002519	green	Chr11	13132331	13132663	-	Aluminum-activated malate transporter 6 OS=Arabidopsis thaliana OX=3702 GN=ALMT6 PE=3 SV=1	PREDICTED: aluminum-activated malate transporter 4 isoform X2 [Pyrus x bretschneideri]	1.91043	4.45473	4.7203	2.08241	1.41378	1.61388	0.755993	0.920138	1.50533	1.43318	2.81136	1.83925	0.485222	0.908069	0.848194	0.854418	1.04967	0.999922	0.910444	1.02138	0.860941	1.84934	0.571744	0.48723	2.95812	0.785908	3.42046
EVM0002521	greenyellow	Chr12	11469163	11470473	-	Transcription factor RAX3 OS=Arabidopsis thaliana OX=3702 GN=RAX3 PE=2 SV=1	transcription factor RAX2 [Pyrus ussuriensis x Pyrus communis]	0.815164	0.783038	1.14055	0.165254	0.190796	0.233438	0.268549	0	0	1.27013	1.22587	1.74784	1.28671	1.20958	1.30632	1.7685	1.28965	1.64479	1.41693	1.28322	1.98665	1.47587	2.49979	1.50706	2.96668	1.32027	2.36711
EVM0002526	mediumpurple2	Chr13	23205315	23206199	-	Major strawberry allergen Fra a 1.07 OS=Fragaria ananassa OX=3747 GN=Fra a 1.07 PE=1 SV=1	PREDICTED: major allergen Pru ar 1-like [Pyrus x bretschneideri]	17.4515	35.4134	59.7903	9.00029	4.46933	8.61587	16.9875	20.365	14.5548	57.3211	30.9071	34.2679	4.83489	10.9575	3.73582	2.59691	1.24073	1.47682	4.10944	5.5266	5.71799	2.06738	0.695356	4.49269	9.39311	1.77974	1.68948
EVM0002527	greenyellow	Chr13	26098170	26101749	+	--	PREDICTED: uncharacterized protein LOC103935122 [Pyrus x bretschneideri]	18.5556	21.9955	17.3235	21.0731	24.1034	22.0898	21.6256	20.0288	21.6654	15.1223	14.7171	12.2544	9.29692	7.60677	8.59739	7.84725	5.7382	6.8097	5.80179	6.66407	5.7203	5.60752	7.18761	7.75958	11.5091	5.93636	6.95843
EVM0002533	green	Chr17	22706515	22709927	+	Shikimate O-hydroxycinnamoyltransferase OS=Arabidopsis thaliana OX=3702 GN=HST PE=1 SV=1	PREDICTED: shikimate O-hydroxycinnamoyltransferase-like [Pyrus x bretschneideri]	167.941	170.884	148.988	34.0046	36.5706	31.5765	71.4614	81.8714	79.1026	72.768	54.2294	52.7067	43.2824	43.8447	47.5583	41.5691	43.757	40.9137	44.8698	42.548	49.3995	41.4908	50.2807	56.9245	32.5214	33.4848	46.9264
EVM0002541	green	Chr4	3008088	3009539	+	Protein WHAT'S THIS FACTOR 1, chloroplastic OS=Zea mays OX=4577 GN=WTF1 PE=1 SV=1	PREDICTED: protein ROOT PRIMORDIUM DEFECTIVE 1 [Pyrus x bretschneideri]	9.67158	17.7425	26.6699	16.4356	14.7796	16.8336	10.052	8.78211	10.8833	5.4674	6.70246	3.525	3.76753	1.81907	2.17136	4.84893	3.43771	4.20297	2.9643	2.96559	2.23394	1.52252	2.13627	3.50551	6.23588	1.80029	3.50363
EVM0002542	greenyellow	Chr10	23139520	23141445	-	--	PREDICTED: uncharacterized protein LOC103958065 [Pyrus x bretschneideri]	0.456235	0.650855	0.616986	3.78739	1.98272	3.18989	0.825961	0.996348	0.888849	0.871242	1.25437	0.540861	1.70479	1.9132	1.65871	0.551266	0.423925	0.85145	0.945369	0.370947	1.20296	0.243607	0.742492	0.369628	0	0.135685	0.495046
EVM0002546	greenyellow	Chr15	725750	727761	+	Protein ETHYLENE INSENSITIVE 3 OS=Arabidopsis thaliana OX=3702 GN=EIN3 PE=1 SV=1	PREDICTED: ETHYLENE INSENSITIVE 3-like 1 protein [Pyrus x bretschneideri]	221.316	270.011	250.028	275.198	235.512	259.361	235.925	228.832	251.81	143.903	170.137	143.101	90.489	74.8021	89.6299	118.677	96.4731	107.758	86.7621	72.7587	78.2592	67.5881	81.2712	77.1067	146.087	85.6751	86.372
EVM0002549	bisque4	Chr16	23346155	23348834	+	33 kDa ribonucleoprotein, chloroplastic OS=Nicotiana sylvestris OX=4096 PE=1 SV=1	hypothetical protein C1H46_017408 [Malus baccata]	0.7402	0.667608	0	3.29646	4.34329	2.60164	2.75918	2.9624	3.07401	1.30497	1.22009	2.05895	3.18445	2.8938	3.35959	1.57696	0.795326	2.11726	0.98821	1.41067	2.05233	1.27853	1.38021	1.29032	0.124415	1.1189	0.479521
EVM0002550	greenyellow	Chr9	1362032	1364354	+	Formate dehydrogenase, mitochondrial OS=Solanum tuberosum OX=4113 GN=FDH1 PE=1 SV=2	PREDICTED: formate dehydrogenase 1, mitochondrial-like [Pyrus x bretschneideri]	174.061	173.61	148.113	289.998	191.73	217.239	195.92	194.375	217.839	146.259	120.473	120.295	89.5098	80.4851	95.1048	55.9576	52.835	51.9713	54.8523	47.3771	46.7979	63.148	63.8505	72.179	48.0336	55.7425	82.477
EVM0002551	greenyellow	Chr17	24128900	24134818	-	Cell division control protein 48 homolog C OS=Arabidopsis thaliana OX=3702 GN=CDC48C PE=2 SV=2	cell division control protein 48 C-like [Pyrus ussuriensis x Pyrus communis]	5.37632	5.82449	5.5793	9.67413	8.766	9.12408	16.4057	15.4257	13.2225	9.10462	7.61625	5.83838	4.89507	4.26222	2.44046	4.244	2.54851	3.83491	4.12334	3.86393	4.16869	3.19483	3.5845	3.55932	3.90608	2.86574	4.28065
EVM0002554	floralwhite	Chr16	2825547	2826167	+	--	PREDICTED: uncharacterized protein LOC103947496 [Pyrus x bretschneideri]	87.1119	73.5895	63.3667	102.647	100.736	104.576	112.81	114.275	82.5952	333.897	214.134	279.549	148.248	161.299	152.598	139.76	76.0114	121.614	67.5038	122.153	110.9	50.5741	62.7666	60.1475	75.1031	48.8697	48.4239
EVM0002557	bisque4	Chr4	25130537	25132028	-	Calmodulin OS=Triticum aestivum OX=4565 PE=1 SV=3	calmodulin-like protein 11 [Prunus avium]	1.06489	1.1376	1.1225	3.88044	2.42628	1.68499	3.08463	2.84058	4.11258	3.25276	2.5716	1.14695	2.36016	4.18178	2.7566	0.749493	0.780456	1.92753	0	0.125325	0.276285	0.45538	0.28489	0.523426	0	0.758225	0
EVM0002559	greenyellow	Chr5	2494892	2496913	-	Polyphenol oxidase latent form, chloroplastic OS=Prunus armeniaca OX=36596 GN=PPO PE=1 SV=1	PREDICTED: polyphenol oxidase, chloroplastic-like [Pyrus x bretschneideri]	903.484	484.042	726.389	2181.57	1763.59	2091.9	2555.81	1763.33	3276.24	1642.82	1188.15	758.747	538.635	262.826	575.376	194.234	131.148	167.733	22.6724	4.91944	24.2782	1.49225	2.36559	2.81299	0.493542	0.155766	0.97243
EVM0002561	green	Chr12	3968974	3976991	-	Topless-related protein 3 OS=Arabidopsis thaliana OX=3702 GN=TPR3 PE=1 SV=1	topless-related protein 3-like [Pyrus ussuriensis x Pyrus communis]	114.981	138.724	152.457	99.3889	78.143	68.9592	83.4563	74.0523	89.0083	106.86	95.1635	58.7114	35.2283	26.2387	23.4579	36.679	24.1699	31.6724	19.5604	16.276	17.6549	16.7038	22.1318	22.4299	19.776	16.0131	25.3674
EVM0002563	greenyellow	Chr17	9882384	9886041	+	Protein FAR-RED ELONGATED HYPOCOTYL 3 OS=Arabidopsis thaliana OX=3702 GN=FHY3 PE=1 SV=1	protein FAR-RED ELONGATED HYPOCOTYL 3-like [Pyrus ussuriensis x Pyrus communis]	11.4347	11.0512	14.3871	13.2077	13.4271	12.1666	23.982	20.7694	17.6781	18.4794	16.7813	12.5499	8.19328	5.77079	5.96829	6.68433	4.36075	6.05166	5.12631	4.90275	5.07815	3.80086	4.50733	5.70401	9.04922	4.6274	6.34018
EVM0002565	green	Chr5	3896178	3901569	+	Protein MALE DISCOVERER 1 OS=Arabidopsis thaliana OX=3702 GN=MDIS1 PE=1 SV=1	PREDICTED: protein MALE DISCOVERER 1-like isoform X1 [Pyrus x bretschneideri]	2.45929	3.00906	2.71074	1.11115	0.776815	0.599499	2.77729	2.33315	2.16686	1.57219	0.862145	0.823475	0.872632	0.618202	0.426562	0.550787	0.646946	0.738077	0.422139	0.68325	0.478879	0.829125	0.849491	1.10861	5.56463	1.7017	0.747029
EVM0002566	greenyellow	Chr14	6739755	6744673	-	Auxin response factor 2 OS=Arabidopsis thaliana OX=3702 GN=ARF2 PE=1 SV=2	PREDICTED: auxin response factor 2-like [Pyrus x bretschneideri]	115.293	120.398	92.3474	111.65	148.147	128.529	193.762	191.394	186.4	89.7361	74.0119	60.4199	35.9691	27.3353	23.6949	37.6517	25.5122	30.5194	27.5824	24.6415	25.5292	21.2599	25.0634	27.8687	25.5502	20.7207	21.7533
EVM0002567	bisque4	Chr11	8077577	8082096	+	Ethylene-responsive transcription factor RAP2-7 OS=Arabidopsis thaliana OX=3702 GN=RAP2-7 PE=2 SV=2	PREDICTED: ethylene-responsive transcription factor RAP2-7-like isoform X1 [Pyrus x bretschneideri]	0.756216	0.904328	0.714186	1.23821	1.83632	1.43631	3.46176	2.02203	3.84077	6.36849	5.68314	3.97481	3.45599	3.20943	2.47348	2.11442	0.718996	1.40771	0.429033	0.793511	0.549479	0.510603	0.507197	0.611474	0.872845	0.438408	0.52834
EVM0002568	bisque4	Chr10	21110210	21113414	-	Peroxisomal (S)-2-hydroxy-acid oxidase OS=Spinacia oleracea OX=3562 PE=1 SV=1	PREDICTED: peroxisomal (S)-2-hydroxy-acid oxidase [Pyrus x bretschneideri]	31.348	18.504	15.1769	34.7159	50.2345	60.9538	42.4833	47.3165	15.0612	46.721	39.9955	93.4307	23.0913	22.5812	24.9816	27.5633	18.7537	21.7579	24.0396	25.7474	28.4775	19.6537	37.6901	41.908	5.10192	10.6337	7.82951
EVM0002569	green	Chr17	2014785	2020914	-	--	PREDICTED: uncharacterized protein LOC103941401 isoform X2 [Pyrus x bretschneideri]	39.1706	41.4119	42.331	29.0965	24.1941	23.0127	27.4429	23.8731	26.3057	25.7487	20.6274	16.9623	10.1878	7.08541	8.35336	9.32395	6.55993	9.6345	8.19306	6.35329	7.29675	6.52445	8.93805	8.64936	17.5315	7.91359	7.59093
EVM0002570	greenyellow	Chr17	10308398	10311476	-	Oxygen-dependent coproporphyrinogen-III oxidase, chloroplastic OS=Glycine max OX=3847 GN=CPX PE=2 SV=1	hypothetical protein C1H46_038964 [Malus baccata]	27.3806	28.5515	23.8878	95.2482	128.854	147.305	90.8401	88.8136	77.6061	21.468	20.377	17.683	19.0417	21.7896	20.7515	23.0317	17.1946	20.7227	15.4067	10.6913	14.2279	8.84571	11.0081	12.9405	20.616	11.4367	7.44525
EVM0002573	greenyellow	Chr10	8580351	8581236	+	CCG-binding protein 1 OS=Arabidopsis thaliana OX=3702 GN=MEE14 PE=1 SV=1	hypothetical protein D8674_003995 [Pyrus ussuriensis x Pyrus communis]	814.492	730.49	511.906	5849.67	8795.74	9002.26	4878.44	5058.05	5143.49	1333.29	2370.71	2466.83	2699.28	3279.51	2592.58	3091.76	3684.4	2982.34	1873.31	1565.98	1703.93	482.725	491.241	488.302	813.399	649.981	354.398
EVM0002575	antiquewhite4	Contig00636	11859	13277	+	--	PREDICTED: uncharacterized protein LOC103940500 [Pyrus x bretschneideri]	1.78359	1.46843	2.05291	1.69417	3.87998	3.8339	2.2917	1.59439	3.81509	26.621	33.0555	30.7022	52.5479	52.5069	54.8618	46.0192	30.6811	39.3437	17.1247	36.721	29.4703	16.026	24.1488	22.2547	8.33758	12.2885	14.2371
EVM0002581	darkgrey	Chr15	26924238	26924880	-	Snakin-2 OS=Solanum tuberosum OX=4113 GN=SN2 PE=1 SV=1	gibberellin-regulated protein 11-like [Pyrus ussuriensis x Pyrus communis]	0.138044	0.250645	0	0	0.650211	0	0.908251	2.12265	0.51448	1.28094	0.760033	0.978728	4.47719	40.6874	14.1453	0.861598	2.21687	0.529391	41.9464	21.618	23.43	66.8671	41.1354	39.8471	243.939	248.437	81.2794
EVM0002584	skyblue1	Chr5	920398	927570	-	Soluble starch synthase 3, chloroplastic/amyloplastic OS=Solanum tuberosum OX=4113 GN=SS3 PE=1 SV=1	PREDICTED: starch synthase 3, chloroplastic/amyloplastic-like [Pyrus x bretschneideri]	29.686	32.2777	32.9497	14.4875	13.5623	11.1542	8.37944	8.37414	8.04244	12.3716	11.8559	9.55915	7.57183	5.92646	5.39453	9.90205	7.13671	8.54097	9.76181	7.63593	8.29561	7.00366	8.4703	8.78986	23.47	12.0738	11.7697
EVM0002587	green	Chr8	19175625	19181019	+	--	PREDICTED: uncharacterized protein LOC103945275 [Pyrus x bretschneideri]	17.8184	20.5389	22.7929	21.7205	18.8759	19.9631	16.1339	14.5429	16.0575	11.9886	10.9755	7.35485	5.77005	4.03981	4.10549	6.91189	3.57856	5.83061	4.3528	2.82326	3.74319	3.49294	3.47661	3.98622	6.60548	3.65049	4.5914
EVM0002591	darkgrey	Chr10	5025074	5025379	-	Indole-3-acetic acid-induced protein ARG7 OS=Vigna radiata var. radiata OX=3916 GN=ARG7 PE=2 SV=1	auxin-induced protein 15A-like [Pyrus ussuriensis x Pyrus communis]	0.737677	0.501796	0.601226	0.906093	0.234754	0.242726	0	0.304205	0.283984	3.18987	7.45131	6.27807	40.4688	76.2537	46.0071	115.072	166.786	172.441	227.362	184.065	199.109	388.901	238.341	249.575	373.349	445.473	322.339
EVM0002598	pink	Chr15	32967961	32970402	+	Monogalactosyldiacylglycerol synthase 2, chloroplastic OS=Arabidopsis thaliana OX=3702 GN=MGD2 PE=1 SV=1	PREDICTED: monogalactosyldiacylglycerol synthase 2, chloroplastic-like [Pyrus x bretschneideri]	1.68074	1.62708	0.957239	0.516095	0.662784	0.975873	0.908192	1.06753	1.94919	0.733197	1.10579	0.822146	1.67051	1.68944	1.76465	1.0941	0.955535	1.40222	1.58913	2.37345	2.0077	2.41996	2.67909	1.4516	55.9068	23.3106	6.19556
EVM0002602	darkgrey	Chr15	41400546	41402531	+	Leucine-rich repeat receptor-like protein kinase PXC1 OS=Arabidopsis thaliana OX=3702 GN=PXC1 PE=1 SV=1	PREDICTED: probable leucine-rich repeat receptor-like protein kinase At1g68400 [Pyrus x bretschneideri]	6.88512	10.257	10.3813	4.64989	2.38357	1.68962	3.3368	2.95168	5.69103	5.89721	6.90743	3.7947	4.06132	6.8726	5.68713	8.85736	9.53563	11.8838	18.5244	12.4987	11.5373	11.7349	10.0149	10.0898	41.6349	13.1989	21.5016
EVM0002606	floralwhite	Chr6	24325686	24338785	-	UDP-glycosyltransferase 73C3 OS=Arabidopsis thaliana OX=3702 GN=UGT73C3 PE=2 SV=1	UDP-glycosyltransferase 73D1-like [Pyrus ussuriensis x Pyrus communis]	28.3963	35.0955	39.8021	17.3418	11.5292	19.548	40.3466	41.3018	41.0856	127.549	65.8394	74.9915	24.824	40.642	24.8293	13.5312	6.70874	16.6113	12.5419	18.8028	12.1688	13.008	11.502	20.6208	25.688	13.3038	18.3355
EVM0002613	green	Chr3	4044335	4047976	-	--	PREDICTED: uncharacterized protein LOC103934298 [Pyrus x bretschneideri]	14.1138	22.7292	33.2725	23.2607	26.6241	23.5469	21.9367	20.14	19.065	17.2843	23.225	11.3776	9.61493	7.66216	4.45898	11.4446	8.51081	10.0086	14.6527	7.3585	8.82288	7.14603	7.11389	8.37718	12.1409	8.7059	15.6884
EVM0002618	green	Chr13	26830695	26836402	+	Probable LRR receptor-like serine/threonine-protein kinase At1g67720 OS=Arabidopsis thaliana OX=3702 GN=At1g67720 PE=1 SV=1	probable LRR receptor-like serine/threonine-protein kinase At1g67720 isoform X1 [Malus domestica]	97.2596	114.001	113.736	62.8752	51.5867	42.9046	70.42	66.0688	69.7856	89.1466	79.0831	61.7547	41.2306	26.9307	27.1649	43.2572	28.2168	34.6115	23.522	20.6525	26.6569	18.763	25.3202	24.9465	18.2185	15.9926	24.0143
EVM0002620	bisque4	Chr9	9689731	9693533	+	Beta-amyrin synthase OS=Betula platyphylla OX=78630 GN=OSCBPY PE=1 SV=1	PREDICTED: beta-amyrin synthase-like [Pyrus x bretschneideri]	1.21153	1.29619	1.52755	1.75625	0.704441	1.69329	2.99628	2.50907	1.43793	3.45313	0.960098	1.41851	6.01488	4.61815	5.98506	1.13175	1.4303	1.67468	0	0	0.274762	0	0.182644	0	0.061046	0	0
EVM0002628	darkgrey	Chr14	24060311	24062098	+	Iron-sulfur assembly protein IscA-like 1, mitochondrial OS=Arabidopsis thaliana OX=3702 GN=At2g16710 PE=2 SV=2	PREDICTED: iron-sulfur assembly protein IscA-like 1, mitochondrial isoform X1 [Pyrus x bretschneideri]	42.7603	47.0965	32.4275	33.3785	42.5003	31.7418	41.3136	44.231	43.1073	44.1259	45.4666	55.9482	67.6432	89.0475	64.152	96.5973	115.408	103.801	134.652	134.702	105.973	98.6816	82.1543	75.7422	306.756	219.343	120.042
EVM0002629	greenyellow	Chr15	20736556	20738492	+	Galactomannan galactosyltransferase 1 OS=Cyamopsis tetragonoloba OX=3832 GN=GMGT1 PE=1 SV=1	hypothetical protein C1H46_000287 [Malus baccata]	7.52894	6.6061	7.1202	7.98822	5.64507	7.18453	21.2121	23.0201	20.5963	23.0496	30.0609	26.8844	25.5803	36.824	34.8716	48.0435	45.9101	54.7486	143.976	96.5277	109.97	110.558	80.8178	93.8114	49.3027	58.877	115.75
EVM0002633	greenyellow	Chr8	2957033	2957770	+	--	PREDICTED: uncharacterized protein LOC103964966 [Pyrus x bretschneideri]	33.0023	49.7753	93.2975	60.9267	41.2995	52.7995	56.03	74.9127	58.7035	43.5989	34.1288	31.4379	14.8444	14.9197	17.4933	16.3832	14.218	18.4272	15.1556	15.4358	13.8884	11.2154	9.82287	12.5478	25.5948	8.30883	19.6664
EVM0002635	darkgrey	Chr6	2046561	2049652	-	--	PREDICTED: uncharacterized protein LOC103938404 [Pyrus x bretschneideri]	1.42459	0.354417	0.720392	0	0.650639	0.582369	0.882564	1.39069	0.420003	1.56794	1.82828	0.843138	0.587824	2.63751	1.60933	0.688825	0.895702	0.973053	2.51612	4.52417	4.44362	2.07221	2.94708	2.67369	11.2622	2.36863	2.85774
EVM0002639	greenyellow	Contig00029	60774	61230	+	--	hypothetical protein D8674_016207 [Pyrus ussuriensis x Pyrus communis]	7.17046	5.10928	7.49092	4.64574	4.7885	4.44994	6.56615	7.20575	4.97675	9.12447	4.03243	5.37256	4.58473	3.66257	3.93759	3.66895	2.45105	1.18413	1.95283	2.0795	3.69094	1.9668	3.16768	4.4606	1.52134	1.1631	1.41864
EVM0002642	green	Chr4	18820481	18824750	-	Transcription factor EMB1444 OS=Arabidopsis thaliana OX=3702 GN=EMB1444 PE=2 SV=1	PREDICTED: transcription factor EMB1444-like [Pyrus x bretschneideri]	59.3238	51.9123	52.313	24.407	28.8906	23.0761	40.2251	37.1705	41.9222	31.3372	28.826	23.9059	20.6145	14.9401	16.2258	14.6348	11.6736	12.7985	10.0149	10.4765	10.1036	9.46933	12.8937	11.3008	11.1723	10.0738	10.4149
EVM0002650	green	Chr16	10020652	10025740	+	Glyoxysomal fatty acid beta-oxidation multifunctional protein MFP-a OS=Cucumis sativus OX=3659 PE=1 SV=1	glyoxysomal fatty acid beta-oxidation multifunctional protein MFP-a-like isoform X1 [Malus domestica]	154.582	145.218	134.824	72.6902	66.168	62.2607	51.5047	45.7498	52.2014	68.3358	68.8126	57.5912	53.5108	45.4412	42.3634	50.1081	40.6495	49.2453	47.2832	37.9642	43.3125	38.9597	43.1075	44.8939	57.6654	50.8218	40.6647
EVM0002653	green	Chr1	8918917	8922616	+	NAC domain-containing protein 71 OS=Arabidopsis thaliana OX=3702 GN=NAC071 PE=2 SV=1	PREDICTED: uncharacterized protein LOC103928005 isoform X1 [Pyrus x bretschneideri]	3.1953	3.4682	2.61987	5.20991	3.55819	2.77338	2.25284	2.95109	1.87748	3.50637	3.05618	1.98305	1.54695	0.381562	0.304746	1.28558	0.399507	1.08282	0.776735	0.703525	0.650705	1.40674	0.901607	1.44345	1.73694	1.11608	0.865503
EVM0002658	greenyellow	Contig01592	89673	95588	-	Protein phosphatase 2C and cyclic nucleotide-binding/kinase domain-containing protein OS=Arabidopsis thaliana OX=3702 GN=At2g20050/At2g20040 PE=2 SV=2	protein phosphatase 2C and cyclic nucleotide-binding/kinase domain-containing protein-like isoform X2 [Malus domestica]	24.6097	22.6481	20.09	25.8325	35.2223	28.2675	18.8249	17.9107	19.6421	11.087	12.1902	9.73138	8.40235	7.58483	4.99472	7.83049	5.33471	6.53876	4.79726	3.38549	4.90246	1.84014	3.51359	2.90729	2.39032	1.66637	1.78977
EVM0002661	green	Chr15	36007951	36008943	+	Ethylene-responsive transcription factor SHINE 2 OS=Arabidopsis thaliana OX=3702 GN=SHN2 PE=2 SV=1	ethylene-responsive transcription factor SHINE 2-like [Pyrus ussuriensis x Pyrus communis]	9.83655	7.90466	11.5751	4.61636	0.90208	1.88292	3.06793	1.62893	2.55137	7.16986	6.03501	3.5047	6.05479	6.50631	5.27667	3.59835	1.65684	4.46715	1.40685	1.60332	1.28403	2.14124	3.27504	2.84394	0.444857	0.584609	1.67233
EVM0002666	green	Chr17	8535848	8536408	-	Heavy metal-associated isoprenylated plant protein 16 OS=Arabidopsis thaliana OX=3702 GN=HIPP16 PE=2 SV=1	PREDICTED: uncharacterized protein LOC103951779 [Pyrus x bretschneideri]	5.35643	4.0101	4.1462	10.0369	1.49005	3.84528	0.414857	0.0666933	0	3.46574	1.57097	4.52773	1.22716	2.94993	2.12635	0.80552	0.827195	1.60125	0	0.271853	0.861523	0	0.292008	0	0	0.218706	0
EVM0002668	floralwhite	Chr12	3420939	3421719	-	Protein LURP-one-related 8 OS=Arabidopsis thaliana OX=3702 GN=At2g38640 PE=2 SV=1	PREDICTED: protein LURP-one-related 8-like [Pyrus x bretschneideri]	3.12072	2.10116	4.95007	8.01297	8.65758	9.38318	47.2362	37.6097	21.9041	84.4428	18.7092	19.627	13.608	26.3812	11.7697	18.0101	8.90893	29.8378	20.6737	36.6304	34.5387	21.2602	26.693	24.091	30.5943	15.8661	16.9073
EVM0002669	bisque4	Chr10	24532594	24534223	-	Protein kinase PINOID OS=Arabidopsis thaliana OX=3702 GN=PID PE=1 SV=1	PREDICTED: protein kinase PINOID-like [Pyrus x bretschneideri]	3.593	3.83985	7.41533	85.4567	33.187	47.033	14.0524	11.0984	24.6227	20.3591	39.2628	14.1749	38.0227	24.7782	28.416	11.5623	8.36521	13.3128	9.39603	3.9454	5.65049	5.80226	6.7301	6.82573	9.35824	4.09278	14.2413
EVM0002671	green	Chr1	18518068	18552665	-	4-alpha-glucanotransferase, chloroplastic/amyloplastic OS=Solanum tuberosum OX=4113 GN=DPEP PE=1 SV=1	4-alpha-glucanotransferase [Pyrus ussuriensis x Pyrus communis]	10.891	14.7147	15.8916	10.727	11.1315	8.88189	13.7277	11.2995	10.9785	8.55554	7.42516	6.65776	4.85915	3.43807	1.75198	7.09551	3.75136	5.20115	6.00565	3.41802	4.76477	3.7968	4.97082	6.67544	5.17895	3.92066	6.99628
EVM0002675	skyblue1	Chr15	28688371	28696896	-	Aldehyde dehydrogenase family 7 member A1 OS=Malus domestica OX=3750 PE=1 SV=3	PREDICTED: aldehyde dehydrogenase family 7 member A1-like [Pyrus x bretschneideri]	23.3515	26.4865	28.2276	6.71064	4.54207	4.32412	2.14292	2.29943	3.03291	5.91033	4.91997	5.0931	4.17955	4.57845	3.60637	5.08364	4.04215	4.40855	5.72856	5.33308	5.20439	5.44928	6.8085	5.12288	18.3038	10.1518	8.56959
EVM0002686	bisque4	Contig01410	22336	25103	+	Mannan endo-1,4-beta-mannosidase 7 OS=Arabidopsis thaliana OX=3702 GN=MAN7 PE=2 SV=1	PREDICTED: mannan endo-1,4-beta-mannosidase 7-like [Pyrus x bretschneideri]	11.6026	6.55342	5.68565	10.5734	10.8311	9.69624	16.246	16.3278	14.7512	21.2679	19.6712	22.2353	23.6729	17.8265	20.4055	14.8314	12.4638	12.626	6.28936	11.9618	11.0965	4.52094	7.17817	7.00958	1.7614	4.3202	5.66218
EVM0002688	greenyellow	Chr13	23715653	23720843	+	ATP-citrate synthase beta chain protein 1 OS=Arabidopsis thaliana OX=3702 GN=ACLB-1 PE=2 SV=1	ATP-citrate synthase beta chain protein 1-like [Pyrus ussuriensis x Pyrus communis]	48.0834	36.0102	38.4743	51.2318	51.8112	42.2462	91.4333	86.8822	83.1987	42.9824	29.4148	25.4325	35.8387	28.9103	41.051	23.4649	16.0434	23.5661	19.0371	14.7387	16.2157	19.8378	25.0287	25.9048	26.1551	20.9104	18.7556
EVM0002698	green	Chr15	7728593	7731254	+	Transcription factor TGA7 OS=Arabidopsis thaliana OX=3702 GN=TGA7 PE=1 SV=1	transcription factor TGA7 [Malus domestica]	20.431	21.1043	20.9212	7.81459	7.50709	7.11273	5.9599	3.76378	3.46475	10.7697	10.6102	10.5322	5.67562	5.33496	3.7188	7.17741	5.71111	6.36583	5.84558	5.84812	4.60928	2.71368	4.89427	5.10497	19.1212	8.86052	4.67794
EVM0002702	pink	Chr11	5746358	5749152	-	Tropinone reductase homolog At1g07440 OS=Arabidopsis thaliana OX=3702 GN=At1g07440 PE=1 SV=1	PREDICTED: tropinone reductase homolog At1g07440-like isoform X2 [Pyrus x bretschneideri]	4.81525	5.30733	1.86223	16.6794	42.737	25.1325	41.7367	60.3353	37.6208	14.246	18.5664	24.2534	56.591	39.3433	29.9193	6.04515	5.03945	5.64399	6.14619	5.7194	6.40289	27.2444	21.1081	16.2379	138.322	107.796	58.3622
EVM0002704	green	Chr15	30903791	30908165	-	NADPH:adrenodoxin oxidoreductase, mitochondrial OS=Arabidopsis thaliana OX=3702 GN=MFDR PE=1 SV=1	NADPH:adrenodoxin oxidoreductase [Pyrus ussuriensis x Pyrus communis]	6.63992	8.60329	7.50483	4.68182	12.0943	5.2446	4.18915	2.71819	3.25784	2.30608	2.93381	4.84484	2.42654	4.6512	1.45765	3.61178	1.63443	4.99753	4.5857	3.87406	5.64585	3.19052	3.00285	2.31148	4.31832	4.28583	4.0285
EVM0002715	green	Chr11	9377677	9384787	+	Serine/threonine-protein kinase GRIK2 OS=Arabidopsis thaliana OX=3702 GN=GRIK2 PE=1 SV=1	serine/threonine-protein kinase GRIK2-like [Pyrus ussuriensis x Pyrus communis]	31.9732	28.504	23.2217	28.6183	26.3718	27.0375	19.8971	15.7475	20.5081	20.3729	19.0786	16.7664	20.158	17.4073	15.3725	13.8406	10.019	12.01	6.81549	7.13436	8.01941	3.88228	5.75671	5.64857	6.03874	4.95719	3.47175
EVM0002719	greenyellow	Chr12	11624864	11626857	+	Dual specificity phosphatase Cdc25 OS=Arabidopsis thaliana OX=3702 GN=CDC25 PE=1 SV=1	PREDICTED: dual specificity phosphatase Cdc25 [Pyrus x bretschneideri]	61.5121	36.464	31.2892	48.1518	53.6871	49.7499	52.6807	54.571	57.5908	75.816	77.3994	115.637	168.215	177.005	178.493	187.372	234.293	197.97	146.029	176.251	178.278	189.876	185.322	183.281	127.771	201.792	130.857
EVM0002720	greenyellow	Chr17	4522477	4524039	-	Phenolic glucoside malonyltransferase 1 OS=Arabidopsis thaliana OX=3702 GN=PMAT1 PE=1 SV=1	phenolic glucoside malonyltransferase 1-like [Malus domestica]	3.97977	1.88382	1.93059	4.78028	3.77453	3.78529	1.21133	0.817994	1.04495	2.06971	2.68024	2.37949	0.548159	0.64854	1.01444	0.994415	0.351825	0.347652	0.113643	0.159931	0.332084	0.123937	0.403185	0.318929	0	0.120167	0.104222
EVM0002722	green	Chr13	30292428	30293001	+	Protein IDA OS=Arabidopsis thaliana OX=3702 GN=IDA PE=1 SV=1	protein IDA-like [Pyrus ussuriensis x Pyrus communis]	1.97451	4.02426	4.32694	1.04114	0.883524	1.75645	1.49917	2.61521	3.8681	2.73372	2.51797	3.33548	2.7126	2.11239	3.49424	1.89121	1.12693	1.30346	0.446529	1.00288	2.08382	1.51474	1.28794	1.11516	0.329344	1.10258	0
EVM0002730	darkgrey	Chr4	24340006	24341329	+	Transcription factor bHLH94 OS=Arabidopsis thaliana OX=3702 GN=BHLH94 PE=1 SV=2	PREDICTED: transcription factor bHLH96-like [Pyrus x bretschneideri]	18.0667	18.1817	17.3558	28.5189	27.0041	33.9891	35.9227	20.5486	34.138	21.5115	21.862	18.4972	46.095	36.8281	34.7977	61.4927	31.8129	49.2823	8.17177	7.13112	12.1882	3.14056	4.19744	3.45906	1.16947	3.3906	3.36441
EVM0002736	bisque4	Chr7	25548502	25550039	-	Protein EXORDIUM-like 3 OS=Arabidopsis thaliana OX=3702 GN=EXL3 PE=2 SV=1	PREDICTED: protein EXORDIUM-like 3 [Pyrus x bretschneideri]	139.547	116.287	108.17	922.724	945.741	978.535	727.862	904.357	660.095	625.594	792.912	611.754	646.488	581.815	737.868	638.758	466.711	681.551	652.8	329.054	398.924	334.726	288.682	306.261	106.18	147.165	349.534
EVM0002742	pink	Chr5	5481237	5487262	+	Cationic amino acid transporter 1 OS=Arabidopsis thaliana OX=3702 GN=CAT1 PE=1 SV=1	PREDICTED: cationic amino acid transporter 1-like [Pyrus x bretschneideri]	39.2061	50.1641	54.4238	26.2679	16.8598	20.5729	25.0682	23.269	28.5946	29.8092	31.0322	24.0988	14.3745	15.4363	13.9021	27.7396	23.1667	30.424	29.9403	24.4909	22.0043	23.6578	25.837	26.9653	134.831	52.3409	48.0464
EVM0002743	darkgrey	Chr15	29601336	29602892	+	Pre-mRNA cleavage factor Im 25 kDa subunit 1 OS=Arabidopsis thaliana OX=3702 GN=CFIS1 PE=1 SV=1	PREDICTED: pre-mRNA cleavage factor Im 25 kDa subunit 1-like isoform X1 [Pyrus x bretschneideri]	18.6713	18.0198	9.6931	10.8694	10.5875	10.5151	11.0069	10.1775	8.52771	15.2629	16.8648	19.2491	15.7254	18.4748	9.9871	24.6319	25.1462	23.715	35.11	35.4171	34.6357	37.31	35.9297	32.7455	54.8688	53.8433	36.6568
EVM0002745	green	Chr13	3841566	3842470	+	--	LRR receptor-like serine/threonine-protein kinase FLS2 [Pyrus ussuriensis x Pyrus communis]	12.0073	9.58086	8.81151	5.5196	6.17914	5.72121	4.51645	3.05917	5.12946	4.30282	2.8861	5.85939	2.86721	3.11135	1.90903	3.69713	2.28107	5.12894	1.66826	2.0728	2.34961	1.86794	3.63597	2.75022	0.87448	1.6293	2.67442
EVM0002749	greenyellow	Chr8	24813804	24814607	+	Disease resistance protein RUN1 OS=Vitis rotundifolia OX=103349 GN=RUN1 PE=1 SV=1	PREDICTED: TMV resistance protein N-like [Pyrus x bretschneideri]	1.79396	2.11011	3.30222	4.72446	5.52524	6.29012	7.17914	5.83607	5.82481	7.31788	6.04874	5.71762	1.43846	2.28622	1.2522	2.83484	1.00525	1.76514	0.868432	1.15356	1.11851	0.513532	0.341875	0.652083	0.218845	0.5337	1.545
EVM0002754	greenyellow	Contig00567	10365	14011	-	Calcium-dependent protein kinase 19 OS=Oryza sativa subsp. japonica OX=39947 GN=CPK19 PE=2 SV=2	PREDICTED: calcium-dependent protein kinase 2-like isoform X2 [Pyrus x bretschneideri]	4.59123	5.51151	7.47262	5.24589	3.09286	2.53759	6.80889	6.08684	6.88698	3.95582	3.79589	1.17165	2.40234	2.33781	2.08206	1.70499	0.519122	0.91682	1.97729	0.683489	0.953653	1.03297	1.181	1.47339	4.8654	2.48574	3.36935
EVM0002759	greenyellow	Chr9	1785870	1787077	-	CLAVATA3/ESR (CLE)-related protein 25 OS=Arabidopsis thaliana OX=3702 GN=CLE25 PE=2 SV=1	CLAVATA3/ESR (CLE)-related protein 25 [Pyrus ussuriensis x Pyrus communis]	1.26242	1.48021	2.83389	2.49845	2.52558	2.42272	2.8455	2.39837	1.44652	1.08862	1.0269	1.52863	1.4917	0.955898	0.925734	1.29538	0.39753	0.688392	1.02834	0.570952	0.244246	0.250018	1.40481	0.177131	1.16238	0	0
EVM0002761	green	Chr2	3650191	3659185	+	Light-mediated development protein DET1 OS=Solanum lycopersicum OX=4081 GN=DET1 PE=1 SV=1	light-mediated development protein DET1 [Pyrus ussuriensis x Pyrus communis]	17.8638	18.4781	19.668	14.6746	13.528	11.2211	12.0487	11.1439	10.5948	10.0791	8.26858	8.63011	5.39837	5.274	4.00489	5.15099	3.89515	4.41149	4.14696	3.77779	4.8232	4.10659	5.68628	5.32592	5.6625	5.0269	5.13237
EVM0002771	bisque4	Chr2	21836171	21836997	+	--	PREDICTED: dirigent protein 19-like [Pyrus x bretschneideri]	12.1763	11.5064	10.572	14.2362	12.6877	19.8768	22.8054	21.1985	20.093	46.9441	42.2604	41.9059	31.9801	31.6796	41.6872	27.1647	22.9208	31.7621	11.5101	11.2293	15.0944	10.1561	16.0889	13.289	4.68343	6.12349	7.95131
EVM0002773	green	Chr3	29098964	29101707	+	Probable serine/threonine-protein kinase PBL16 OS=Arabidopsis thaliana OX=3702 GN=PBL16 PE=1 SV=1	receptor-like protein kinase [Pyrus ussuriensis x Pyrus communis]	15.6105	13.8443	10.7052	2.69495	1.6629	1.7939	2.45653	1.76353	2.08135	5.41936	4.21238	7.48161	3.15269	3.32265	2.8124	3.37122	3.18222	2.90839	2.8242	2.9106	3.47926	3.94265	3.77598	3.5816	3.1828	4.84607	4.96602
EVM0002775	skyblue1	Chr14	4003899	4005877	+	UDP-glycosyltransferase 74B1 OS=Arabidopsis thaliana OX=3702 GN=UGT74B1 PE=1 SV=1	UDP-glycosyltransferase 74B1-like [Malus domestica]	19.8257	27.2009	23.1173	11.6283	11.6483	14.9997	12.7112	9.00217	11.6993	16.7483	14.9605	18.2466	15.3471	12.3858	9.32222	12.1059	7.01864	11.0346	7.21246	7.03087	8.34541	5.26435	5.69185	5.53289	42.2161	13.9969	5.77089
EVM0002777	bisque4	Chr7	28497899	28499993	-	Heavy metal-associated isoprenylated plant protein 9 OS=Arabidopsis thaliana OX=3702 GN=HIPP09 PE=2 SV=1	PREDICTED: heavy metal-associated isoprenylated plant protein 3-like [Pyrus x bretschneideri]	6.97123	4.95166	7.8452	9.27151	11.7239	12.9486	52.8354	52.5204	38.361	38.7679	33.2824	31.0171	32.6238	27.4181	40.4707	8.02684	7.71701	7.57323	13.372	15.322	18.265	13.9718	16.0033	16.9206	13.8503	14.5238	19.2693
EVM0002778	greenyellow	Chr2	24585043	24588233	+	Beta-glucosidase 12 OS=Oryza sativa subsp. indica OX=39946 GN=BGLU12 PE=3 SV=1	beta-glucosidase 13-like [Pyrus ussuriensis x Pyrus communis]	16.4463	14.3864	17.9274	106.607	37.0428	67.9531	29.0776	16.2066	21.403	43.889	25.7891	23.5214	5.2688	3.07669	3.43797	5.264	3.29388	2.57501	2.13712	0.717617	1.41626	1.12433	2.93832	4.08652	0	0.0983813	0.791833
EVM0002781	greenyellow	Chr9	21449230	21449798	+	--	PREDICTED: uncharacterized protein LOC103955129 isoform X2 [Pyrus x bretschneideri]	2.76897	4.4743	2.72604	5.73113	4.62205	3.87487	3.87539	2.85993	2.83348	0	1.11503	1.50516	0.950418	0.902169	0	1.00384	0.36376	0	0.722306	0.589308	0.596411	0.29884	0.304089	0	0.808706	0	0
EVM0002782	green	Chr15	42391940	42395884	+	--	PREDICTED: phospholipase D Z-like [Pyrus x bretschneideri]	14.4124	16.8058	21.9865	10.7262	7.36923	9.60717	11.4803	9.31768	11.3294	7.24842	6.49223	5.71899	5.89223	5.24866	4.68449	2.56728	3.07674	4.03863	4.08105	2.97283	3.82526	3.18265	4.84375	4.17609	4.59984	3.18132	4.55703
EVM0002796	greenyellow	Chr5	12534277	12536144	-	Transcription factor MYB30 OS=Oryza sativa subsp. japonica OX=39947 GN=MYB30 PE=1 SV=1	PREDICTED: myb-related protein Myb4-like [Pyrus x bretschneideri]	1.74237	2.22519	2.1159	2.91095	2.32806	4.29058	15.3809	16.3709	12.4215	19.6674	7.79986	11.8548	3.88079	4.81801	2.01906	5.56492	2.84092	3.72267	4.40334	3.46203	5.49926	1.94311	1.79524	1.82128	3.5804	1.23765	1.72644
EVM0002800	greenyellow	Chr5	19780751	19790297	+	Pentatricopeptide repeat-containing protein MRL1, chloroplastic OS=Arabidopsis thaliana OX=3702 GN=MRL1 PE=1 SV=2	pentatricopeptide repeat-containing protein MRL1 [Pyrus ussuriensis x Pyrus communis]	19.6663	21.022	17.4979	63.7103	109.706	95.4055	45.5542	44.8427	45.3473	14.9724	14.9571	11.6784	9.89743	8.51768	6.788	8.78633	6.11142	7.30852	6.32358	5.58186	7.05159	4.33336	5.68693	5.13027	2.82073	3.20349	2.66414
EVM0002810	green	Chr5	11573318	11576267	-	Glutathione reductase, chloroplastic (Fragment) OS=Nicotiana tabacum OX=4097 GN=GOR PE=1 SV=1	PREDICTED: glutathione reductase, chloroplastic-like [Pyrus x bretschneideri]	27.8941	33.0874	30.7283	15.4531	10.533	7.7525	16.0641	14.9613	16.4928	9.23451	7.49314	8.01117	3.74552	2.68528	2.90679	3.91984	2.42503	3.35343	3.38789	2.84736	2.1067	3.61841	5.08167	4.83398	10.4705	5.24587	4.29481
EVM0002813	green	Chr10	21301273	21302547	+	--	hypothetical protein DVH24_021824 [Malus domestica]	95.8245	107.221	82.2601	37.9126	24.2405	25.2244	26.453	21.3107	29.5779	31.1666	31.3722	38.4035	20.2267	25.755	26.5958	41.3959	39.407	37.9141	39.1573	33.3506	35.4409	35.2087	39.2808	40.2076	31.6044	36.1161	38.7866
EVM0002817	greenyellow	Chr6	19257711	19263892	+	E3 ubiquitin-protein ligase HOS1 OS=Arabidopsis thaliana OX=3702 GN=HOS1 PE=1 SV=1	E3 ubiquitin-protein ligase HOS1 [Pyrus ussuriensis x Pyrus communis]	18.3964	19.2721	22.886	26.0239	26.2567	22.5551	28.1314	23.7506	26.8867	16.7838	16.435	14.2923	9.34843	6.90668	7.22247	10.484	6.74439	8.22417	6.04577	5.38571	5.77548	5.53278	6.55408	5.28292	7.57372	5.31314	5.46353
EVM0002820	green	Chr8	7444163	7445032	+	--	PREDICTED: uncharacterized protein LOC103938076 [Pyrus x bretschneideri]	4.21762	6.37248	3.09226	1.72058	2.17646	1.17035	3.30827	2.60035	2.16562	2.19887	1.63139	1.21895	2.74699	0.958671	1.61692	1.67422	1.38201	1.34743	1.39977	1.28052	0.789778	1.15657	2.11175	1.44561	3.66841	3.23325	3.35836
EVM0002825	green	Chr2	18126274	18127184	+	Ethylene-responsive transcription factor ERF010 OS=Arabidopsis thaliana OX=3702 GN=ERF010 PE=2 SV=1	PREDICTED: ethylene-responsive transcription factor ERF010-like [Pyrus x bretschneideri]	1.01794	0.496566	0.66466	0.545989	1.13252	1.0286	0.767895	1.46121	1.86125	7.09779	8.8137	6.73423	8.37754	8.67867	9.077	7.66984	5.40293	7.85267	6.75543	9.76726	8.1937	8.12056	9.75713	8.20517	6.95861	5.38981	7.27403
EVM0002831	greenyellow	Chr13	26843870	26850732	+	--	227 kDa spindle- and centromere-associated protein [Malus domestica]	15.7827	18.6539	22.6358	16.5999	14.9453	13.3509	19.7488	17.4452	18.1362	9.21899	8.43218	5.63961	2.59691	2.29533	1.98208	3.2842	1.37936	2.49164	2.78868	1.77136	1.84457	1.80009	2.25563	2.19509	4.70539	1.9493	2.32951
EVM0002836	green	Chr2	18588163	18597633	-	--	PREDICTED: uncharacterized protein LOC103957640 [Pyrus x bretschneideri]	26.7638	36.4675	35.8017	40.6667	30.9643	31.2156	25.3369	22.2732	25.8221	21.3501	19.4583	11.2422	7.07797	4.35197	5.05138	7.21243	3.75812	7.28799	5.25419	4.26751	4.30274	4.37499	5.76738	6.3856	10.0361	4.25522	6.63365
EVM0002840	antiquewhite4	Chr14	10339059	10339793	+	--	PREDICTED: uncharacterized protein LOC103940581 [Pyrus x bretschneideri]	1.45367	3.45339	2.31731	7.7839	5.73827	15.9844	4.34295	6.76448	4.53723	19.9282	22.413	23.1831	17.2553	7.81062	9.79141	20.3254	13.9649	10.9897	6.73976	12.5762	10.7356	9.32221	11.5067	9.52753	3.78974	2.93156	3.2904
EVM0002847	greenyellow	Chr9	9252552	9253193	+	Pathogenesis-related genes transcriptional activator PTI6 OS=Solanum lycopersicum OX=4081 GN=PTI6 PE=2 SV=1	PREDICTED: pathogenesis-related genes transcriptional activator PTI6-like [Pyrus x bretschneideri]	18.1574	18.9967	15.7405	25.5833	49.3354	48.8082	24.2584	36.7726	26.9225	18.2564	19.4244	21.2273	16.5474	17.5443	16.8411	20.5142	20.6235	21.6755	23.383	12.6381	15.2376	7.35005	5.43955	7.53694	11.3079	18.3593	9.33567
EVM0002848	greenyellow	Chr11	926810	947815	-	Callose synthase 9 OS=Arabidopsis thaliana OX=3702 GN=CALS9 PE=2 SV=2	PREDICTED: callose synthase 9 isoform X1 [Pyrus x bretschneideri]	37.7963	40.5848	40.2665	48.9765	48.4308	43.2205	48.8771	43.1952	50.1219	40.7774	29.2878	23.6437	14.6317	10.6802	9.89003	12.5073	7.97125	11.2553	12.331	8.87594	9.97051	9.71563	12.6028	13.6782	16.5167	9.62743	10.451
EVM0002851	green	Contig00666	35985	36702	+	--	PREDICTED: uncharacterized protein LOC103926581 [Pyrus x bretschneideri]	7.03036	0.275633	3.3508	2.70156	0	3.26311	0.913763	4.36208	3.77486	1.15124	4.33352	16.1249	11.9387	12.1449	2.5582	11.6991	18.639	17.2232	0.326044	12.3141	4.85048	1.23854	14.9601	11.134	1.18597	6.00377	3.39309
EVM0002854	greenyellow	Chr15	36481049	36483967	+	Receptor-like protein EIX1 OS=Solanum lycopersicum OX=4081 GN=EIX1 PE=2 SV=2	PREDICTED: probable LRR receptor-like serine/threonine-protein kinase At4g36180 [Pyrus x bretschneideri]	2.32354	1.48327	2.17436	3.16713	2.64156	3.04208	2.58767	2.54637	2.28421	2.06345	1.71588	1.41162	0.770959	0.620493	0.511335	0.782591	0.733118	0.625591	0.227091	0.464557	0.455701	0.100281	0.0801408	0.161803	0	0.240886	0.0617843
EVM0002863	bisque4	Chr7	23906475	23910524	+	Protein ESKIMO 1 OS=Arabidopsis thaliana OX=3702 GN=ESK1 PE=1 SV=1	PREDICTED: protein ESKIMO 1-like [Pyrus x bretschneideri]	11.4011	7.59874	5.252	12.7152	12.562	12.1509	35.8884	30.4399	27.6599	31.0132	21.9173	14.8692	34.3308	23.8468	37.8997	10.4509	6.04432	8.84609	4.33012	5.89727	5.45927	3.87828	5.03187	3.63997	1.18709	1.75777	2.68295
EVM0002866	green	Chr15	37919493	37930083	+	--	PREDICTED: uncharacterized protein LOC103957536 isoform X1 [Pyrus x bretschneideri]	18.8331	21.4045	21.1195	20.1502	18.8061	15.4694	18.6321	16.8134	16.8446	11.7874	8.93869	6.73277	3.96006	2.48216	2.0345	2.94479	1.43632	2.39602	2.65345	2.012	2.00271	2.37383	2.76279	3.24506	5.36263	2.46782	2.66919
EVM0002868	green	Chr15	28864578	28868021	+	O-fucosyltransferase 35 OS=Arabidopsis thaliana OX=3702 GN=OFUT35 PE=2 SV=1	hypothetical protein D8674_042812 [Pyrus ussuriensis x Pyrus communis]	3.51478	4.18355	4.11144	4.66604	4.58413	3.68194	2.98087	1.93112	2.79294	3.51104	3.35376	3.10746	2.73337	2.37622	1.43783	1.42016	0.835265	1.79969	1.36099	0.912801	1.68777	1.06255	1.0819	1.47636	0.804122	0.790916	0.867399
EVM0002869	pink	Chr5	6231755	6235674	-	Protein LIGHT-DEPENDENT SHORT HYPOCOTYLS 4 OS=Arabidopsis thaliana OX=3702 GN=LSH4 PE=1 SV=1	PREDICTED: protein G1-like1 [Pyrus x bretschneideri]	31.7054	40.4287	41.1041	16.8196	12.0965	12.9965	4.0963	2.37964	5.37874	17.1538	20.6455	16.3773	22.976	23.0218	20.7546	49.2615	41.5879	40.6965	39.7793	41.4717	36.5889	61.5354	60.756	48.2377	270.529	149.876	112.062
EVM0002872	skyblue1	Chr10	22657477	22661710	-	YTH domain-containing protein ECT4 OS=Arabidopsis thaliana OX=3702 GN=ECT4 PE=2 SV=1	PREDICTED: YTH domain-containing family protein 2-like isoform X2 [Pyrus x bretschneideri]	53.9427	75.7144	91.3912	34.4768	19.2027	26.0921	34.6231	33.3837	34.9668	33.8801	40.8566	23.2737	21.2192	18.7754	16.3465	28.4298	22.361	24.3439	26.6258	28.1324	27.7625	27.0139	31.2524	34.0804	81.4091	35.6707	48.7481
EVM0002873	green	Chr4	6755950	6756294	-	Protein DOWNY MILDEW RESISTANCE 6 OS=Arabidopsis thaliana OX=3702 GN=DMR6 PE=1 SV=1	1-aminocyclopropane-1-carboxylate oxidase-like [Pyrus ussuriensis x Pyrus communis]	7.10188	13.0988	8.90982	7.22834	4.8745	4.91122	3.51496	4.18191	3.34338	3.10932	3.28595	2.85078	1.5311	1.80423	1.09512	1.83605	1.50211	0.746259	1.18666	0.632683	1.39671	0.370845	1.00449	1.19441	0	0.717634	0.387005
EVM0002874	floralwhite	Chr3	1070751	1071895	+	Glutathione S-transferase OS=Hyoscyamus muticus OX=35626 PE=1 SV=1	glutathione S-transferase-like [Pyrus ussuriensis x Pyrus communis]	1.44502	0.560292	0.507859	4.12246	1.0204	2.553	1.98505	2.77713	6.61265	18.1815	14.716	17.9138	4.72512	4.72693	7.06646	1.58273	1.48115	0.926403	0.499331	0.630959	1.0773	0.55856	0.531293	0.58895	0.309883	0.254194	0.388201
EVM0002877	green	Chr9	6312928	6317358	+	--	PREDICTED: uncharacterized protein LOC103954977 [Pyrus x bretschneideri]	6.29537	4.60577	6.48438	5.16262	6.15189	4.13603	15.6541	16.5691	14.1844	11.5925	10.7008	11.09	11.7751	21.4072	10.5541	20.4376	18.9224	22.0785	49.582	33.4415	32.5651	30.3977	28.1843	29.8402	44.5441	28.0473	28.5063
EVM0002880	greenyellow	Chr3	4880009	4881981	+	B3 domain-containing protein Os01g0905400 OS=Oryza sativa subsp. japonica OX=39947 GN=Os01g0905400 PE=2 SV=1	PREDICTED: putative B3 domain-containing protein Os03g0621600 [Pyrus x bretschneideri]	1.24521	0.509246	0.479707	1.12118	0.496964	1.09006	0.801171	0.810433	0.815696	0.654531	0.974719	0.618479	2.39684	1.36472	1.93163	2.4274	1.8968	2.44928	2.48897	3.64587	1.51528	2.04334	1.73494	1.89616	1.11722	2.85057	2.95339
EVM0002884	greenyellow	Chr6	8373229	8375109	-	--	PREDICTED: uncharacterized protein LOC103940428 [Pyrus x bretschneideri]	75.0413	59.2694	47.4118	50.1892	44.3428	53.3719	58.8525	51.2266	60.4658	67.9003	73.7955	115.218	148.529	201.297	166.912	126.13	153.218	138.778	166.863	182.906	178.294	251.044	184.082	172.312	174.729	271.923	179.759
EVM0002885	green	Chr9	23333123	23334478	-	Ethylene-responsive transcription factor ERF053 OS=Arabidopsis thaliana OX=3702 GN=ERF053 PE=1 SV=1	PREDICTED: ethylene-responsive transcription factor ERF053-like [Pyrus x bretschneideri]	4.28614	5.84207	9.98235	2.78599	1.88685	2.35679	3.03355	1.36815	1.55478	2.89692	3.06011	1.54828	2.96607	1.48042	1.68301	3.54622	0.458008	1.64156	1.06717	0.4628	0.391357	0.254152	0.842906	0.289238	8.47429	1.25118	1.26779
EVM0002889	greenyellow	Chr7	16687219	16689552	-	UPF0187 protein At3g61320, chloroplastic OS=Arabidopsis thaliana OX=3702 GN=At3g61320 PE=2 SV=2	PREDICTED: UPF0187 protein At3g61320, chloroplastic-like [Pyrus x bretschneideri]	2.51399	2.82836	3.0903	2.09124	1.82201	2.16487	3.33044	2.59975	3.37898	1.19593	1.71167	0.869989	0.933088	0.310476	0.555597	0.783024	0.654063	1.03656	0.780267	0.648556	0.785789	0.75273	0.75022	0.790446	0.185871	0.822604	0.776585
EVM0002890	greenyellow	Chr1	11641412	11642856	+	--	PREDICTED: uncharacterized protein LOC103941339 [Pyrus x bretschneideri]	2.93654	2.63783	0.859376	0.887449	0.974726	0.780087	4.07872	2.03509	3.02266	4.57974	4.3902	5.87985	3.2769	1.78048	2.65565	3.23849	2.81109	2.03603	3.03342	2.84175	4.36159	4.76775	7.1866	7.53978	2.946	4.15665	4.00559
EVM0002894	greenyellow	Chr11	5370540	5378247	+	Disease resistance protein At4g27190 OS=Arabidopsis thaliana OX=3702 GN=At4g27190 PE=2 SV=1	disease resistance protein [Pyrus ussuriensis x Pyrus communis]	42.232	50.1619	51.2878	95.6945	116.809	111.41	89.9635	78.3357	79.2915	27.9888	22.8844	18.6465	11.0531	7.78992	7.33488	10.325	6.42087	8.4891	5.36898	4.11469	4.66531	3.23112	5.10197	5.30752	4.74707	3.79571	4.81137
EVM0002897	bisque4	Chr15	40363479	40364788	-	Probable carbohydrate esterase At4g34215 OS=Arabidopsis thaliana OX=3702 GN=At4g34215 PE=1 SV=2	PREDICTED: probable carbohydrate esterase At4g34215 [Pyrus x bretschneideri]	2.46183	0.866814	0.700216	2.51798	1.86352	1.89911	3.65769	2.70803	2.41556	2.83571	3.02975	2.12815	5.23373	3.33781	6.97954	0.360105	0.53931	0.347413	0	0.0356136	0.142789	0.0452129	0	0.0309865	0	0.0314471	0
EVM0002898	greenyellow	Chr14	20600943	20603012	+	Transcription factor bHLH130 OS=Arabidopsis thaliana OX=3702 GN=BHLH130 PE=1 SV=1	PREDICTED: transcription factor bHLH130-like [Pyrus x bretschneideri]	5.13451	11.1775	9.91136	8.80713	12.3119	12.0102	7.91371	7.43804	7.81872	3.04647	4.73167	2.53171	2.61674	2.91628	2.42521	2.56664	3.63732	3.09638	2.48127	2.13359	1.65631	1.04569	1.06283	2.32792	1.8484	0.927221	2.74195
EVM0002900	green	Chr5	7980900	7987833	+	Potassium transporter 10 OS=Arabidopsis thaliana OX=3702 GN=POT10 PE=2 SV=2	potassium transporter 11-like [Pyrus ussuriensis x Pyrus communis]	118.58	125.729	96.8506	22.1264	13.8392	13.6033	31.8533	29.1708	43.3058	31.7136	18.9935	19.9169	7.15679	6.53846	5.01608	7.6931	6.77856	8.19267	8.82433	7.70383	7.70721	14.701	14.3552	14.966	18.2705	15.9566	13.6682
EVM0002907	green	Chr8	2571906	2576764	+	E3 ubiquitin-protein ligase UPL1 OS=Arabidopsis thaliana OX=3702 GN=UPL1 PE=1 SV=3	E3 ubiquitin-protein ligase UPL2-like [Pyrus ussuriensis x Pyrus communis]	41.5111	43.6162	40.8656	37.0528	35.921	28.1533	34.551	34.1012	34.3798	23.6159	18.2667	14.3901	7.95432	5.27717	4.3406	7.43373	5.03273	6.66444	7.41417	4.4412	4.26187	4.72669	6.87899	7.56434	14.7222	6.65178	6.83374
EVM0002909	antiquewhite4	Chr11	7334702	7336270	-	Probable aquaporin TIP1-2 OS=Oryza sativa subsp. japonica OX=39947 GN=TIP1-2 PE=2 SV=1	PREDICTED: aquaporin TIP1-3-like [Pyrus x bretschneideri]	2.04694	1.55755	3.24765	38.5602	24.2144	21.0136	42.2336	45.2995	65.9623	144.485	227.162	91.7549	216.449	412.848	395.868	107.868	119.153	128.922	72.2717	47.3192	37.5442	37.1885	20.5492	23.0389	18.028	50.7043	69.5134
EVM0002923	pink	Chr11	4697391	4700172	-	Non-specific phospholipase C1 OS=Arabidopsis thaliana OX=3702 GN=NPC1 PE=2 SV=1	PREDICTED: non-specific phospholipase C1-like [Pyrus x bretschneideri]	6.98756	9.48901	10.2717	4.36457	2.54888	3.31454	2.99268	3.96687	2.64786	5.03389	4.61832	5.82089	1.87744	2.37641	1.99654	4.82776	2.80429	4.43085	6.61359	6.81002	4.79129	5.26273	4.17931	4.497	161.505	49.2314	13.0443
EVM0002926	bisque4	Chr1	10336608	10338773	+	Cytochrome b561 and DOMON domain-containing protein At3g61750 OS=Arabidopsis thaliana OX=3702 GN=At3g61750 PE=3 SV=1	hypothetical protein D8674_042045 [Pyrus ussuriensis x Pyrus communis]	21.5802	12.3317	8.88983	23.5658	26.1897	22.6471	35.6606	26.2473	28.3882	24.745	17.5816	13.8085	34.0125	20.0014	36.8063	7.22526	5.09352	4.94225	1.74544	3.46355	2.93023	1.34408	1.78498	1.0352	0.317734	0.541138	0.77696
EVM0002929	greenyellow	Chr5	4240667	4247677	+	Probable leucine-rich repeat receptor-like serine/threonine-protein kinase At3g14840 OS=Arabidopsis thaliana OX=3702 GN=LRR-RLK PE=1 SV=1	PREDICTED: probable LRR receptor-like serine/threonine-protein kinase At1g07650 [Pyrus x bretschneideri]	58.4689	83.8752	84.2971	119.458	144.192	119.521	67.0765	70.2438	67.1645	36.3484	44.8207	31.9426	41.4681	38.3822	19.8631	32.3272	24.3149	28.1047	31.4166	23.7427	28.7319	12.1323	15.2899	15.6199	19.4612	13.0535	13.9492
EVM0002930	greenyellow	Chr17	1783666	1786632	+	L-aspartate oxidase, chloroplastic OS=Arabidopsis thaliana OX=3702 GN=AO PE=1 SV=1	PREDICTED: L-aspartate oxidase, chloroplastic-like [Pyrus x bretschneideri]	9.63784	7.38183	8.45188	5.65461	4.05448	3.98289	11.218	10.4083	8.93188	10.307	7.03079	9.24106	2.79679	3.20913	2.9201	2.82643	2.13529	2.58733	1.77157	1.93647	1.23325	1.79457	1.65948	2.32951	2.11676	1.50701	1.21449
EVM0002934	bisque4	Chr16	8714027	8715204	-	--	hypothetical protein D8674_016779 [Pyrus ussuriensis x Pyrus communis]	1.13087	0.172433	0.794306	15.887	10.9988	12.4875	16.8739	15.6622	15.716	15.2578	21.3226	9.50354	16.9719	12.2033	20.5967	7.83675	7.22126	9.54043	10.8769	6.28726	8.20285	2.35331	2.64265	4.38211	1.65217	1.01534	5.76749
EVM0002936	greenyellow	Chr13	13133250	13134764	+	--	PREDICTED: uncharacterized protein LOC108866787 [Pyrus x bretschneideri]	0	0	0	0	0	0	0	0	0	0	0.360833	0.129383	0	1.70231	0	1.91556	3.39678	1.557	4.64968	4.05781	2.59622	3.07735	1.30896	2.82586	0.904041	2.4407	1.68114
EVM0002937	greenyellow	Chr9	5915302	5925030	+	(+)-pulegone reductase OS=Mentha piperita OX=34256 PE=1 SV=1	2-alkenal reductase (NADP(+)-dependent)-like [Malus domestica]	15.032	14.3437	12.1501	67.3177	136.506	97.7657	86.5939	81.1575	70.2155	11.2609	14.0959	11.4629	17.1173	13.1148	8.25512	21.1141	20.5483	16.1405	13.7804	12.8163	14.5742	5.68551	7.08814	6.42987	2.49312	5.34947	4.83574
EVM0002943	green	Chr13	24961143	24963335	-	Probable glycosyltransferase At3g07620 OS=Arabidopsis thaliana OX=3702 GN=At3g07620 PE=3 SV=1	glycosyltransferase [Pyrus ussuriensis x Pyrus communis]	13.0856	17.5013	34.3376	16.8312	9.90866	11.9089	9.73097	10.787	12.3694	9.53029	11.4212	6.17753	5.7431	4.45397	6.85776	5.61026	4.36091	6.38987	7.14302	3.96288	4.48123	6.5551	6.93052	7.03938	9.29948	5.30274	13.173
EVM0002948	greenyellow	Contig00025	19080	20600	+	--	hypothetical protein D8674_032645 [Pyrus ussuriensis x Pyrus communis]	30.1135	38.4254	30.3784	37.8788	24.3947	37.6816	48.5425	40.1422	58.3072	49.387	32.042	34.78	18.6242	22.3419	19.3311	10.12	6.32264	11.1023	3.93141	6.85263	5.12153	3.84477	5.29808	5.81417	8.16432	3.06122	3.65895
EVM0002960	green	Chr8	24622969	24627823	-	Protein IQ-DOMAIN 32 OS=Arabidopsis thaliana OX=3702 GN=IQD32 PE=1 SV=3	PREDICTED: protein IQ-DOMAIN 32-like isoform X1 [Pyrus x bretschneideri]	33.7165	41.8183	53.0429	40.6622	27.3364	28.0915	23.6521	23.3404	23.6397	25.5798	26.1191	19.8168	13.0916	9.52288	11.6918	14.0326	9.47008	13.9895	14.904	10.0766	8.67343	9.85168	11.5765	11.4378	17.2303	8.10071	20.1208
EVM0002965	antiquewhite4	Chr7	26940545	26941239	+	--	hypothetical protein D8674_032193 [Pyrus ussuriensis x Pyrus communis]	1.9243	2.16769	1.91081	8.30815	5.13168	13.7915	4.1548	5.13224	4.75138	8.545	15.3781	20.5096	30.8364	16.4672	16.7104	14.9307	11.8341	17.6825	9.85233	15.854	16.3785	4.69838	14.2635	4.93422	1.43884	4.01892	2.28024
EVM0002969	greenyellow	Chr5	2320014	2327196	-	Katanin p80 WD40 repeat-containing subunit B1 homolog KTN80.2 OS=Arabidopsis thaliana OX=3702 GN=KTN80.2 PE=1 SV=1	PREDICTED: katanin p80 WD40 repeat-containing subunit B1 homolog isoform X1 [Pyrus x bretschneideri]	24.6953	22.0086	24.5037	22.0524	24.4442	20.4382	24.3041	24.1933	21.1242	18.529	14.0796	12.1102	9.8138	7.35808	5.20115	8.36275	6.24748	7.16537	7.42863	7.1752	7.89539	6.69833	7.49753	7.78624	13.9021	6.72213	6.06981
EVM0002972	greenyellow	Chr4	21529222	21530466	+	Protein LURP-one-related 15 OS=Arabidopsis thaliana OX=3702 GN=At5g01750 PE=1 SV=1	PREDICTED: protein LURP-one-related 10-like, partial [Pyrus x bretschneideri]	0	0	0.507429	0.835642	1.87785	2.42747	4.55376	6.5386	3.23557	0.867041	0.262345	0.899957	1.49328	1.76051	2.33603	0.658951	0.669995	1.22119	0.583124	1.1447	1.09666	0	0	0	0.488431	0.558973	0
EVM0002974	green	Chr15	19580721	19584104	+	Leucine-rich repeat receptor-like serine/threonine-protein kinase BAM1 OS=Arabidopsis thaliana OX=3702 GN=BAM1 PE=1 SV=1	leucine-rich repeat receptor-like serine/threonine-protein kinase BAM1 [Pyrus ussuriensis x Pyrus communis]	29.9419	33.2893	37.5895	28.9318	12.2543	11.3141	19.314	16.941	19.0462	11.9263	8.96486	6.43485	3.87188	2.61732	3.60123	2.7513	1.56465	2.73923	1.29457	0.967953	1.05891	1.09295	1.34293	1.57201	0.605482	0.618576	1.26871
EVM0002978	green	Chr1	4669035	4671461	+	Chlorophyll a-b binding protein CP29.3, chloroplastic OS=Arabidopsis thaliana OX=3702 GN=LHCB4.3 PE=2 SV=1	chlorophyll a-b binding protein CP29.3 [Pyrus ussuriensis x Pyrus communis]	86.6125	62.715	36.7293	50.8521	38.6647	42.961	21.8275	22.1793	13.2988	52.7926	38.4964	61.2225	27.8333	24.2106	32.3938	35.9656	27.6077	37.1177	28.3865	27.2248	29.4759	25.4693	48.7377	48.4514	3.58234	16.4917	7.12275
EVM0002979	green	Chr4	20340394	20342682	-	Probable 2-oxoglutarate-dependent dioxygenase At3g111800 OS=Arabidopsis thaliana OX=3702 GN=At3g11180 PE=2 SV=1	PREDICTED: protein SRG1-like [Pyrus x bretschneideri]	23.6069	25.336	21.595	13.3742	6.12255	4.57789	8.64203	6.34065	17.4594	21.6748	8.13523	8.34312	0.751477	1.764	1.01659	0	0.0336256	0.0928248	0	0	0.0416214	0	0	0	0	0	0
EVM0002984	green	Chr6	2139875	2141254	+	H/ACA ribonucleoprotein complex subunit 2-like protein OS=Arabidopsis thaliana OX=3702 GN=At5g08180 PE=1 SV=1	PREDICTED: H/ACA ribonucleoprotein complex subunit 2-like protein [Pyrus x bretschneideri]	5.20731	2.2462	5.57687	14.4104	13.9782	14.4698	26.4389	36.5419	31.9642	26.2008	30.7712	36.6855	62.3884	60.3839	54.004	59.6724	66.8981	62.5471	43.2208	67.2173	67.226	58.0488	56.9762	55.9093	27.3381	42.846	54.6775
EVM0002985	pink	Chr9	8217087	8220531	+	Persulfide dioxygenase ETHE1 homolog, mitochondrial OS=Arabidopsis thaliana OX=3702 GN=GLY3 PE=1 SV=3	PREDICTED: persulfide dioxygenase ETHE1 homolog, mitochondrial-like [Pyrus x bretschneideri]	17.2	20.0016	27.6752	17.0587	15.6859	15.4043	20.4299	22.9525	19.9182	14.2441	22.4142	11.2544	11.8656	10.6862	10.9903	13.1208	11.8877	15.6929	16.2112	13.6532	13.2332	14.5023	18.0909	17.8433	55.5635	22.5783	38.5389
EVM0002986	antiquewhite4	Chr10	838145	839509	-	Transcription factor MYB52 OS=Arabidopsis thaliana OX=3702 GN=MYB52 PE=2 SV=1	PREDICTED: transcription factor MYB122-like [Pyrus x bretschneideri]	0.136393	0.178278	0.173888	0.849348	1.22013	1.69733	0.423827	0.0733578	0.572052	6.92888	10.7407	8.88926	8.52755	9.37126	10.8075	13.2202	6.42752	10.28	2.63847	4.63752	4.80397	3.35937	5.80157	4.98216	3.18623	4.15149	4.68734
EVM0002987	floralwhite	Chr15	40259337	40261450	+	--	PREDICTED: uncharacterized protein LOC103955137 [Pyrus x bretschneideri]	1.19432	0.475074	1.00047	1.51066	0.617715	2.05751	3.37727	2.76578	1.39911	5.52221	2.02582	1.97684	1.18738	1.2511	0.875537	1.9083	1.47651	1.85528	0.77499	1.639	1.70133	1.47047	1.85089	2.13315	1.27226	0.430717	0.603967
EVM0002990	greenyellow	Chr17	18712721	18718251	+	ATP-dependent 6-phosphofructokinase 7 OS=Arabidopsis thaliana OX=3702 GN=PFK7 PE=1 SV=1	PREDICTED: ATP-dependent 6-phosphofructokinase 6-like [Pyrus x bretschneideri]	64.7501	66.1723	58.3064	281.597	488.126	447.502	200.523	217.077	233.439	87.1345	120.474	88.7753	138.345	143.412	126.83	156.232	139.321	153.072	116.075	86.12	87.3538	50.9147	47.1161	52.0892	32.4845	39.6314	55.7103
EVM0002993	greenyellow	Chr7	22465894	22467792	+	Dof zinc finger protein DOF3.6 OS=Arabidopsis thaliana OX=3702 GN=DOF3.6 PE=1 SV=2	PREDICTED: dof zinc finger protein DOF3.6-like [Pyrus x bretschneideri]	2.29177	1.52371	2.90572	4.04256	2.78939	2.73649	2.9371	2.49324	2.84817	2.53887	3.40678	1.89472	1.83468	2.35964	2.62087	1.18407	0.783861	1.25256	0.789642	0.786038	0.802703	0.642089	0.373047	0.366698	0.972745	1.59763	0.907989
EVM0002998	pink	Chr6	697865	699918	+	Purple acid phosphatase 17 OS=Arabidopsis thaliana OX=3702 GN=PAP17 PE=2 SV=1	PREDICTED: purple acid phosphatase 17-like [Pyrus x bretschneideri]	9.68019	18.012	16.2339	0.149193	0.657383	0	0	0.127272	0	0.440129	0.857667	0.601129	16.5495	38.9599	51.671	14.5954	17.7417	20.5497	21.4513	27.3155	12.1599	5.59787	2.44697	0.979269	245.723	132.021	113.797
EVM0003005	green	Chr15	19152983	19153879	+	Protein BRICK 1 OS=Arabidopsis thaliana OX=3702 GN=BRK1 PE=1 SV=1	PREDICTED: protein BRICK 1 [Prunus mume]	26.5731	16.055	10.9361	17.677	20.6807	13.96	27.8242	35.541	27.8701	38.0749	33.0299	50.693	96.267	116.68	113.354	99.7619	97.8898	94.235	88.5484	99.6641	110.188	127.531	96.2654	104.658	41.1363	103.094	52.9857
EVM0003006	bisque4	Chr5	7905930	7908333	+	Glycine cleavage system H protein 2, mitochondrial OS=Arabidopsis thaliana OX=3702 GN=GDH2 PE=2 SV=1	glycine cleavage system H protein 2, mitochondrial-like [Malus domestica]	101.082	58.7495	47.0577	114.211	115.381	111.749	164.839	141.5	148.403	97.6217	82.2158	81.5805	295.796	223.474	376.2	70.9572	94.7884	67.6802	78.9997	75.2127	74.9841	95.5423	65.8145	64.8073	47.0154	76.1278	90.0442
EVM0003007	greenyellow	Chr5	6682885	6689081	+	Vacuolar sorting protein 3 OS=Arabidopsis thaliana OX=3702 GN=VPS3 PE=1 SV=2	hypothetical protein DVH24_011132, partial [Malus domestica]	8.90557	9.9527	8.72684	8.61729	9.81493	7.34312	9.83283	9.14474	9.77466	6.5551	5.00678	4.4344	3.21569	2.60386	1.52797	3.98095	2.70187	2.88192	3.25632	2.75954	3.22529	2.65891	3.29666	3.7191	4.40216	2.69234	3.23725
EVM0003009	green	Chr8	22565522	22566025	-	50S ribosomal protein L31, chloroplastic OS=Arabidopsis thaliana OX=3702 GN=RPL31 PE=2 SV=1	50S ribosomal protein L31 [Pyrus ussuriensis x Pyrus communis]	14.2577	10.8278	5.89698	7.48341	12.5455	11.8309	11.0521	8.80683	11.7176	15.8378	14.1533	27.1728	40.8519	46.7085	39.3811	44.6034	41.2672	40.7939	27.4188	43.7031	42.7832	25.1883	32.9464	33.057	8.18443	19.7159	8.41215
EVM0003010	darkgrey	Chr15	3363864	3367410	+	--	hypothetical protein D8674_012761 [Pyrus ussuriensis x Pyrus communis]	9.10269	11.7055	12.6098	5.17871	4.5549	5.12838	7.25621	7.44161	6.72208	7.66905	11.7628	6.34496	5.48141	5.87888	5.89841	5.67404	3.90354	4.88548	11.3711	14.6767	13.9141	11.013	11.9411	11.6853	30.9368	15.9919	25.1748
EVM0003019	greenyellow	Chr13	23283911	23284678	+	Major strawberry allergen Fra a 1-3 OS=Fragaria ananassa OX=3747 GN=FRAA3 PE=1 SV=1	PREDICTED: major allergen Mal d 1-like [Pyrus x bretschneideri]	61.9593	60.85	104.821	192.801	126.963	136.802	208.517	296.478	246.47	201.061	74.2316	209.701	51.3039	77.1886	49.4232	5.90756	8.88427	7.63511	3.75984	7.63755	13.0865	1.74245	3.03123	3.03551	2.72595	3.63101	1.47867
EVM0003029	greenyellow	Chr1	3755809	3760262	+	Protein ENHANCED DISEASE RESISTANCE 4 OS=Arabidopsis thaliana OX=3702 GN=EDR4 PE=1 SV=1	PREDICTED: uncharacterized protein LOC103952812 isoform X1 [Pyrus x bretschneideri]	2.29722	2.3783	3.66	4.75573	3.72715	3.50431	5.9051	4.75322	4.85367	6.64129	4.01482	3.96006	1.7168	1.13426	1.46735	1.55502	0.986595	1.54803	0.86528	0.781943	1.24185	0.573167	0.688379	0.654814	0.695072	0.412786	0.337353
EVM0003033	antiquewhite4	Chr6	3996560	4000574	+	Serine/threonine/tyrosine-protein kinase HT1 OS=Arabidopsis thaliana OX=3702 GN=HT1 PE=1 SV=1	serine/threonine/tyrosine-protein kinase HT1-like [Malus domestica]	6.38181	5.61212	5.0612	37.3768	42.167	34.101	40.3627	52.7577	45.3994	45.1271	67.3142	51.0592	89.3896	97.5539	75.8407	87.8676	88.7677	85.6357	47.8355	32.4699	44.7766	42.2887	40.9986	40.7164	11.5743	26.102	35.1356
EVM0003034	mediumpurple2	Chr8	18999959	19002175	+	--	PREDICTED: uncharacterized protein LOC103945298 [Pyrus x bretschneideri]	18.9086	16.4696	18.4927	11.5113	10.0878	11.9971	8.05755	6.8898	8.91578	19.1141	21.3383	17.0104	14.4901	15.9922	16.8237	9.20734	4.90471	9.18448	2.04844	3.21481	2.66065	2.23903	4.17566	4.26323	1.94798	1.27874	2.97673
EVM0003038	mediumpurple2	Chr13	30528403	30532168	+	Protein NSP-INTERACTING KINASE 2 OS=Arabidopsis thaliana OX=3702 GN=NIK2 PE=1 SV=1	protein NSP-INTERACTING KINASE 2-like [Pyrus ussuriensis x Pyrus communis]	4.94815	4.37711	4.15814	2.46253	2.10768	1.76239	3.00835	2.56105	3.51408	3.64254	3.2658	4.61051	4.45011	3.004	2.80549	2.18199	1.53968	2.92548	0.839251	1.31349	1.30993	1.24825	1.21845	1.21995	0.449272	1.09681	1.11292
EVM0003039	green	Chr8	3778806	3781091	+	Transport inhibitor response 1-like protein OS=Arabidopsis thaliana OX=3702 GN=At5g49980 PE=2 SV=1	transport inhibitor response 1-like protein [Pyrus ussuriensis x Pyrus communis]	27.8266	23.6474	20.4237	14.3007	10.1718	8.71934	11.7646	9.09154	12.1373	15.2952	10.4118	13.5006	8.82012	5.80215	10.0986	8.34089	5.05975	7.60965	6.29223	4.86648	5.19741	7.88314	10.1974	10.1216	10.0439	8.90779	8.15404
EVM0003040	darkgrey	Contig01171	11133	15223	-	Probable linoleate 9S-lipoxygenase 5 OS=Solanum tuberosum OX=4113 GN=LOX1.5 PE=2 SV=1	linoleate 9S-lipoxygenase 5 [Pyrus ussuriensis x Pyrus communis]	4.71213	6.6802	7.77302	2.38794	1.24294	1.94559	3.41209	2.23509	2.82941	3.29878	3.30193	3.38909	2.41963	3.87363	1.79196	6.12621	4.89057	7.14082	16.6602	15.7419	13.6536	15.1834	17.0598	18.9279	10.279	9.05452	16.9769
EVM0003044	mediumpurple2	Chr10	1431485	1436195	-	TMV resistance protein N OS=Nicotiana glutinosa OX=35889 GN=N PE=1 SV=1	PREDICTED: TMV resistance protein N-like isoform X1 [Pyrus x bretschneideri]	10.7372	7.52528	8.23972	3.12529	2.10536	2.75485	4.19978	5.38616	4.17911	23.2796	10.4651	12.5734	5.08779	4.33638	4.79787	7.185	5.20266	6.09832	5.20841	6.93443	5.10969	3.23771	3.75003	3.4025	12.7188	5.85576	4.3329
EVM0003045	skyblue1	Chr6	21278205	21280893	-	--	PREDICTED: phosphatidylinositol-glycan biosynthesis class X protein [Pyrus x bretschneideri]	6.79138	9.64116	9.91717	3.52402	1.99392	1.5234	3.32435	3.64412	2.49271	5.01694	4.41054	3.47737	2.61391	2.56368	2.93441	1.90891	2.13231	2.63073	3.26729	2.64839	2.20783	3.89726	4.40984	5.22733	7.75457	4.53998	3.35934
EVM0003054	greenyellow	Chr1	16284805	16287743	-	Phospho-2-dehydro-3-deoxyheptonate aldolase 2, chloroplastic OS=Solanum lycopersicum OX=4081 PE=2 SV=1	phospho-2-dehydro-3-deoxyheptonate aldolase 2 [Pyrus ussuriensis x Pyrus communis]	2.65732	2.01969	2.59531	6.3061	6.00524	9.59903	7.16998	4.96171	5.33217	1.07164	1.64196	1.88256	3.87753	5.60498	4.67246	3.01445	3.52722	3.60362	1.98808	3.07966	2.47225	4.61782	5.53757	4.92133	1.31351	2.97878	4.93884
EVM0003059	greenyellow	Chr11	2150677	2166348	+	E3 ubiquitin-protein ligase UPL1 OS=Arabidopsis thaliana OX=3702 GN=UPL1 PE=1 SV=3	PREDICTED: E3 ubiquitin-protein ligase UPL1-like isoform X1 [Pyrus x bretschneideri]	62.923	66.6108	59.3627	59.0849	59.0669	48.1878	63.7336	57.297	60.0283	40.7842	29.6902	21.3581	10.0768	5.65051	4.95409	8.58171	4.59976	8.05659	8.0893	4.73743	5.5756	5.27872	8.12429	8.22571	12.0524	6.42818	6.67743
EVM0003061	bisque4	Chr7	17667055	17668977	+	Probable WRKY transcription factor 53 OS=Arabidopsis thaliana OX=3702 GN=WRKY53 PE=1 SV=1	WRKY transcription factor 46 [Malus domestica]	7.85497	9.55121	15.2399	22.8782	15.0796	29.9062	33.1641	33.2972	29.5667	67.9689	49.7433	41.8382	12.1142	11.144	8.11837	23.6782	28.3013	22.386	12.2519	34.5686	24.601	15.6926	13.1779	17.6846	8.60985	7.26326	10.5475
EVM0003062	greenyellow	Chr15	44192946	44196082	-	Protein WALLS ARE THIN 1 OS=Arabidopsis thaliana OX=3702 GN=WAT1 PE=1 SV=1	PREDICTED: protein WALLS ARE THIN 1 [Pyrus x bretschneideri]	3.08207	3.87054	4.47316	11.9486	8.03756	8.50585	5.32676	10.1795	5.89995	5.82787	8.45579	5.01657	4.87142	4.06872	3.81474	1.40768	2.33305	2.23785	0.7065	0.65625	0.658523	0.428577	0.251863	0.80912	0.218446	0.673798	0.313099
EVM0003069	bisque4	Chr11	21167426	21173626	+	Kinesin-like protein KIN-12F OS=Arabidopsis thaliana OX=3702 GN=KIN12F PE=3 SV=1	PREDICTED: kinesin-like protein KIN-12F [Pyrus x bretschneideri]	1.82308	1.32403	1.41352	1.66309	0.740573	1.18116	2.08712	2.41762	2.21586	3.25757	2.69951	1.95255	2.54766	1.97226	2.12446	0.698914	0.433293	0.674352	0.452427	0.247047	0.509494	0.125128	0.277553	0.160751	0	0.0321411	0.0741151
EVM0003070	floralwhite	Chr15	45053050	45055257	-	4-coumarate--CoA ligase-like 5 OS=Arabidopsis thaliana OX=3702 GN=4CLL5 PE=1 SV=2	PREDICTED: 4-coumarate--CoA ligase-like 5 [Pyrus x bretschneideri]	32.2245	46.7932	64.331	31.7982	32.3994	34.6504	87.8316	88.647	58.7643	228.075	98.0728	100.585	19.7096	28.6726	16.7086	35.5749	27.411	49.7309	33.0997	51.8437	45.369	18.2671	17.4974	27.9035	35.7687	12.6918	22.0869
EVM0003077	green	Chr15	43297926	43299805	+	Outer envelope pore protein 24B, chloroplastic OS=Arabidopsis thaliana OX=3702 GN=OEP24B PE=2 SV=1	PREDICTED: outer envelope pore protein 24B, chloroplastic-like [Pyrus x bretschneideri]	61.5654	44.1337	21.7696	35.8902	47.2602	40.6487	41.299	47.6804	43.9635	74.6239	69.8619	87.5314	114.172	121.686	106.346	168.701	180.207	165.866	141.404	162.777	152.094	136.765	145.785	144.137	48.0007	99.221	71.1111
EVM0003079	darkgrey	Chr7	20554817	20558561	+	Protein ENHANCED DISEASE RESISTANCE 2 OS=Arabidopsis thaliana OX=3702 GN=EDR2 PE=2 SV=1	PREDICTED: protein ENHANCED DISEASE RESISTANCE 2-like [Pyrus x bretschneideri]	3.36903	2.33446	1.38226	3.0072	2.60281	3.38769	3.99135	2.188	2.75337	4.1232	3.40642	2.8867	3.95349	5.23049	3.5544	5.674	6.06888	6.00434	10.355	11.1439	9.18741	12.403	11.3828	11.4371	27.6527	16.7522	19.7248
EVM0003086	green	Chr17	478428	483804	+	Triacylglycerol lipase 2 OS=Arabidopsis thaliana OX=3702 GN=LIP2 PE=2 SV=1	PREDICTED: triacylglycerol lipase 2 [Pyrus x bretschneideri]	1.19869	1.33388	0.478914	5.06399	5.78382	5.60374	21.9018	25.8849	14.1701	54.1476	43.2995	61.6117	61.0487	65.5089	48.3562	56.6067	48.0101	49.8579	40.5627	50.9759	46.2758	38.9921	49.4677	51.7673	180.847	99.6932	34.2526
EVM0003087	bisque4	Chr11	6748045	6751390	-	Expansin-A6 OS=Arabidopsis thaliana OX=3702 GN=EXPA6 PE=2 SV=2	PREDICTED: expansin-A6-like [Pyrus x bretschneideri]	6.03906	4.13955	3.24767	8.74414	6.80699	4.77311	9.22365	10.1629	8.55911	11.4213	10.3875	6.50353	16.0599	12.8961	18.227	9.23026	7.4072	9.00851	4.55442	5.26784	5.61996	3.28265	3.2274	2.72095	0.557749	2.26995	5.75381
EVM0003096	greenyellow	Contig00481	38460	47960	-	MAP3K epsilon protein kinase 1 OS=Arabidopsis thaliana OX=3702 GN=M3KE1 PE=1 SV=1	PREDICTED: MAP3K epsilon protein kinase 1-like [Pyrus x bretschneideri]	23.3855	25.0407	25.7434	23.0783	26.1674	21.2698	23.8564	22.1843	23.7914	18.0425	18.5557	12.5141	8.5976	6.07675	6.60567	7.39584	3.83331	6.13102	6.56981	3.75973	5.06762	3.828	5.18251	5.65988	7.79519	4.26078	5.07184
EVM0003098	green	Chr1	2339380	2343691	+	MADS-box protein AGL42 OS=Arabidopsis thaliana OX=3702 GN=AGL42 PE=1 SV=1	PREDICTED: MADS-box protein AGL42-like [Pyrus x bretschneideri]	24.779	18.2283	17.6957	6.67527	8.97196	10.0583	3.52386	8.88927	8.73563	5.44788	8.38104	5.94501	4.91311	4.23955	1.05753	5.35622	3.2401	4.72765	2.65068	3.46503	4.09235	3.3307	4.04666	3.17029	1.6548	3.1952	1.1878
EVM0003099	greenyellow	Chr6	7153219	7153747	-	--	hypothetical protein D8674_029259 [Pyrus ussuriensis x Pyrus communis]	2.97637	6.10845	6.52483	9.64133	10.3901	16.0406	16.6474	18.4978	7.144	10.434	13.42	8.13625	2.07107	3.19339	2.60814	3.46319	6.25556	3.8567	3.52334	2.5545	4.96469	3.03085	3.73709	3.70719	10.1355	3.15577	2.74817
EVM0003102	greenyellow	Chr15	2747474	2749855	+	Serine/threonine-protein kinase-like protein CCR4 OS=Arabidopsis thaliana OX=3702 GN=CCR4 PE=1 SV=1	PREDICTED: serine/threonine-protein kinase-like protein CCR4 [Pyrus x bretschneideri]	7.2493	10.0685	10.9683	25.4498	22.1359	33.8451	44.8661	46.6583	22.2839	46.2947	20.9296	17.9455	4.91493	1.95651	1.81795	8.29972	7.06698	8.94081	4.56869	3.60446	8.04352	3.65026	4.62024	6.40248	2.30691	1.28093	1.4933
EVM0003107	bisque4	Chr2	7522581	7523633	-	RING-H2 finger protein ATL52 OS=Arabidopsis thaliana OX=3702 GN=ATL52 PE=2 SV=1	RING-H2 finger protein ATL52-like [Pyrus ussuriensis x Pyrus communis]	1.28116	0.755008	1.28671	2.04022	2.1619	1.7465	2.44152	2.1266	1.82853	2.45842	1.73249	1.07056	2.35473	1.89069	4.88199	0.731798	0.337119	0.670834	0.112108	0.684656	0.813744	0.707715	0.855973	1.40003	0.0406495	0.866713	0.991597
EVM0003110	greenyellow	Chr10	1077134	1079938	+	Alcohol dehydrogenase 1 OS=Zea mays OX=4577 GN=ADH1 PE=2 SV=1	PREDICTED: alcohol dehydrogenase 3-like [Pyrus x bretschneideri]	35.1284	23.0658	20.7525	1274.48	1911.28	1967.49	566.172	569.099	595.411	44.4429	53.4192	45.9016	392.341	367.337	340.207	83.3307	72.1647	73.5445	24.968	23.7743	29.9406	1.37297	2.52178	2.56421	1.43364	1.74591	1.24351
EVM0003112	greenyellow	Contig01525	31175	32455	+	--	PREDICTED: uncharacterized protein LOC103952042 [Pyrus x bretschneideri]	3.9276	3.84555	2.71162	10.4707	7.69996	7.90389	4.86304	4.41852	4.78446	5.46319	7.4593	7.8348	5.15502	3.73569	6.97466	4.54091	3.21689	3.62935	0.710956	1.6325	1.67064	1.41277	2.09403	2.06912	0.493235	0.502306	1.4614
EVM0003114	bisque4	Chr4	22450026	22451534	-	Cyclin-dependent kinase B1-2 OS=Arabidopsis thaliana OX=3702 GN=CDKB1-2 PE=1 SV=2	cyclin dependent kinase B1;2 [Eriobotrya japonica]	10.5436	5.44537	7.63579	19.9891	29.84	24.818	14.5044	12.6797	11.1469	13.8604	10.8278	14.8252	21.8072	20.7188	28.5244	11.357	9.60605	9.22438	6.44303	5.47093	6.98414	1.98174	3.32849	1.9927	0.611521	0.506224	2.93676
EVM0003116	mediumpurple2	Chr12	636869	640327	+	Isopentenyl-diphosphate Delta-isomerase II OS=Camptotheca acuminata OX=16922 GN=IPI2 PE=2 SV=1	isopentenyl-diphosphate Delta-isomerase I-like [Pyrus ussuriensis x Pyrus communis]	58.1913	48.5298	58.8181	6.93447	8.64911	9.05498	38.1867	39.3272	42.0056	91.0759	36.6188	57.9039	15.2926	23.2185	12.1252	7.97388	5.90034	11.4662	10.63	9.88061	9.51771	5.67297	5.2461	8.58115	16.5327	4.46381	8.44525
EVM0003124	greenyellow	Chr15	37426483	37427784	-	FCS-Like Zinc finger 10 OS=Arabidopsis thaliana OX=3702 GN=FLZ10 PE=1 SV=1	hypothetical protein D8674_015029 [Pyrus ussuriensis x Pyrus communis]	3.48819	4.25246	5.54494	3.44989	3.0628	3.58631	3.653	4.66714	4.3347	14.2214	12.3455	15.1021	15.5605	16.2036	14.6207	17.2755	16.0034	16.6169	15.6942	33.1978	25.4032	15.9046	21.2856	18.4959	20.1627	13.7183	21.9309
EVM0003127	greenyellow	Chr12	22576938	22578424	-	--	PREDICTED: uncharacterized protein LOC103963042 isoform X1 [Pyrus x bretschneideri]	2.04245	2.49295	3.29811	6.52103	3.25715	5.97034	7.14277	11.4674	6.38941	10.803	4.51833	6.25083	4.34217	3.67046	1.25955	3.15693	1.5643	4.53976	2.46025	3.80929	4.13591	1.25031	1.75097	2.47941	2.81788	0.233778	0.662122
EVM0003130	bisque4	Chr15	24653251	24656117	-	--	hypothetical protein D8674_013875 [Pyrus ussuriensis x Pyrus communis]	0.706033	0.353503	0.425281	0.775153	0.393516	0.691991	2.5439	2.21261	1.49519	1.65852	1.60893	1.79732	2.53985	2.10464	2.26979	0.947086	0.752796	0.504932	0.729734	0.823687	1.2348	0.760521	0.621681	0.820998	1.59578	1.08603	0.131987
EVM0003132	green	Chr16	5569605	5570056	+	Cytochrome b-c1 complex subunit 8 OS=Solanum tuberosum OX=4113 PE=1 SV=2	cytochrome b-c1 complex subunit 8-like [Pyrus ussuriensis x Pyrus communis]	108.364	70.6957	42.6991	61.8624	114.574	92.9517	152.777	126.817	151.16	118.855	112.035	252.988	378.912	475.26	421.73	236.998	316.754	254.692	389.608	351.764	389.52	468.064	333.185	328.554	242.02	496.208	197.243
EVM0003135	greenyellow	Chr10	17231898	17234211	+	Rhodanese-like domain-containing protein 4A, chloroplastic OS=Arabidopsis thaliana OX=3702 GN=STR4A PE=2 SV=1	rhodanese-like domain-containing protein 4A [Pyrus ussuriensis x Pyrus communis]	10.0833	9.31895	11.4509	19.5115	16.6429	18.0633	10.7843	10.4175	11.0807	7.63992	7.37937	7.60894	5.32814	5.76762	7.29662	6.22599	4.77816	6.1959	4.55088	4.33305	5.20604	3.91911	6.2821	6.64267	7.15026	5.12388	4.1972
EVM0003136	greenyellow	Contig01160	57914	59417	-	Transcription factor bHLH93 OS=Arabidopsis thaliana OX=3702 GN=BHLH93 PE=1 SV=1	transcription factor bHLH61-like [Pyrus ussuriensis x Pyrus communis]	100.674	97.6293	119.795	147.565	259.359	294.627	474.888	561.562	358.066	175.539	253.445	177.499	97.2815	74.3271	68.9904	243.287	187.913	201.1	137.591	135.448	165.045	56.4867	89.2819	78.4025	65.6689	64.7958	88.455
EVM0003142	antiquewhite4	Chr13	24922205	24925913	-	Pectin acetylesterase 10 OS=Arabidopsis thaliana OX=3702 GN=PAE10 PE=2 SV=1	PREDICTED: pectin acetylesterase 10-like [Pyrus x bretschneideri]	0.483399	0.800243	0.603512	6.34908	5.03192	4.64416	7.24716	6.14152	5.78377	5.82283	7.43878	6.20539	16.6024	14.7495	11.9507	9.64168	8.98347	9.66522	9.63451	8.39887	11.0648	5.03166	6.89355	7.59228	2.62999	2.25311	3.42742
EVM0003148	green	Chr13	20257788	20259671	+	--	PREDICTED: uncharacterized protein LOC103961809 [Pyrus x bretschneideri]	36.7998	39.9536	37.1037	18.4955	17.1514	16.1348	16.4421	18.6811	16.4238	14.9391	14.9799	11.86	9.20006	5.40529	4.40995	11.0908	7.14604	10.1781	14.1749	6.92981	9.43817	10.2453	13.4914	14.0566	19.0279	13.747	10.0735
EVM0003149	greenyellow	Chr14	6588926	6606936	-	--	PREDICTED: uncharacterized protein LOC103929976 [Pyrus x bretschneideri]	2.97504	2.57336	1.87199	1.71028	1.21076	2.00996	1.88333	2.53751	2.10608	1.36668	1.22755	1.41228	0.871446	0.569209	1.01868	0.399684	0.646595	0.82584	0.494165	0.473759	0.875476	0.371761	0.421146	0.412931	0.33505	0.699269	0.545286
EVM0003150	greenyellow	Chr14	4641986	4643225	-	--	PREDICTED: uncharacterized protein LOC103953001 isoform X2 [Pyrus x bretschneideri]	1.97485	1.28005	2.0273	0.440072	0.654295	1.15671	1.48671	1.36795	1.69393	1.01118	0.840102	1.73172	1.88876	1.68596	1.60336	4.26087	3.09567	1.62923	3.10767	2.89062	3.18552	1.62218	2.54521	3.56378	0	3.0819	1.11463
EVM0003152	greenyellow	Chr3	6661786	6663219	+	21.7 kDa class VI heat shock protein OS=Arabidopsis thaliana OX=3702 GN=HSP21.7 PE=2 SV=1	21.7 kDa class VI heat shock protein-like [Pyrus ussuriensis x Pyrus communis]	6.02069	5.18392	3.53757	4.24654	3.69751	3.84813	12.3614	8.75332	8.8286	4.82317	3.86113	8.37068	4.42334	4.35718	5.80535	4.65899	3.53105	4.57064	4.16963	3.14151	6.06103	1.26347	2.9519	2.98381	2.48916	3.03859	1.15973
EVM0003153	greenyellow	Chr13	29388833	29390452	+	Nodulin-related protein 1 OS=Arabidopsis thaliana OX=3702 GN=NRP1 PE=1 SV=1	PREDICTED: RNA-binding protein FUS-like isoform X1 [Pyrus x bretschneideri]	38.6398	43.3766	64.4512	60.9858	49.2505	69.9933	91.3513	74.8523	86.4557	58.6312	55.7084	51.8212	24.076	23.5358	24.89	25.6061	17.1831	24.1936	31.6777	23.8679	33.4473	22.7882	28.1202	22.47	9.53403	9.88869	26.7584
EVM0003166	greenyellow	Chr11	16313420	16319226	-	Protein argonaute 4 OS=Arabidopsis thaliana OX=3702 GN=AGO4 PE=1 SV=2	PREDICTED: protein argonaute 4-like isoform X1 [Pyrus x bretschneideri]	202.831	198.628	200.093	377.111	368.351	361.928	271.545	264.08	245.474	268.362	252.633	191.207	124.079	85.5961	97.2472	131.757	88.0084	113.925	94.9023	78.626	94.1626	65.1735	93.808	92.0987	47.1819	45.8845	67.9788
EVM0003168	green	Chr6	7930528	7931928	-	Dof zinc finger protein DOF4.6 OS=Arabidopsis thaliana OX=3702 GN=DOF4.6 PE=2 SV=2	PREDICTED: dof zinc finger protein DOF4.6-like [Pyrus x bretschneideri]	35.2363	57.1763	132.976	36.019	15.5686	17.0046	27.2407	20.0671	37.3618	46.6893	56.0584	35.7033	22.804	13.5415	28.4597	12.2153	9.9203	13.0467	13.9648	12.3386	12.3227	11.2918	15.9041	15.6201	15.9717	15.1144	31.097
EVM0003177	greenyellow	Chr8	5360821	5364169	+	--	PREDICTED: glucan 1,3-beta-glucosidase A-like [Pyrus x bretschneideri]	2.45381	2.37293	3.93912	10.8965	6.61166	6.80337	28.1695	25.2152	30.3615	3.6211	2.02323	3.63691	1.10184	1.1694	0.915642	0.0768847	0.255674	0.0623386	0	0	0.0417996	0	0	0	0	0.0801734	0
EVM0003184	greenyellow	Chr10	11379481	11389332	+	Autophagy-related protein 2 OS=Arabidopsis thaliana OX=3702 GN=ATG2 PE=2 SV=1	hypothetical protein D8674_003894 [Pyrus ussuriensis x Pyrus communis]	14.8626	13.938	11.9974	12.2489	17.5863	13.1507	18.567	17.2739	16.5376	9.83081	7.03464	7.32725	4.28336	3.10976	2.08423	4.01486	2.81479	3.27988	3.40952	2.44575	3.08711	2.93444	4.48903	4.03968	4.19259	2.97386	2.02065
EVM0003186	greenyellow	Chr15	543383	549277	-	Protein root UVB sensitive 6 OS=Arabidopsis thaliana OX=3702 GN=RUS6 PE=2 SV=1	PREDICTED: protein root UVB sensitive 6-like [Pyrus x bretschneideri]	22.2317	25.9255	31.2732	29.3689	24.8753	23.9457	31.2284	30.5071	29.68	23.6853	19.9544	14.8951	12.9885	10.3326	8.37049	10.4607	8.0386	9.59454	10.4824	8.87454	8.67435	8.42042	8.13832	11.9758	17.1017	7.20257	11.0336
EVM0003193	greenyellow	Chr13	17581941	17585957	+	Kinesin-like protein KIN-10A OS=Arabidopsis thaliana OX=3702 GN=KIN10A PE=1 SV=1	PREDICTED: kinesin-like protein KIN-10A [Pyrus x bretschneideri]	3.22938	2.33825	2.52819	3.43842	3.37032	4.63544	2.7922	3.20163	2.49483	1.69228	2.1267	2.02498	1.43915	1.85861	1.91197	0.504328	0.385517	0.642246	0.392152	0.617514	0.341984	0.253133	0.204342	0.247887	0.278611	0.155081	0.142723
EVM0003197	greenyellow	Chr17	23626548	23630546	+	Double-stranded RNA-binding protein 1 OS=Oryza sativa subsp. japonica OX=39947 GN=DRB1 PE=2 SV=1	double-stranded RNA-binding protein 4-like [Pyrus ussuriensis x Pyrus communis]	2.13149	4.01363	3.65992	4.32031	4.05257	4.30492	3.44792	3.84743	3.53545	0.891998	1.42205	0.705489	1.36099	0.554016	0.552599	0.214213	0.470814	0.56194	0.139577	0	0.159457	0.283004	0.062587	0.159489	0.492009	0.174351	0.172072
EVM0003200	bisque4	Chr9	6515695	6519935	-	Fimbrin-5 OS=Arabidopsis thaliana OX=3702 GN=FIM5 PE=1 SV=1	PREDICTED: fimbrin-5 [Pyrus x bretschneideri]	3.08141	4.93503	4.08895	5.23729	2.57465	3.17235	5.08476	3.06237	7.8983	16.7936	9.83663	8.06011	3.19716	3.41544	3.17749	0.810275	0.298585	0.63184	0.824064	0.859491	0.55062	1.46995	1.79764	2.58309	3.28594	1.56898	1.1745
EVM0003204	greenyellow	Chr15	42386795	42390536	+	BTB/POZ domain-containing protein NPY1 OS=Arabidopsis thaliana OX=3702 GN=NPY1 PE=2 SV=1	PREDICTED: BTB/POZ domain-containing protein NPY1-like [Pyrus x bretschneideri]	4.3931	5.25579	3.70197	11.6709	14.1115	12.7531	16.8697	14.8507	12.6488	10.0769	9.26705	5.41568	6.86318	4.73963	5.6507	4.20409	2.77509	4.00584	2.06572	1.73835	2.57583	1.20807	2.01732	1.98256	1.41037	1.24715	2.00998
EVM0003207	bisque4	Chr9	6013857	6015131	-	Mitogen-activated protein kinase kinase kinase 18 OS=Arabidopsis thaliana OX=3702 GN=MAPKKK18 PE=1 SV=1	PREDICTED: mitogen-activated protein kinase kinase kinase ANP1-like [Pyrus x bretschneideri]	1.97643	3.39534	2.88462	0.563053	0.295457	0.924025	6.0135	3.43316	2.73798	4.9384	3.65372	3.91311	7.27775	7.08311	7.9205	6.39618	1.51321	4.47832	1.67341	2.26234	2.74097	1.40167	1.85367	0.633705	1.31077	1.48371	1.15669
EVM0003215	darkgrey	Chr11	26081693	26082936	+	Metallothionein-like protein type 3 OS=Malus domestica OX=3750 GN=MT2 PE=3 SV=1	metallothionein-like protein type 3 [Pyrus ussuriensis x Pyrus communis]	54.9642	27.139	29.5489	7.67094	17.2705	15.3771	15.9799	16.0189	21.7751	82.476	99.1954	153.21	162.942	219.962	272.826	249.285	460.188	274.668	273.478	289.816	282.134	992.709	740.876	750.931	397.105	1062.46	622.03
EVM0003216	greenyellow	Contig01451	49361	52910	-	Probable ubiquitin-conjugating enzyme E2 24 OS=Arabidopsis thaliana OX=3702 GN=UBC24 PE=1 SV=1	ubiquitin-conjugating enzyme E2 24 [Pyrus ussuriensis x Pyrus communis]	3.00874	1.83715	2.7876	3.2167	1.88488	1.78067	2.6175	3.02001	2.39302	3.94349	3.51407	3.10845	1.25054	1.28572	0.966566	1.00899	0.763713	0.781909	1.18817	0.894207	0.90856	1.31586	1.40044	1.48787	0.945599	1.14127	0.907397
EVM0003221	greenyellow	Chr15	3127996	3131286	+	Putative pentatricopeptide repeat-containing protein At1g31840 OS=Arabidopsis thaliana OX=3702 GN=At1g31840 PE=3 SV=2	pentatricopeptide repeat-containing protein [Pyrus ussuriensis x Pyrus communis]	2.81482	2.89544	3.95048	2.85616	2.53696	2.07937	3.97388	3.12444	3.71435	1.65176	1.75604	2.40534	2.08794	1.17392	1.66866	1.5293	1.08219	1.30383	0.826484	0.901101	1.17548	0.892518	1.14697	1.08676	1.12507	0.939731	2.06599
EVM0003228	green	Chr10	22152902	22154167	+	--	PREDICTED: uncharacterized protein LOC103933752 [Pyrus x bretschneideri]	6.28517	3.11208	5.08192	2.82379	0.231155	0.569644	2.42115	1.67428	1.33121	0.890828	1.80857	1.28968	1.96221	1.39068	2.2003	1.27692	0.528448	0.829591	0.545136	0.468681	1.0326	0.297448	0.144828	0.454498	0.385735	0.44663	0
EVM0003229	greenyellow	Chr13	25245666	25250071	+	--	PREDICTED: uncharacterized protein LOC103944753 [Pyrus x bretschneideri]	5.29594	4.67414	5.99371	6.58491	5.70577	6.23489	7.3437	5.61126	6.76894	4.0516	3.44957	2.28087	2.06112	1.39675	1.96131	1.80732	1.15455	2.15765	1.62244	1.06711	1.32271	1.5517	1.91146	1.70212	2.18754	1.55642	1.85142
EVM0003231	skyblue1	Chr11	30038334	30042457	-	Protein TIME FOR COFFEE OS=Arabidopsis thaliana OX=3702 GN=TIC PE=1 SV=2	PREDICTED: protein TIME FOR COFFEE-like isoform X1 [Pyrus x bretschneideri]	26.3134	45.7972	58.7692	6.37907	3.55071	5.31397	0.61874	0.483629	0.974688	2.14379	1.32035	0.674557	0.301703	0.119821	0.292837	0.687157	0.819702	0.795754	0.921567	0.42661	0.244695	0.630849	1.16877	1.17213	50.0243	8.61547	4.92611
EVM0003240	green	Chr14	575339	582211	-	Potassium channel SKOR OS=Arabidopsis thaliana OX=3702 GN=SKOR PE=1 SV=1	PREDICTED: potassium channel SKOR-like [Pyrus x bretschneideri]	7.09835	8.73095	8.72927	9.43814	5.63339	9.93096	7.54475	5.41208	4.70976	7.85624	8.33848	6.91309	6.23244	3.35088	3.35572	2.82125	1.4948	2.31736	1.04533	1.11562	1.83719	0.669296	1.97972	1.6853	0.507326	0.322778	0.560847
EVM0003244	greenyellow	Chr15	38907890	38910099	-	--	PREDICTED: myosin heavy chain, clone 203-like isoform X1 [Pyrus x bretschneideri]	23.619	30.3501	29.5698	47.5512	27.4016	42.1387	30.7575	16.275	24.436	44.4898	29.6964	25.2217	24.1793	21.2854	21.3404	9.28724	7.16411	8.69208	6.36143	6.3982	7.31223	6.89746	5.84849	7.99221	5.23175	4.02289	7.3499
EVM0003245	skyblue1	Chr5	10297847	10299485	-	Probable BOI-related E3 ubiquitin-protein ligase 3 OS=Arabidopsis thaliana OX=3702 GN=BRG3 PE=1 SV=1	BOI-related E3 ubiquitin-protein ligase 3 [Pyrus ussuriensis x Pyrus communis]	59.097	67.4395	71.9304	3.9111	0.887095	1.89689	4.81329	5.45913	6.32629	3.88934	3.18136	1.78806	1.70019	1.84168	1.14523	0.92305	0.974518	1.38724	2.4925	1.35318	1.77508	2.48746	1.56251	2.30813	52.625	15.5174	3.48879
EVM0003246	greenyellow	Chr4	6809108	6810859	-	--	PREDICTED: serine/arginine repetitive matrix protein 1-like [Pyrus x bretschneideri]	4.15882	2.50423	1.55364	2.55142	2.94211	3.28341	7.48338	8.51023	9.55018	5.44351	6.01507	6.40605	2.90065	3.2579	2.89239	2.38259	2.57572	1.88391	3.7673	3.6967	2.90983	2.14383	3.88067	3.35731	3.30837	3.47866	2.21033
EVM0003248	greenyellow	Chr14	1236971	1239979	+	L-Ala-D/L-amino acid epimerase OS=Populus trichocarpa OX=3694 GN=POPTR_0012s05040g PE=3 SV=2	hypothetical protein C1H46_023805 [Malus baccata]	3.41631	3.02559	2.75421	8.8914	12.3947	9.01823	6.67678	9.78131	4.10927	5.73702	5.80039	6.26401	4.92987	4.19785	3.01768	3.04605	2.50038	2.5184	0.951255	1.21885	1.88736	0.813321	1.28444	1.47896	0.392192	0.457201	0.386563
EVM0003250	green	Chr7	19063263	19070590	-	NAC domain-containing protein 14 OS=Arabidopsis thaliana OX=3702 GN=NAC014 PE=2 SV=1	PREDICTED: NAC domain-containing protein 4-like isoform X1 [Pyrus x bretschneideri]	2.90271	3.18967	4.1844	2.52952	1.7654	2.22613	2.32125	2.58738	1.90237	2.93942	3.01689	2.22364	1.0357	1.59547	1.11011	0.65839	0.42627	0.786668	0.900237	0.700685	0.303969	0.303181	0.493376	1.03527	0.679874	0.225	0.399529
EVM0003255	green	Chr5	13057353	13059817	-	K(+) efflux antiporter 6 OS=Arabidopsis thaliana OX=3702 GN=KEA6 PE=2 SV=1	PREDICTED: K(+) efflux antiporter 6-like isoform X1 [Pyrus x bretschneideri]	2.91208	1.4696	2.71299	3.19999	1.40196	1.66123	2.07875	1.92519	2.45207	2.68411	1.6476	1.95388	0.834181	0.315828	0.5098	1.07562	1.29285	1.43908	1.42356	0.569288	0.188702	0.722046	0.943948	0.931505	1.60588	0.42066	1.71136
EVM0003259	greenyellow	Chr4	23899236	23900165	-	--	hypothetical protein D8674_023713 [Pyrus ussuriensis x Pyrus communis]	3.09885	4.03744	4.68497	3.5689	4.2402	3.62657	6.39875	6.39008	5.04874	3.65138	4.27292	2.78652	2.07658	1.40366	2.76785	2.99325	1.13672	2.49011	1.17177	1.97809	1.91893	1.07901	1.77904	1.66672	5.20202	1.70238	1.7078
EVM0003266	green	Chr11	29981888	29985818	+	--	NF-kappa-B-activating protein [Malus domestica]	20.3948	24.3702	26.5557	16.4272	14.2208	13.0554	17.2359	12.3755	13.8434	13.9411	15.3023	10.0041	8.2512	5.93129	7.5769	6.80283	3.95629	5.96796	4.94397	4.16608	5.51089	5.68667	6.32215	5.13724	9.23125	6.07694	8.45193
EVM0003269	antiquewhite4	Chr6	7361200	7365314	+	Probable lysophospholipase BODYGUARD 3 OS=Arabidopsis thaliana OX=3702 GN=BDG3 PE=2 SV=1	PREDICTED: uncharacterized protein LOC103950692 isoform X2 [Pyrus x bretschneideri]	5.31027	4.99716	7.42404	0.790325	1.62203	1.01509	1.35695	0.955952	1.73398	10.4924	12.7571	6.93827	10.4585	10.9665	12.5193	8.78861	5.41312	8.82664	6.07034	7.58717	6.60529	3.96472	4.80779	6.17722	3.56617	3.17135	6.10667
EVM0003271	darkgrey	Chr3	20151861	20152326	+	--	PREDICTED: uncharacterized protein LOC103961641 isoform X1 [Pyrus x bretschneideri]	0.0761782	0	2.48401	0.321251	0.722498	1.56682	0.382441	2.96247	0.713071	2.65435	0.493101	0.042279	1.3294	0	0.726637	0.0335235	3.12345	0.843573	3.44345	0.226285	0.424058	3.77861	0	0	0.930071	3.83149	4.53604
EVM0003280	greenyellow	Chr15	28246927	28258097	+	Brefeldin A-inhibited guanine nucleotide-exchange protein 5 OS=Arabidopsis thaliana OX=3702 GN=BIG5 PE=1 SV=2	PREDICTED: brefeldin A-inhibited guanine nucleotide-exchange protein 5-like [Pyrus x bretschneideri]	7.06039	7.39316	7.89925	14.2792	13.6301	12.4066	13.4769	12.7225	13.1269	8.52184	6.79557	5.48188	4.36777	2.63413	2.99722	3.24436	1.8511	2.72395	3.27083	2.28473	2.83943	3.10516	3.71014	4.58977	3.70143	2.66844	3.62236
EVM0003281	greenyellow	Chr16	615636	619119	-	Nucleolin 2 OS=Oryza sativa subsp. japonica OX=39947 GN=Os04g0620700 PE=2 SV=2	PREDICTED: LOW QUALITY PROTEIN: nucleolin 1 [Pyrus x bretschneideri]	20.8424	24.4013	20.6302	49.6993	36.7086	33.7935	80.6709	95.0303	84.1492	57.7574	60.6555	44.3496	39.5101	37.5791	29.7864	35.14	32.1707	33.8144	30.1816	26.1654	27.742	19.6568	28.0488	25.9781	20.6631	20.6998	27.3929
EVM0003289	green	Chr3	1792630	1799861	+	Mediator of RNA polymerase II transcription subunit 33B OS=Arabidopsis thaliana OX=3702 GN=MED33B PE=1 SV=1	PREDICTED: mediator of RNA polymerase II transcription subunit 33B-like isoform X2 [Pyrus x bretschneideri]	11.843	12.2354	12.001	13.2059	10.2484	9.56108	9.92899	8.42891	10.8037	8.67496	7.53548	5.46979	3.85928	2.68405	3.60286	3.36827	2.81934	3.6586	4.29058	3.06818	3.17277	3.2278	3.7244	3.92219	4.70702	3.38187	4.04439
EVM0003290	greenyellow	Chr15	22393303	22394903	+	F-box protein SKIP2 OS=Arabidopsis thaliana OX=3702 GN=SKIP2 PE=1 SV=1	F-box protein SKIP2-like [Pyrus ussuriensis x Pyrus communis]	23.2211	23.0329	21.8006	23.0321	20.1464	17.826	38.6229	26.3336	22.0014	74.3192	29.4419	20.2443	10.1048	9.41074	10.7341	13.5447	8.52475	14.0702	8.42179	10.2582	8.99585	9.62926	8.96467	12.0587	23.4801	10.544	15.5699
EVM0003299	green	Chr4	295832	297887	+	Polyketide synthase 5 OS=Rubus idaeus OX=32247 GN=PKS5 PE=1 SV=1	polyketide synthase 5-like [Pyrus ussuriensis x Pyrus communis]	0.651426	1.02024	1.03836	1.09668	1.35563	1.24485	4.80185	3.36243	4.31577	2.69659	3.83043	2.46023	5.99162	4.57201	4.93564	6.98537	7.49762	8.84537	5.9052	8.03576	8.15803	15.8376	22.0349	19.9925	5.31931	9.47705	15.3899
EVM0003301	greenyellow	Contig01410	47970	48854	+	--	hypothetical protein D8674_015455 [Pyrus ussuriensis x Pyrus communis]	0.342082	0.576632	0.857421	3.29828	4.15207	4.63751	1.42688	1.58004	1.1178	2.3055	1.03843	0.649755	0.298902	0.0738575	0	2.80427	2.2367	2.27821	0.647756	0.901985	1.22764	0.751464	0.166925	1.29216	0.220763	0.157053	0.859212
EVM0003303	greenyellow	Chr5	37202890	37205766	+	--	hypothetical protein D8674_025744 [Pyrus ussuriensis x Pyrus communis]	49.678	46.8517	51.3785	73.543	61.7997	65.6176	27.4856	19.1509	28.1267	32.7231	33.7448	23.6082	23.7236	17.8031	19.2663	22.6244	18.2163	18.0676	15.1619	15.2658	15.1292	16.8699	13.8214	14.7814	31.5829	18.8236	18.6508
EVM0003304	green	Chr11	21297557	21302539	+	Fimbrin-1 OS=Arabidopsis thaliana OX=3702 GN=FIM1 PE=1 SV=2	PREDICTED: fimbrin-1-like [Pyrus x bretschneideri]	6.71378	6.66967	5.09373	0.656135	0.955264	0.452545	0.464541	0.670615	0.4996	0.932785	1.09283	0.556312	1.0305	0.981574	0.744154	0.47051	0.485109	0.533366	0.9868	0.641159	0.703666	0.365563	0.862906	0.662143	1.00723	1.05391	0.66123
EVM0003307	greenyellow	Chr2	24185878	24189699	-	Lycopene epsilon cyclase, chloroplastic OS=Arabidopsis thaliana OX=3702 GN=LUT2 PE=1 SV=2	PREDICTED: lycopene epsilon cyclase, chloroplastic [Pyrus x bretschneideri]	9.54812	10.363	8.58373	20.0301	16.2522	22.4305	11.202	10.47	8.27203	6.80414	7.59783	9.46903	6.49938	6.64551	6.2841	6.98414	5.01635	6.25295	3.12639	4.56343	4.81795	4.15977	6.4293	6.27615	0.927009	2.31745	2.34672
EVM0003312	green	Chr5	18575078	18575853	+	--	hypothetical protein C1H46_018118 [Malus baccata]	0.398404	0.146859	0.607678	0.967596	1.66811	2.49533	1.96667	1.99856	1.65245	2.45715	2.11106	1.67537	2.57925	2.7742	3.13747	1.51512	2.02912	2.17779	3.28486	1.71952	2.71584	0.696354	2.21334	1.29709	4.59379	3.95567	5.7452
EVM0003317	bisque4	Chr2	20603194	20606570	+	Sulfite exporter TauE/SafE family protein 3 OS=Arabidopsis thaliana OX=3702 GN=At2g25737 PE=2 SV=1	PREDICTED: uncharacterized protein LOC103941518 isoform X1 [Pyrus x bretschneideri]	1.22601	2.03365	3.82809	1.12704	1.43709	1.24336	0.236138	6.64224	10.105	20.1581	1.81052	5.23791	7.28189	3.61828	6.91104	0.387052	0	0.401214	0	0	0.0900754	0	0	0	0.0583435	0	0
EVM0003319	greenyellow	Chr12	4423191	4424563	+	Pescadillo homolog OS=Arabidopsis thaliana OX=3702 GN=PES PE=1 SV=1	PREDICTED: uncharacterized protein LOC103935322 [Pyrus x bretschneideri]	55.8404	78.3484	72.2181	79.8924	82.8791	72.0248	72.6626	75.8628	66.2671	65.2612	62.2116	39.3648	25.2708	22.4352	13.228	30.0563	19.7028	25.7294	26.8906	27.3615	26.6876	24.3254	29.4817	32.9781	24.9802	19.5731	32.5306
EVM0003322	green	Chr4	1375106	1397528	-	Protein NO VEIN OS=Arabidopsis thaliana OX=3702 GN=NOV PE=1 SV=1	hypothetical protein D8674_025310 [Pyrus ussuriensis x Pyrus communis]	8.78494	8.70663	8.19714	8.11141	7.27399	6.31423	5.35409	4.48528	5.02598	4.60704	3.42276	2.19019	1.54196	0.978213	0.867677	1.44363	0.867012	1.1916	1.18751	0.751278	0.947199	0.799978	1.37071	1.2683	1.22083	0.948392	0.828895
EVM0003326	green	Chr8	6676027	6678619	+	Auxin transporter-like protein 3 OS=Medicago truncatula OX=3880 GN=LAX3 PE=2 SV=1	PREDICTED: auxin transporter-like protein 3 [Pyrus x bretschneideri]	18.2663	22.3966	18.6368	12.2573	5.38541	3.72321	3.41428	3.29455	4.50855	7.87958	6.14122	5.43528	2.65244	4.28045	2.85766	2.31903	1.76032	1.84917	2.16943	1.48777	2.56008	0.814954	0.884186	1.46978	0.277314	0.465246	1.18502
EVM0003327	greenyellow	Chr5	4018735	4019518	+	--	hypothetical protein DVH24_011393 [Malus domestica]	0.114483	0.266021	0.712633	6.12575	17.869	29.061	7.1653	6.27777	4.91725	2.50961	0.794134	1.84381	8.42408	4.29273	7.06952	6.16889	5.58073	7.10092	1.02783	1.89917	1.38454	1.11586	1.18336	0.788955	0.158598	0.572657	1.20582
EVM0003337	greenyellow	Chr9	12572208	12582708	+	--	dentin sialophosphoprotein [Pyrus ussuriensis x Pyrus communis]	17.6735	25.1731	23.4898	24.2181	22.2969	22.5674	25.0418	23.4098	23.1835	15.249	15.2689	9.4627	5.03076	4.08371	3.71546	6.07436	2.98648	6.01769	5.91892	3.4449	3.66758	3.85507	4.75929	4.95721	7.87262	4.01594	5.27258
EVM0003340	greenyellow	Chr17	10020274	10021524	+	--	PREDICTED: leucine-rich repeat receptor-like kinase protein FLORAL ORGAN NUMBER1 [Pyrus x bretschneideri]	1.37177	0.999475	1.39047	17.1139	9.9696	9.89803	2.72286	5.32496	2.91223	9.08081	7.76756	5.49735	5.00445	3.54634	3.22017	1.81893	0.992293	2.13369	0.492522	0.0753667	0.249788	0.480485	0.417493	0.599067	0.0548507	0	0.866176
EVM0003344	antiquewhite4	Chr11	6872760	6875741	+	--	PREDICTED: PGR5-like protein 1B, chloroplastic [Pyrus x bretschneideri]	1.06875	3.89864	2.70078	0.602027	1.89407	0.958221	2.63129	2.42689	2.05816	0.104119	1.07928	0.952703	0.891283	1.30607	0.533486	0.799192	1.08803	0.820234	1.73014	1.5046	0.86427	2.45857	0.345193	2.43155	3.31216	2.60583	2.96477
EVM0003361	bisque4	Chr13	32082805	32085708	-	Probable peroxygenase 4 OS=Arabidopsis thaliana OX=3702 GN=PXG4 PE=1 SV=1	hypothetical protein C1H46_023975 [Malus baccata]	2.66017	2.02344	0.767006	1.63903	0.290179	0.518741	2.2752	4.27133	2.20908	4.00327	2.80709	2.63153	3.65742	3.14667	3.40214	1.25055	1.35511	1.61125	1.68512	2.41882	2.27454	0.720605	0.9443	1.47664	1.61911	1.72441	1.55796
EVM0003364	antiquewhite4	Chr3	7842926	7843789	+	ATP synthase gamma chain 1, chloroplastic OS=Arabidopsis thaliana OX=3702 GN=ATPC1 PE=1 SV=1	ATP synthase gamma chain [Pyrus ussuriensis x Pyrus communis]	0.551136	0.223548	0.482822	0.456783	1.3299	0.194686	0.766014	0.486267	0.877459	1.73975	1.7938	1.31641	3.36182	3.16771	2.19862	1.36997	0.972838	1.24176	0.793124	0.306411	0.904257	0.415344	0.8884	0.557206	0.481104	0.175554	0.788331
EVM0003365	bisque4	Chr15	32550932	32551929	+	Umecyanin OS=Armoracia rusticana OX=3704 PE=1 SV=1	PREDICTED: blue copper protein-like [Pyrus x bretschneideri]	0	0.369006	1.32333	0.634415	0.759714	1.12082	3.43246	3.68862	4.15906	5.02591	3.37707	1.88433	2.4992	1.58795	2.17263	0.865943	0.62418	1.10883	0.167461	0.348064	0.454241	0.0740588	0.422965	0.414878	0.519482	0.184634	2.07865
EVM0003368	skyblue1	Chr16	6552249	6552986	-	TLC domain-containing protein At5g14285 OS=Arabidopsis thaliana OX=3702 GN=At5g14285 PE=2 SV=1	PREDICTED: TLC domain-containing protein At5g14285 [Pyrus x bretschneideri]	17.2078	43.6579	107.549	4.64238	3.91133	2.65856	2.48412	2.20053	3.63673	10.1474	17.9311	6.53869	10.629	5.5613	13.2005	10.2081	5.36172	10.0654	4.33008	4.04364	3.67444	8.3583	10.457	9.45194	19.3193	9.23237	28.683
EVM0003374	skyblue1	Chr8	6206556	6207542	+	--	PREDICTED: uncharacterized protein LOC103956985 [Pyrus x bretschneideri]	3.96955	2.29568	1.56704	0.979234	0.611822	0.805984	0.850695	0.533854	0.6015	2.41705	0.790739	1.30511	1.08462	0.849669	0.862543	0.509838	0.55978	0.950328	0.420921	0.837009	0.449468	1.24491	2.62488	1.47271	2.68093	3.45525	2.14901
EVM0003383	green	Chr6	8642043	8642834	+	--	PREDICTED: subtilisin-like protease SBT2.5 isoform X1 [Pyrus x bretschneideri]	1.29414	0.844419	1.08087	2.70271	2.4524	2.41745	1.83344	2.75312	1.54735	11.9164	6.54114	8.57467	14.5862	16.2686	9.09614	6.94132	9.61755	8.12043	8.7194	16.3125	18.4592	11.3547	17.3807	17.8969	6.32382	5.77891	5.68337
EVM0003385	greenyellow	Chr11	27829086	27830452	+	EP1-like glycoprotein 2 OS=Arabidopsis thaliana OX=3702 GN=At1g78830 PE=1 SV=1	PREDICTED: epidermis-specific secreted glycoprotein EP1-like [Pyrus x bretschneideri]	5.59419	7.48401	12.5099	33.3959	17.7667	27.8151	55.1126	90.7171	48.5444	5.6926	2.27176	3.20841	0.554323	2.55807	1.91095	0.09831	0.140265	0	0.0981694	0.143044	0.324338	0	0.254385	0.142875	0.0377805	0.140049	0.134731
EVM0003386	bisque4	Chr6	9405002	9405786	+	Disease resistance response protein 206 OS=Pisum sativum OX=3888 GN=PI206 PE=1 SV=2	PREDICTED: disease resistance response protein 206-like [Pyrus x bretschneideri]	2.15533	2.87532	9.00286	0.996734	1.16453	0.829884	5.38753	3.10459	3.94821	16.0216	14.4137	10.9063	17.6191	24.8205	25.9076	5.18854	4.61122	4.78838	2.15308	4.09942	3.18007	5.33884	7.80046	6.06517	2.10309	2.47725	5.4951
EVM0003387	bisque4	Chr16	7097995	7099343	+	Chlorophyll a-b binding protein, chloroplastic OS=Petunia hybrida OX=4102 PE=2 SV=1	PREDICTED: chlorophyll a-b binding protein, chloroplastic [Pyrus x bretschneideri]	77.0084	72.6763	67.1206	429.943	405.929	456.467	198.327	243.537	162.347	262.756	417.438	366.643	304.414	303.6	340.169	262.762	208.194	229.796	97.434	128	133.187	117.6	188.333	178.821	23.7831	38.5988	83.0037
EVM0003393	green	Chr3	27040117	27049562	-	Trans-cinnamate 4-monooxygenase OS=Glycyrrhiza echinata OX=46348 GN=CYP73A14 PE=2 SV=1	PREDICTED: trans-cinnamate 4-monooxygenase-like isoform X1 [Pyrus x bretschneideri]	3.69305	3.32185	5.45208	5.72887	2.01853	3.28555	2.55903	2.01716	3.59196	3.26224	3.17221	3.18694	1.72212	1.78915	2.4177	2.31616	1.12197	2.39679	0.422125	0.437401	0.43259	0.502132	0.708479	0.486323	0.459305	0.900559	0.458523
EVM0003394	greenyellow	Chr17	5963516	5964549	+	LOB domain-containing protein 41 OS=Arabidopsis thaliana OX=3702 GN=LBD41 PE=2 SV=1	LOB domain-containing protein 41-like [Pyrus ussuriensis x Pyrus communis]	182.212	131.571	85.5562	17.2862	51.0429	40.5489	208.245	295.578	148.02	13.7816	12.2191	14.6466	22.8271	26.3687	21.4978	49.9305	55.3025	47.9353	22.8083	18.0327	22.1203	75.4003	61.334	63.9535	21.9472	37.5304	44.9245
EVM0003397	greenyellow	Chr12	23153477	23158423	+	Benzyl alcohol O-benzoyltransferase OS=Nicotiana tabacum OX=4097 GN=HSR201 PE=1 SV=1	PREDICTED: benzyl alcohol O-benzoyltransferase-like [Pyrus x bretschneideri]	1.68209	3.53119	4.78287	5.20769	2.11234	3.66641	4.51527	6.0518	3.90406	18.0305	22.7767	21.5342	23.0527	18.8684	20.2781	24.7286	21.9901	23.2345	27.0738	29.891	28.9538	51.2973	50.7705	53.5954	25.2158	39.1097	71.8326
EVM0003399	greenyellow	Contig01090	28437	41029	-	--	PREDICTED: trafficking protein particle complex subunit 8-like [Pyrus x bretschneideri]	7.17506	9.40166	11.0405	6.75325	6.64503	6.52739	10.4979	9.33487	8.70273	6.04348	5.05754	3.68648	3.60148	1.82756	1.87249	3.56024	1.40825	3.3875	3.72152	2.53756	2.50593	2.48556	2.93257	3.50317	4.75516	2.64695	3.4614
EVM0003400	greenyellow	Chr13	22473488	22475349	+	Xyloglucan 6-xylosyltransferase 2 OS=Arabidopsis thaliana OX=3702 GN=XXT2 PE=1 SV=1	PREDICTED: xyloglucan 6-xylosyltransferase 2-like [Pyrus x bretschneideri]	9.18919	12.7508	13.3192	12.7226	7.4461	10.2375	12.7372	12.6366	13.9232	25.0779	26.2801	23.8384	29.9536	44.2656	30.9628	69.1277	72.0079	69.8661	57.2929	63.0279	58.7566	54.7896	55.4798	53.6351	73.7269	45.5399	66.6749
EVM0003407	greenyellow	Chr9	1007226	1010808	-	Transcription factor GTE12 OS=Arabidopsis thaliana OX=3702 GN=GTE12 PE=2 SV=2	hypothetical protein D8674_036293 [Pyrus ussuriensis x Pyrus communis]	14.238	11.8165	12.5392	25.9057	19.7562	21.7302	10.2402	8.37096	10.4109	14.4346	11.5456	8.59211	9.81681	7.39875	7.35935	6.05624	4.06206	5.20697	3.97484	4.73188	5.44896	5.10263	6.76536	6.72145	7.50265	4.39387	5.63568
EVM0003410	darkgrey	Chr4	18288204	18289917	-	Expansin-A4 OS=Arabidopsis thaliana OX=3702 GN=EXPA4 PE=1 SV=1	expansin [Pyrus ussuriensis x Pyrus communis]	237.163	285.711	307.951	57.5789	34.779	33.6146	70.9152	94.7338	96.091	268.522	346.172	208.973	228.238	246.759	290.736	287.246	310.845	357.509	553.674	504.961	537.417	673.896	702.03	763.723	1025.82	767.258	1161.6
EVM0003411	green	Chr10	25023954	25031293	-	Cullin-4 OS=Arabidopsis thaliana OX=3702 GN=CUL4 PE=1 SV=1	PREDICTED: cullin-4 [Pyrus x bretschneideri]	41.4875	44.4777	56.666	51.5426	47.1411	49.996	45.1489	41.3234	44.0348	32.9946	31.5014	22.6319	19.2327	14.6209	15.3507	16.469	12.7448	15.8144	14.2678	10.6161	13.3544	12.7395	14.6791	16.6039	21.7522	14.399	19.1293
EVM0003426	green	Chr10	3548320	3557156	+	Putative 1-phosphatidylinositol-3-phosphate 5-kinase FAB1D OS=Arabidopsis thaliana OX=3702 GN=FAB1D PE=3 SV=1	hypothetical protein DVH24_037622 [Malus domestica]	2.32657	2.84293	3.02337	1.3074	0.919907	0.813242	1.14185	0.916296	1.01161	1.30003	1.31239	1.14695	0.617195	0.800317	0.855326	0.547181	0.258077	0.880119	0.699405	0.77248	0.932363	0.41209	0.84461	0.711102	0.47007	0.791515	0.654892
EVM0003429	bisque4	Chr5	32158985	32160683	-	B-box zinc finger protein 19 OS=Arabidopsis thaliana OX=3702 GN=BBX19 PE=1 SV=1	PREDICTED: B-box zinc finger protein 19-like isoform X2 [Pyrus x bretschneideri]	3.64316	4.84156	3.45642	2.44655	2.85977	3.16817	5.40555	2.91862	5.81572	5.37583	6.37549	6.29634	6.15389	10.233	6.44791	5.4804	3.49836	4.20761	1.5654	4.84756	0	1.51287	2.5633	2.86987	1.89105	1.95455	3.0402
EVM0003432	bisque4	Chr15	1285951	1287943	-	Disease resistance protein RPV1 OS=Vitis rotundifolia OX=103349 GN=RPV1 PE=1 SV=1	PREDICTED: toll/interleukin-1 receptor-like protein [Pyrus x bretschneideri]	1.57643	3.18617	3.79802	7.10992	3.60912	8.05695	6.27119	8.64853	5.68104	15.7377	9.69913	14.8066	3.50432	2.47657	1.71226	1.22762	1.41972	0.968919	0.846379	1.46593	2.2371	1.51321	1.08216	0.270356	0.962134	1.33308	1.01376
EVM0003433	greenyellow	Chr3	19763910	19765701	-	Glucan endo-1,3-beta-glucosidase 14 OS=Arabidopsis thaliana OX=3702 GN=At2g27500 PE=2 SV=2	glucan endo-1,3-beta-glucosidase 14-like [Pyrus ussuriensis x Pyrus communis]	253.699	349.266	484.398	623.736	456.399	524.354	405.945	402.145	450.909	300.419	345.397	216.51	154.324	128.634	144.671	162.843	118.297	147.248	85.2819	71.9365	77.641	55.2718	66.2964	71.1936	39.0852	38.033	100.362
EVM0003435	green	Chr2	14328422	14332131	+	--	hypothetical protein D8674_020408 [Pyrus ussuriensis x Pyrus communis]	14.4747	18.0461	27.2543	14.0988	9.83544	9.01302	10.6232	9.21955	10.2534	10.5323	11.8368	7.1645	6.77791	5.39668	4.02465	5.69596	4.72291	5.25599	5.54063	4.02271	3.89729	4.00379	5.43526	5.14915	9.53316	5.13237	6.73896
EVM0003436	skyblue1	Chr1	5962409	5965595	+	Transcription factor bHLH154 OS=Arabidopsis thaliana OX=3702 GN=BHLH154 PE=1 SV=1	PREDICTED: transcription factor bHLH111-like [Pyrus x bretschneideri]	9.63738	16.5266	24.4762	1.8161	0.878913	0.780659	3.11626	3.24751	4.67366	5.5151	5.79558	8.30103	3.39144	3.71527	2.8677	4.0461	5.24677	3.88274	6.62134	8.08222	8.64563	8.31707	8.01328	7.93133	19.6427	11.9487	9.55413
EVM0003438	green	Chr15	19689864	19693162	+	LRR receptor-like serine/threonine-protein kinase HSL2 OS=Arabidopsis thaliana OX=3702 GN=HSL2 PE=1 SV=1	PREDICTED: LRR receptor-like serine/threonine-protein kinase HSL2 [Pyrus x bretschneideri]	40.1313	39.0254	49.4801	35.0864	15.9362	19.0537	30.2498	23.657	27.1686	31.1565	27.1318	25.8625	15.9132	13.3666	16.2876	15.9846	8.49858	14.365	5.10724	3.89927	5.39264	2.84799	6.42404	6.50368	1.53639	2.30727	4.40639
EVM0003439	green	Chr6	22450913	22453466	+	Tobamovirus multiplication protein 2B OS=Arabidopsis thaliana OX=3702 GN=TOM2B PE=2 SV=2	tobamovirus multiplication protein 2B [Pyrus ussuriensis x Pyrus communis]	8.36323	3.9084	0	7.19196	7.9158	8.42153	3.34621	1.60933	6.62305	10.3316	11.7398	15.6626	9.83487	30.0782	10.6036	9.66757	16.7007	20.1351	10.5471	12.7212	25.9243	10.5266	10.4982	5.06166	3.97104	8.97243	11.3178
EVM0003452	green	Contig00513_ERROPOS124249_plus	21712	22969	-	NAC domain-containing protein 100 OS=Arabidopsis thaliana OX=3702 GN=NAC100 PE=2 SV=1	NAC domain-containing protein 100-like [Pyrus ussuriensis x Pyrus communis]	28.2236	112.592	139.012	2.52818	0	1.19503	0.22778	0.750764	0.260958	1.53602	0.0632934	0.151637	0	0.0768649	0.386406	2.65573	1.23294	1.9207	0.889056	1.23337	0.0676087	0.712414	0.189114	0.153423	0.0401616	0.114345	0.16319
EVM0003460	antiquewhite4	Chr7	26654743	26656164	+	Short-chain dehydrogenase TIC 32, chloroplastic OS=Pisum sativum OX=3888 GN=TIC32 PE=1 SV=1	PREDICTED: short-chain dehydrogenase TIC 32, chloroplastic-like [Pyrus x bretschneideri]	29.5872	20.6607	21.2246	28.897	31.4343	25.7843	25.835	33.7183	27.496	47.873	62.8102	60.2936	78.7212	58.191	75.9495	55.5994	49.4111	47.9318	19.3486	26.4173	26.6291	22.1321	30.2898	22.1322	5.73336	18.4516	20.6522
EVM0003462	greenyellow	Chr12	2666174	2671687	+	--	PREDICTED: FRIGIDA-like protein 5 isoform X1 [Pyrus x bretschneideri]	8.77469	10.2079	10.4572	6.01476	5.94632	5.21969	10.4048	10.3786	9.47409	4.49166	4.16888	2.8217	1.74543	1.2369	1.32027	2.55367	1.62247	2.44208	2.06449	1.28029	1.31546	0.874749	1.25186	1.36817	4.49429	1.45194	1.78684
EVM0003464	pink	Chr5	21711707	21715807	-	ATP-dependent Clp protease proteolytic subunit-related protein 1, chloroplastic OS=Arabidopsis thaliana OX=3702 GN=CLPR1 PE=1 SV=1	PREDICTED: ATP-dependent Clp protease proteolytic subunit-related protein 1, chloroplastic-like [Pyrus x bretschneideri]	40.5531	44.2051	41.9927	30.1122	31.6996	34.2595	28.4674	27.4913	30.3786	23.5001	27.0216	22.8755	20.2859	20.1659	21.1455	24.8583	21.4638	19.8848	21.7823	19.0191	21.4121	22.0877	25.6818	24.9181	100.858	45.988	30.7443
EVM0003473	greenyellow	Chr11	11545098	11552254	-	Pleiotropic drug resistance protein 2 OS=Nicotiana plumbaginifolia OX=4092 GN=PDR2 PE=2 SV=1	pleiotropic drug resistance protein 2-like [Pyrus ussuriensis x Pyrus communis]	14.0008	18.0146	34.4288	22.7551	9.56479	15.0681	22.3142	32.0509	22.557	27.0681	10.1413	10.3799	2.6129	3.18554	2.05428	1.2761	0.942263	1.28749	0.942856	1.07951	1.19965	0.573389	0.933259	1.00969	1.71144	1.11875	1.00417
EVM0003475	greenyellow	Chr13	23907932	23909291	-	--	PREDICTED: cell wall / vacuolar inhibitor of fructosidase 1 [Pyrus x bretschneideri]	0.189626	0.380401	0.226172	0.351557	0.217592	0.324369	0.725697	1.10204	0.479112	6.74033	1.11382	1.39597	2.61545	3.96874	2.21338	12.8455	13.8777	19.1755	98.9661	79.4001	83.951	58.5067	54.3759	52.9672	77.3539	86.2339	61.3965
EVM0003482	green	Chr16	21360935	21364037	+	--	PREDICTED: uncharacterized protein LOC103935176 [Pyrus x bretschneideri]	4.01312	2.85301	2.1237	1.98241	1.59227	1.22082	1.47306	1.37513	1.44165	1.5881	0.935259	1.40433	0.770628	0.925185	1.41163	0.698625	0.844545	0.491718	0.552136	0.185357	0.442699	0.315267	0.515036	0.512933	0	0.330648	0.489214
EVM0003487	mediumpurple2	Contig00155_ERROPOS574688	78535	79113	-	--	PREDICTED: uncharacterized protein LOC103965224 [Pyrus x bretschneideri]	1.2427	1.61652	1.58899	1.46436	0.731383	1.85102	1.30265	0.804683	0.800619	2.49405	3.43964	1.73336	0.971906	0.598893	1.67198	0.795347	0.874029	0.787132	0	0.537851	0.532245	0	0.374163	0.377819	0.405416	0	0.365295
EVM0003489	antiquewhite4	Chr10	6756018	6757406	-	3-ketoacyl-CoA synthase 4 OS=Arabidopsis thaliana OX=3702 GN=KCS4 PE=2 SV=1	PREDICTED: 3-ketoacyl-CoA synthase 4-like [Pyrus x bretschneideri]	1.87716	1.12126	1.31349	1.08216	2.95605	2.36399	1.14386	1.15193	1.23879	17.3585	25.4093	13.0145	16.0965	11.7888	17.2643	25.0702	13.3118	23.0265	10.6435	13.1313	12.9036	9.22003	11.9586	12.0947	5.21114	6.85482	13.9264
EVM0003492	green	Chr5	24050821	24056119	-	PI-PLC X domain-containing protein At5g67130 OS=Arabidopsis thaliana OX=3702 GN=At5g67130 PE=1 SV=1	PI-PLC X domain-containing protein [Pyrus ussuriensis x Pyrus communis]	25.8399	37.3695	33.163	6.7474	5.38802	4.76936	4.82304	4.72398	6.29814	12.6607	13.9836	11.1683	12.9175	11.3521	10.8738	11.13	6.60251	8.23031	5.1885	6.02938	6.32505	4.18459	5.31759	4.70214	16.0381	7.48145	4.27319
EVM0003496	darkgrey	Chr13	17760804	17762194	-	Protein LIGHT-DEPENDENT SHORT HYPOCOTYLS 4 OS=Arabidopsis thaliana OX=3702 GN=LSH4 PE=1 SV=1	hypothetical protein DVH24_001863 [Malus domestica]	0	0.218062	0.090522	0.3541	0.238808	0.174562	0.32741	0.355537	0.312591	0.812645	1.13204	0.631845	0.921784	1.06622	0.79442	1.62165	2.09978	1.60161	2.69367	3.53412	2.43468	3.34461	4.72946	3.87021	7.93694	7.47617	7.28426
EVM0003498	floralwhite	Chr1	12441334	12451986	+	Rust resistance kinase Lr10 OS=Triticum aestivum OX=4565 GN=LRK10 PE=2 SV=1	PREDICTED: rust resistance kinase Lr10-like [Pyrus x bretschneideri]	4.38474	6.95382	7.27315	5.5009	3.30227	5.0097	5.13892	5.7756	1.65593	17.5805	18.0343	16.9095	9.4283	7.54428	7.79027	11.0402	7.714	7.70945	4.92953	7.0962	7.43895	6.25727	8.43997	7.81748	4.06982	2.9811	5.229
EVM0003503	green	Chr17	24242089	24245169	+	Protein STABILIZED1 OS=Arabidopsis thaliana OX=3702 GN=STA1 PE=1 SV=1	pre-mRNA-processing factor 6-like [Pyrus ussuriensis x Pyrus communis]	27.4212	35.0019	38.1476	34.8836	26.8112	27.1161	19.2307	18.9322	18.7863	23.0814	22.6909	15.6917	11.8958	7.98328	9.23058	11.4897	6.94222	9.8722	7.01025	6.89225	6.71957	8.35188	9.77637	11.3472	15.3324	7.55521	14.5225
EVM0003516	greenyellow	Chr1	95097	96847	+	Gluconokinase OS=Arabidopsis thaliana OX=3702 GN=At2g16790 PE=2 SV=2	PREDICTED: probable gluconokinase [Pyrus x bretschneideri]	0	0.581291	0	0.801532	0.963132	0.723718	0.815403	0.409141	0.170484	0.615822	0.448434	1.16363	2.1237	1.51848	2.92084	2.09398	1.40773	3.03632	2.0052	3.68189	3.25742	2.74924	2.8772	2.5978	2.12138	3.3682	3.35586
EVM0003518	bisque4	Chr10	19314960	19315610	-	--	hypothetical protein D8674_003030 [Pyrus ussuriensis x Pyrus communis]	2.17488	0.791154	2.26027	1.45425	2.83891	3.31932	4.42212	2.22904	3.0182	4.72779	5.11057	5.026	3.53616	1.14824	3.33622	2.00964	1.5473	4.25805	1.84408	1.77075	3.00115	1.00261	2.35369	1.49868	0.980592	1.32006	0.484632
EVM0003519	green	Chr6	1960237	1965318	-	--	PREDICTED: uncharacterized protein LOC103938513 [Pyrus x bretschneideri]	186.967	218.46	190.617	210.271	236.008	207.318	92.1567	92.1887	102.532	76.2412	73.8545	64.0213	64.127	55.8932	46.2035	47.9566	39.9586	35.0996	28.782	27.4655	31.9333	16.0381	20.8909	21.785	24.8603	15.8349	19.1728
EVM0003520	greenyellow	Chr3	24131488	24134640	-	Probable protein phosphatase 2C 4 OS=Arabidopsis thaliana OX=3702 GN=PLL5 PE=2 SV=1	PREDICTED: probable protein phosphatase 2C 23 [Pyrus x bretschneideri]	2.8946	3.89691	4.21445	9.98793	11.063	12.3015	15.5674	19.2189	9.19891	22.3362	8.52262	6.56689	2.76783	2.61403	1.4323	4.42319	2.83285	5.25803	3.70011	3.95628	3.34414	3.4093	3.05383	3.60906	6.37519	3.67704	4.55195
EVM0003522	antiquewhite4	Chr9	273126	274264	-	Peroxidase 55 OS=Arabidopsis thaliana OX=3702 GN=PER55 PE=1 SV=1	peroxidase 55-like [Pyrus ussuriensis x Pyrus communis]	0.492389	0.314152	0.718024	0.80314	0.924037	0.435011	0.967361	0.2361	0.513802	10.8363	19.437	11.5307	10.841	11.0147	14.8369	10.5338	8.63779	8.35072	4.57645	6.85531	5.87911	4.79559	8.7065	5.71095	2.43462	3.9149	9.88679
EVM0003525	bisque4	Chr3	21918029	21920149	-	UDP-xylose transporter 1 OS=Arabidopsis thaliana OX=3702 GN=UXT1 PE=1 SV=1	membrane protein [Pyrus ussuriensis x Pyrus communis]	19.4328	13.9922	17.2818	17.0125	13.1259	13.0653	63.7345	53.4576	38.5226	35.3636	18.2133	10.781	30.8673	17.1847	36.2083	2.49791	2.6177	4.07502	0.248926	0	0	0	0	0.0451186	0.0620446	0	0
EVM0003526	greenyellow	Contig00284	58322	76487	-	--	PREDICTED: uncharacterized protein LOC103965040 [Pyrus x bretschneideri]	5.11468	8.76763	1.02059	6.66621	5.92604	3.74241	5.89204	3.53633	4.89422	1.11473	5.32214	5.43594	0.840943	2.71414	1.86761	3.75288	2.80155	2.42093	1.39325	1.51284	2.32898	0.818015	1.74058	2.35665	1.99974	1.96795	2.95117
EVM0003528	greenyellow	Chr13	21120745	21124790	-	NEDD8-activating enzyme E1 catalytic subunit OS=Arabidopsis thaliana OX=3702 GN=ECR1 PE=1 SV=2	PREDICTED: NEDD8-activating enzyme E1 catalytic subunit-like [Pyrus x bretschneideri]	45.5993	50.376	51.5313	89.6238	119.1	111.522	72.6959	69.8964	74.9145	38.1887	40.8026	36.2536	44.0352	43.1633	34.8029	45.8799	32.3463	40.7167	37.0284	30.3823	29.9335	22.0075	22.8826	22.5776	27.4061	22.5452	25.5215
EVM0003529	green	Chr8	25377434	25384255	-	Auxilin-like protein 1 OS=Arabidopsis thaliana OX=3702 GN=AUL1 PE=2 SV=2	auxilin-like protein 1 [Malus domestica]	11.5873	13.4238	22.3279	17.0904	11.4279	12.8293	11.3021	9.04283	10.5765	13.3294	14.0344	7.54676	5.34386	3.40528	4.00717	6.80104	3.2633	6.28212	6.03207	4.51528	4.15112	4.20453	5.74168	5.70277	10.8341	4.8641	9.14522
EVM0003532	greenyellow	Chr1	3744878	3747661	+	Protein NETWORKED 4A OS=Arabidopsis thaliana OX=3702 GN=NET4A PE=2 SV=1	PREDICTED: protein NETWORKED 4A isoform X1 [Pyrus x bretschneideri]	9.10583	7.51579	5.49399	43.3661	36.0653	34.4054	13.0368	12.1986	11.266	8.99398	7.67658	5.77956	9.39694	6.54456	11.0652	2.65522	1.50321	1.91996	1.26581	0.846582	1.20484	0.442109	0.872904	0.643948	0.192267	0.353581	0.916413
EVM0003540	green	Chr13	16733416	16740352	+	--	PREDICTED: uncharacterized protein LOC103941624 [Pyrus x bretschneideri]	43.4756	37.5862	32.9742	25.3843	24.5127	22.4742	30.7983	26.5985	33.6131	27.0192	20.4779	19.4758	12.8333	9.13638	10.6769	11.1186	8.25646	10.9074	10.3798	7.47206	7.76686	8.7083	9.64094	11.0429	15.9061	10.0972	8.17371
EVM0003541	greenyellow	Chr3	7050444	7051265	-	Vascular-related unknown protein 1 OS=Arabidopsis thaliana OX=3702 GN=VUP1 PE=2 SV=1	PREDICTED: uncharacterized protein LOC103948780 isoform X1 [Pyrus x bretschneideri]	3.41022	10.2765	10.0973	0	0	0.0939974	0	0.42329	0.332393	3.86363	6.33431	4.59089	7.16356	9.27386	5.52292	11.2804	14.2729	14.2303	14.5556	14.1931	10.8571	17.3027	16.6563	10.4746	15.6714	14.2147	11.8719
EVM0003547	greenyellow	Chr15	33494107	33495429	+	--	PREDICTED: uncharacterized protein LOC103930780 [Pyrus x bretschneideri]	3.2253	4.43676	11.9176	3.09769	2.80794	7.92039	3.91602	6.15365	5.79957	6.17938	10.3924	8.23171	13.2876	14.7494	4.43397	10.5534	6.30149	10.4631	10.0455	10.6349	5.37091	6.93346	6.33884	13.1668	10.7207	6.50483	23.214
EVM0003553	green	Chr4	1097380	1098512	-	--	PREDICTED: F-box protein FBW2-like [Pyrus x bretschneideri]	12.0698	13.5586	17.6215	4.43467	4.21731	3.81006	3.75955	4.28384	4.44272	4.72769	5.73835	5.43539	2.92453	3.30057	5.40922	2.54726	2.45847	2.90874	2.82299	2.9154	2.92216	1.99892	2.08433	3.048	2.40817	1.87992	1.46679
EVM0003572	green	Chr2	28901920	28905924	+	Ankyrin repeat-containing protein At5g02620 OS=Arabidopsis thaliana OX=3702 GN=At5g02620 PE=1 SV=1	PREDICTED: ankyrin repeat-containing protein At5g02620-like [Pyrus x bretschneideri]	61.5189	63.9607	52.261	32.9005	26.1961	28.1318	28.6186	26.2925	26.2983	30.495	31.0402	24.3467	19.5747	18.583	21.8207	22.8621	18.1295	20.5445	18.0562	15.2779	15.9698	16.63	19.4997	18.6586	12.2854	14.4586	18.0513
EVM0003576	bisque4	Chr8	20025334	20027412	+	Transcription factor bHLH74 OS=Arabidopsis thaliana OX=3702 GN=BHLH74 PE=1 SV=1	transcription factor bHLH74-like [Pyrus ussuriensis x Pyrus communis]	1.90608	1.89275	1.08884	0.849907	1.04246	1.32891	2.5877	1.21336	3.1639	1.65931	1.45595	2.26242	2.41388	1.9635	1.40834	1.25197	0.912727	1.57423	0.568291	1.35283	1.74929	0.387116	0.799573	0.581316	1.26346	0.495542	0.300102
EVM0003581	bisque4	Chr15	24285848	24286333	+	--	PREDICTED: uncharacterized protein LOC103965172 [Pyrus x bretschneideri]	17.6854	10.7119	7.8227	10.7024	4.16217	4.72477	20.4907	17.7042	15.1647	15.9762	10.2232	19.9455	29.378	25.5964	40.0616	10.1839	7.7406	9.92473	3.87642	2.47854	4.65841	1.75193	0.976974	1.02759	2.40115	1.14969	0.214725
EVM0003584	greenyellow	Chr7	24644260	24645447	+	Ubiquinol-cytochrome c reductase complex 6.7 kDa protein OS=Solanum tuberosum OX=4113 PE=1 SV=2	transcription elongation factor S-II [Pyrus ussuriensis x Pyrus communis]	82.8296	56.7585	43.1768	41.7842	52.6321	41.6023	46.9905	48.9187	60.0836	87.5083	80.4682	142.547	202.152	243.983	228.257	180.491	244.22	203.426	184.979	214.838	212.994	238.12	176.078	186.188	103.31	185.928	143.522
EVM0003589	greenyellow	Chr6	22839066	22845933	-	Lysine-specific demethylase JMJ706 OS=Oryza sativa subsp. japonica OX=39947 GN=JMJ706 PE=2 SV=1	PREDICTED: lysine-specific demethylase JMJ706-like isoform X2 [Pyrus x bretschneideri]	1.8849	2.04706	2.14104	2.05204	2.94199	3.80905	10.2412	11.2487	7.22157	11.5742	4.91401	5.92679	3.5416	3.28774	3.81419	2.8325	2.02605	3.65971	3.07209	3.49478	3.70256	1.31131	2.10469	1.8088	3.42202	1.15686	1.27958
EVM0003595	green	Chr16	5251828	5255911	-	Potassium transporter 6 OS=Arabidopsis thaliana OX=3702 GN=POT6 PE=2 SV=1	potassium transporter 6-like [Malus domestica]	6.10878	6.63414	10.0057	4.82842	2.76842	3.92595	5.74197	5.64939	6.26097	5.13327	4.82949	2.59103	2.21551	1.67223	1.40708	1.35204	0.449643	1.15741	0.793479	1.04103	0.448096	1.08503	0.357952	1.1872	0.547533	0.200311	0.410974
EVM0003600	greenyellow	Chr4	6905850	6908412	-	UMP-CMP kinase 4 OS=Oryza sativa subsp. japonica OX=39947 GN=Os02g0778400 PE=2 SV=1	UMP-CMP kinase 3-like [Malus domestica]	15.0757	15.9264	13.3192	26.6123	23.1434	24.3559	38.8761	40.0831	41.4395	59.4565	39.8394	55.6599	85.4967	122.975	106.43	51.7392	50.2916	53.8657	174.488	168.476	163.563	184.385	156.828	173.61	211.812	197.286	213.772
EVM0003602	green	Chr14	2836079	2839911	+	Cysteine-rich receptor-like protein kinase 10 OS=Arabidopsis thaliana OX=3702 GN=CRK10 PE=1 SV=3	cysteine-rich receptor-like protein kinase 10 [Pyrus ussuriensis x Pyrus communis]	7.09186	10.3006	12.5708	8.22522	3.2577	5.63413	10.0729	6.76044	6.48085	4.6291	3.54407	2.34655	2.37335	1.84653	1.54031	1.3666	0.901732	2.24983	0.640881	0.530653	0.800764	0.70522	1.17016	1.41413	0.539886	0.713237	0.497937
EVM0003605	green	Chr16	1102561	1104651	-	Non-functional NADPH-dependent codeinone reductase 2 OS=Papaver somniferum OX=3469 GN=COR2 PE=1 SV=1	PREDICTED: LOW QUALITY PROTEIN: non-functional NADPH-dependent codeinone reductase 2-like [Pyrus x bretschneideri]	4.60407	3.21965	2.98611	4.15067	3.03266	3.8843	2.12856	2.41332	1.79449	1.36006	1.14952	2.95945	1.40302	1.64655	1.63645	0.498984	0.498465	0.385941	0	0.469378	0.116508	0	0	0.2505	0.05751	0	0.056643
EVM0003607	green	Contig00703	22637	24115	+	Probable xyloglucan galactosyltransferase GT14 OS=Arabidopsis thaliana OX=3702 GN=GT14 PE=2 SV=1	xyloglucan galactosyltransferase KATAMARI1-like [Pyrus ussuriensis x Pyrus communis]	8.76454	10.2464	11.1636	2.48953	1.25662	1.34171	2.56958	3.48189	2.09711	4.06832	4.86672	3.2457	3.12575	4.78675	4.36259	4.46073	3.32769	3.74638	3.82802	2.74074	3.73695	3.10824	3.53798	4.48905	4.12491	4.17205	6.34227
EVM0003609	greenyellow	Chr8	5603496	5605962	-	--	hypothetical protein D8674_033803 [Pyrus ussuriensis x Pyrus communis]	1.16671	1.42893	1.75271	1.1352	0.5037	0.473489	0.751898	0.568466	0.859085	1.16639	1.41922	1.44093	1.43175	1.72898	2.22343	1.53127	1.41703	1.32801	1.31712	1.89903	2.10097	2.49335	2.11759	2.65194	3.18665	3.7252	3.43306
EVM0003617	green	Chr2	16199303	16203006	+	Cytochrome P450 704C1 OS=Pinus taeda OX=3352 GN=CYP704C1 PE=2 SV=1	PREDICTED: cytochrome P450 704C1-like [Pyrus x bretschneideri]	167.448	179.629	171.04	51.9271	36.4035	39.2106	54.8082	52.7862	55.4761	72.7278	69.8872	85.5938	29.1571	21.4498	26.9409	39.264	36.2428	34.3687	22.6682	27.9341	24.8641	22.6547	38.2679	35.1006	42.1024	30.2331	21.5819
EVM0003620	green	Chr9	5846447	5846884	+	--	PREDICTED: uncharacterized protein LOC103944535 [Pyrus x bretschneideri]	0.647769	0.167472	0.156223	0.401291	0	0.287599	1.33067	2.93191	0.907463	0.693805	0.952311	1.57179	1.53227	2.81165	2.77098	1.7217	3.31708	2.82292	32.8464	31.076	28.6097	7.44656	4.24602	7.32911	10.9458	6.33805	2.75061
EVM0003621	green	Chr9	24239451	24242574	-	--	PREDICTED: double-stranded RNA-binding protein 6-like [Pyrus x bretschneideri]	26.4455	35.4482	39.6921	35.9394	29.8858	38.2972	25.4904	32.4272	26.9842	26.4594	28.0652	17.4786	10.4007	10.0807	10.754	11.6728	7.49289	13.5995	13.8713	7.06179	8.76608	9.20697	10.2893	10.1487	13.9731	7.67396	16.1094
EVM0003623	mediumpurple2	Chr6	12990762	12992034	-	Protein STAY-GREEN homolog, chloroplastic OS=Capsicum annuum OX=4072 GN=SGR PE=1 SV=2	protein STAY-GREEN [Pyrus ussuriensis x Pyrus communis]	42.398	43.5545	23.3722	23.2841	20.1248	17.2797	33.5966	36.4993	30.3423	47.7123	46.3439	32.7202	23.835	15.4612	29.1145	18.0506	12.1764	14.9715	5.95358	8.49946	7.96748	6.59643	7.39126	6.58671	3.40653	7.18729	6.79598
EVM0003627	green	Chr7	28136229	28139213	-	--	PREDICTED: uncharacterized protein LOC103951585 [Pyrus x bretschneideri]	20.0215	16.3914	19.9339	9.15866	6.41794	5.54424	8.21119	6.05128	10.6333	12.3077	10.4164	8.82528	4.73486	4.29778	6.12829	2.73623	1.9112	2.94385	2.20879	2.28027	2.53855	2.56871	2.71351	2.69488	0.917287	1.48357	3.16679
EVM0003628	greenyellow	Chr3	17866774	17880008	-	--	PREDICTED: ribosome biogenesis protein bms1-like [Pyrus x bretschneideri]	9.89114	12.1963	12.88	11.9084	10.7853	8.83772	16.7351	16.3848	16.016	8.5475	8.23514	5.70957	4.06956	3.11287	3.56686	4.04551	2.54426	2.9465	3.8068	2.64086	2.43203	2.41092	3.27403	3.54154	4.25357	2.68438	3.08555
[truncated: 11,309 more rows]
