# Supplementary material for: A Combined Metabolome and Transcriptome Reveals the Lignin Metabolic Pathway during the Developmental Stages of Peel Coloration in the ‘Xinyu’ Pear
Source: Int J Mol Sci. 2024 Jul 8;25(13):7481. doi: 10.3390/ijms25137481 (PMC11242026; doi:10.3390/ijms25137481)
Supplement: Supplementary file 1 [file ijms-25-07481-s001.zip › Supplementary Materials 20240630/Supplementary Table S5.xlsx]

## Sheet: Sheet1
Table S5 The76 hub transcription factors in 9 different developmental stages of ‘Xinyu’ peel.
GeneID	GeneName	ChrID	Start	End	Strand	SwissPort annotation	NR annotation	20DAF_1	20DAF_2	20DAF_3	30DAF_1	30DAF_2	30DAF_3	40DAF_1	40DAF_2	40DAF_3	50DAF_1	50DAF_2	50DAF_3	60DAF_1	60DAF_2	60DAF_3	70DAF_1	70DAF_2	70DAF_3	80DAF_1	80DAF_2	80DAF_3	90DAF_1	90DAF_2	90DAF_3	100DAF_1	100DAF_2	100DAF_3
EVM0000126	CPP1	Chr16	10942265	10946405	+	Protein tesmin/TSO1-like CXC 2 OS=Arabidopsis thaliana OX=3702 GN=TCX2 PE=1 SV=1	protein tesmin/TSO1-like CXC 2 [Pyrus ussuriensis x Pyrus communis]	10.4005	9.49809	8.20239	41.7374	31.4454	31.5299	12.5948	13.9799	13.3965	6.06539	7.58259	4.97418	6.68717	3.91956	5.27175	3.34915	1.7045	2.17526	0.699742	1.1625	1.27611	0.514569	0.484612	0.660993	0.28848	0.175266	0.417421
EVM0000172	Dof1	Chr11	8304704	8306962	+	Dof zinc finger protein DOF5.3 OS=Arabidopsis thaliana OX=3702 GN=DOF5.3 PE=2 SV=1	PREDICTED: dof zinc finger protein DOF2.1-like [Pyrus x bretschneideri]	1.12588	1.88194	1.18994	3.65776	2.83708	1.4208	0.903607	1.75255	1.06269	1.70005	1.45623	1.37045	0.90126	1.10331	1.1575	0.276371	0.349685	0.365823	0.588378	0.0983273	0.127336	0.284833	0.324263	0.434253	0.193806	0.362532	0.636462
EVM0000699	Trihelix3	Chr3	10257541	10258881	+	--	PREDICTED: uncharacterized protein LOC103963911 [Pyrus x bretschneideri]	3.04017	4.01434	4.38795	5.61479	4.08368	4.26089	4.14324	4.60175	3.56284	2.84864	2.83892	2.33708	2.09456	2.24322	2.41894	1.93847	1.19002	1.87213	2.03849	1.06624	1.48562	1.0202	0.839562	1.14681	1.4647	0.72634	1.36691
EVM0000770	MYB11	Chr6	1616700	1617915	-	Transcription factor MYB62 OS=Arabidopsis thaliana OX=3702 GN=MYB62 PE=2 SV=1	PREDICTED: transcription factor WER-like isoform X1 [Pyrus x bretschneideri]	0.997668	0.124559	0.401343	13.9878	15.8671	13.6082	9.79403	6.84135	10.3105	51.9187	138.907	90.8665	110.902	135.478	104.488	131.102	141.816	128.978	112.032	94.946	90.8043	95.878	88.8765	84.9196	71.5361	105.916	149.384
EVM0001059	Trihelix5	Chr3	10364861	10365670	+	--	hypothetical protein D8674_022034 [Pyrus ussuriensis x Pyrus communis]	2.72801	3.60871	2.31338	2.48994	3.06497	1.96192	2.37255	2.89303	2.87504	2.76001	2.05294	1.36153	1.21355	0.653579	0.66074	0.536706	1.21677	1.34804	1.45821	0.480072	0.811446	0.620315	0.523253	1.31622	1.83101	0.361722	1.53974
EVM0001842	MYB16	Chr16	13071653	13073646	+	Transcription factor MYB15 OS=Arabidopsis thaliana OX=3702 GN=MYB15 PE=1 SV=1	myb-related protein Myb4-like [Pyrus ussuriensis x Pyrus communis]	1.85347	2.25003	2.92171	23.4029	8.08094	15.2777	13.6672	12.6951	16.2756	10.0804	6.78756	9.61786	6.97741	7.14486	5.59991	2.92216	1.89462	2.15234	0.566385	0.160116	1.68105	0.371195	0.758121	0.397262	0.251246	0.350028	0.320411
EVM0002521	MYB21	Chr12	11469163	11470473	-	Transcription factor RAX3 OS=Arabidopsis thaliana OX=3702 GN=RAX3 PE=2 SV=1	transcription factor RAX2 [Pyrus ussuriensis x Pyrus communis]	0.815164	0.783038	1.14055	0.165254	0.190796	0.233438	0.268549	0	0	1.27013	1.22587	1.74784	1.28671	1.20958	1.30632	1.7685	1.28965	1.64479	1.41693	1.28322	1.98665	1.47587	2.49979	1.50706	2.96668	1.32027	2.36711
EVM0002847	ERF15	Chr9	9252552	9253193	+	Pathogenesis-related genes transcriptional activator PTI6 OS=Solanum lycopersicum OX=4081 GN=PTI6 PE=2 SV=1	PREDICTED: pathogenesis-related genes transcriptional activator PTI6-like [Pyrus x bretschneideri]	18.1574	18.9967	15.7405	25.5833	49.3354	48.8082	24.2584	36.7726	26.9225	18.2564	19.4244	21.2273	16.5474	17.5443	16.8411	20.5142	20.6235	21.6755	23.383	12.6381	15.2376	7.35005	5.43955	7.53694	11.3079	18.3593	9.33567
EVM0002993	Dof5	Chr7	22465894	22467792	+	Dof zinc finger protein DOF3.6 OS=Arabidopsis thaliana OX=3702 GN=DOF3.6 PE=1 SV=2	PREDICTED: dof zinc finger protein DOF3.6-like [Pyrus x bretschneideri]	2.29177	1.52371	2.90572	4.04256	2.78939	2.73649	2.9371	2.49324	2.84817	2.53887	3.40678	1.89472	1.83468	2.35964	2.62087	1.18407	0.783861	1.25256	0.789642	0.786038	0.802703	0.642089	0.373047	0.366698	0.972745	1.59763	0.907989
EVM0003648	ERF18	Chr4	21270525	21273539	-	Dehydration-responsive element-binding protein 2A OS=Oryza sativa subsp. indica OX=39946 GN=DREB2A PE=3 SV=2	hypothetical protein D8674_024064 [Pyrus ussuriensis x Pyrus communis]	0.664276	0.451193	1.31796	1.78781	1.72999	1.4425	1.97341	3.13883	2.41559	3.07737	2.4178	2.68984	0.933966	0.708834	0.695497	0.953402	0.142908	0.499375	0.533176	0.58464	0.178355	0.241597	0.210276	0.558573	0.375119	0.346449	0.45325
EVM0003702	NAC16	Chr11	14675233	14679459	+	NAC domain-containing protein 40 OS=Arabidopsis thaliana OX=3702 GN=NTL8 PE=1 SV=1	PREDICTED: NAC domain-containing protein 40-like [Pyrus x bretschneideri]	21.4942	20.3761	16.212	20.7174	23.7737	23.6206	22.4943	20.536	22.8907	16.1461	12.5552	11.6065	9.24026	7.83083	8.6632	10.4957	9.57899	9.28971	5.92252	4.96871	5.78375	4.0929	3.03762	3.47965	2.25501	2.02428	1.38923
EVM0006282	GRAS9	Chr4	7796636	7798681	+	Scarecrow-like protein 28 OS=Arabidopsis thaliana OX=3702 GN=SCL28 PE=1 SV=1	scarecrow-like protein 28 [Pyrus ussuriensis x Pyrus communis]	2.13486	0.875525	2.18378	6.23439	4.90865	6.24798	5.00564	5.22452	4.54553	2.86795	2.68064	2.66724	2.58581	1.19135	2.27619	0.828974	0.533573	0.740999	0.513615	0.427297	0.466797	0.30011	0.432389	0.138934	0.0477177	0.127598	0.3871
EVM0006620	TCP6	Chr9	3497526	3498677	+	Transcription factor TCP13 OS=Arabidopsis thaliana OX=3702 GN=TCP13 PE=1 SV=1	PREDICTED: transcription factor TCP13-like [Pyrus x bretschneideri]	30.4151	35.6266	48.4053	44.6789	32.3505	45.4024	69.9722	68.0332	81.0211	24.8793	25.1449	12.7269	7.52388	5.35297	10.2799	2.39819	2.25782	1.91498	3.15639	2.06765	2.41735	1.07775	1.84546	1.3376	1.18434	1.10372	2.06417
EVM0006625	B3-11	Chr4	21979639	21984498	-	B3 domain-containing protein Os07g0679700 OS=Oryza sativa subsp. japonica OX=39947 GN=Os07g0679700 PE=2 SV=1	B3 domain-containing transcription repressor VAL2-like [Malus domestica]	28.7252	31.2942	26.2382	26.0426	24.6442	24.7642	31.2714	27.6484	32.4588	19.8507	17.1163	12.1027	9.19743	7.7413	6.87968	8.86676	6.11545	7.21444	8.90617	8.18719	7.23771	8.1358	8.19533	9.51919	17.722	9.4934	7.58079
EVM0007653	ERF35	Chr1	3457944	3458951	-	Ethylene-responsive transcription factor 1 OS=Solanum lycopersicum OX=4081 GN=ERF1 PE=2 SV=1	ethylene-responsive transcription factor 1-like [Pyrus ussuriensis x Pyrus communis]	2.43434	2.9637	5.67778	16.2071	7.12048	13.5177	7.37504	3.99063	7.62623	5.45049	4.17116	3.88679	3.06774	4.49512	3.28341	2.76112	1.56747	2.51105	0.412423	0.220987	0.684198	0.87105	1.59063	1.14966	0.526452	0.0929576	0.47219
EVM0007874	GRAS16	Chr11	6017476	6020294	-	Scarecrow-like protein 14 OS=Arabidopsis thaliana OX=3702 GN=SCL14 PE=1 SV=2	PREDICTED: scarecrow-like protein 14 [Pyrus x bretschneideri]	16.4702	26.1759	20.6584	40.4706	69.1651	89.6818	56.9186	88.1855	37.3821	29.3662	18.9837	18.5813	4.84057	3.33241	4.05906	7.09637	5.63732	7.29794	6.40151	6.34692	7.42382	1.84881	2.59951	1.97871	2.89471	1.67793	2.78402
EVM0008363	HD-ZIP13	Contig00515	49630	55543	-	Homeobox-leucine zipper protein HOX32 OS=Oryza sativa subsp. japonica OX=39947 GN=HOX32 PE=2 SV=1	homeobox-leucine zipper protein HOX32-like [Pyrus ussuriensis x Pyrus communis]	4.28326	3.41556	2.86958	8.0156	9.41437	7.93825	4.49098	5.13899	3.61435	2.01875	1.50548	1.03182	1.67576	1.7178	1.36026	2.41929	0.766223	1.47458	0.855594	0.605787	0.681238	0.594581	0.646474	0.855494	0.0630598	0.378305	0.236753
EVM0009525	bZIP29	Chr8	306820	309303	+	G-box-binding factor 4 OS=Arabidopsis thaliana OX=3702 GN=GBF4 PE=1 SV=1	PREDICTED: G-box-binding factor 4-like [Pyrus x bretschneideri]	13.1125	20.2377	16.048	25.17	23.7263	30.2969	22.5741	16.7134	19.1514	11.3683	10.603	8.32131	5.0954	4.16667	5.21632	6.54978	3.65652	4.66636	5.37431	3.90937	3.95259	4.56444	5.01444	4.47278	6.99862	5.70207	7.41277
EVM0011490	MYB79	Chr12	11435207	11436861	-	Transcription factor RAX2 OS=Arabidopsis thaliana OX=3702 GN=RAX2 PE=1 SV=1	transcription factor RAX2 [Pyrus ussuriensis x Pyrus communis]	2.53686	3.42245	3.31316	0.792785	1.14396	0.792889	0.530402	0.748195	0.575356	5.49164	7.49652	4.69822	7.22748	7.37892	7.26335	9.68166	7.30745	9.27881	8.7518	10.4924	10.5337	9.78358	10.8025	7.9631	18.0437	9.36469	18.0385
EVM0011723	MYB80	Chr9	24897879	24900147	+	Transcription factor MYB20 OS=Arabidopsis thaliana OX=3702 GN=MYB20 PE=2 SV=1	PREDICTED: protein ODORANT1-like [Pyrus x bretschneideri]	4.46905	5.87545	3.57869	16.1561	7.02658	10.5197	20.5148	11.6654	14.1309	5.31765	3.6263	5.04113	2.6292	1.98659	2.0351	0.17229	0.827873	0.495176	0.237843	0.67797	0.349917	0.120966	0.179498	0	0.614595	0.300093	0
EVM0012189	NAC50	Chr7	5907136	5913674	-	NAC domain containing protein 52 OS=Arabidopsis thaliana OX=3702 GN=NAC052 PE=1 SV=1	PREDICTED: uncharacterized protein LOC103951718 [Pyrus x bretschneideri]	22.0657	25.2461	27.1372	18.7415	16.8185	17.4993	27.8277	27.6922	25.7289	19.9954	19.6993	15.7545	10.1205	7.33251	8.30173	9.96844	7.12042	9.94386	9.5385	6.18305	7.01283	7.421	6.90677	8.58192	10.3398	5.96711	8.19912
EVM0012268	TCP9	Chr2	16745906	16747620	-	Transcription factor TCP9 OS=Arabidopsis thaliana OX=3702 GN=TCP9 PE=1 SV=1	PREDICTED: transcription factor TCP9-like [Pyrus x bretschneideri]	2.52144	3.86924	3.76608	21.3287	23.4912	27.6442	35.0136	39.2555	33.9449	13.3765	23.5117	14.7402	21.9184	14.5275	17.6107	14.7996	8.86493	9.89127	5.82177	6.1685	7.92433	4.90398	11.2525	6.14564	3.26782	3.43523	7.35856
EVM0012388	GRAS24	Chr3	24762624	24764834	+	Scarecrow-like protein 14 OS=Arabidopsis thaliana OX=3702 GN=SCL14 PE=1 SV=2	PREDICTED: scarecrow-like protein 14 [Pyrus x bretschneideri]	23.2736	25.6819	23.4352	22.6113	19.9498	19.5674	30.1629	29.4321	25.8179	16.8435	15.408	13.3627	9.90449	8.35775	8.86584	9.45531	7.29914	8.90341	6.22249	6.11807	6.15023	4.42911	5.62532	5.88782	4.58469	4.45643	3.89881
EVM0013873	ERF56	Chr6	6523210	6525047	+	Ethylene-responsive transcription factor ERF114 OS=Arabidopsis thaliana OX=3702 GN=ERF114 PE=1 SV=1	PREDICTED: ethylene-responsive transcription factor ERF113-like [Pyrus x bretschneideri]	1.52417	0.971369	3.82017	9.88733	1.78959	4.78549	9.80945	8.03891	15.0088	2.67018	1.86879	1.48338	0.898286	0.614043	0.478781	0	0.310549	0.210243	0	0	0.0456176	0	0	0	0	0.122153	0.0782962
EVM0015862	ERF61	Chr10	3133129	3139373	-	Disease resistance protein RPV1 OS=Vitis rotundifolia OX=103349 GN=RPV1 PE=1 SV=1	PREDICTED: TMV resistance protein N-like [Pyrus x bretschneideri]	18.8351	19.7466	20.2081	15.7663	11.7526	13.7383	17.8361	16.7324	17.9214	16.4055	13.4403	10.8963	6.25612	5.25514	5.22103	5.62777	4.37581	5.0072	4.19925	3.93028	4.81181	3.81168	5.13512	5.45014	8.21272	4.70849	6.24577
EVM0016086	HD-ZIP28	Chr15	39077929	39084822	+	Homeobox-leucine zipper protein ATHB-8 OS=Arabidopsis thaliana OX=3702 GN=ATHB-8 PE=1 SV=1	homeobox-leucine zipper protein ATHB-15 [Pyrus ussuriensis x Pyrus communis]	2.75852	2.33244	2.18917	3.62049	2.03173	1.73642	2.25431	2.35211	2.88118	3.10739	2.0046	1.58585	1.96541	1.47799	1.27558	0.655555	0.937779	0.514797	0.48516	0.242211	0.75492	0.197743	0.285018	0.498793	0.269872	0.403769	0.315798
EVM0016626	CPP5	Chr13	20183099	20188203	-	Protein tesmin/TSO1-like CXC 2 OS=Arabidopsis thaliana OX=3702 GN=TCX2 PE=1 SV=1	PREDICTED: LOW QUALITY PROTEIN: protein tesmin/TSO1-like CXC 2 [Pyrus x bretschneideri]	4.72049	3.39468	4.40443	26.0119	20.9835	24.7285	9.49204	8.27902	8.38181	4.62156	5.99451	4.53743	4.32675	2.93831	4.47562	2.3484	1.26571	1.92668	0.95067	0.679954	0.883562	0.41025	0.703999	0.507378	0.113007	0.125184	0.799435
EVM0018192	ERF66	Chr6	19674392	19675200	+	Ethylene-responsive transcription factor 1A OS=Arabidopsis thaliana OX=3702 GN=ERF1A PE=1 SV=2	PREDICTED: ethylene-responsive transcription factor 2-like [Pyrus x bretschneideri]	132.095	174.824	115.696	59.9706	50.3492	69.2139	219.978	280.992	148.402	110.538	73.6597	92.5523	32.6503	34.9491	26.9932	42.0301	44.5513	39.1737	35.4859	53.6305	53.7429	16.4792	25.4395	26.5798	20.9788	13.2526	10.8144
EVM0018779	ERF72	Chr10	20688404	20688952	+	Ethylene-responsive transcription factor 3 OS=Nicotiana tabacum OX=4097 GN=ERF3 PE=2 SV=1	hypothetical protein C1H46_027091 [Malus baccata]	7.9481	4.7022	2.95543	14.6404	14.2033	16.9914	14.6833	15.9507	10.7574	7.54524	5.13774	2.95474	6.08604	6.15913	7.13375	10.6772	11.0041	9.44376	6.79473	3.77387	7.33668	6.26551	3.94195	6.5861	0.367409	1.75739	0.798639
EVM0018967	ERF74	Chr3	27126109	27126912	-	Pathogenesis-related genes transcriptional activator PTI6 OS=Solanum lycopersicum OX=4081 GN=PTI6 PE=2 SV=1	PREDICTED: pathogenesis-related genes transcriptional activator PTI6-like [Pyrus x bretschneideri]	69.055	90.5628	96.6304	120.299	79.4099	112.122	263.762	258.388	231.893	105.179	69.6728	58.6235	20.8594	16.3517	23.0718	22.4928	10.3383	19.8271	10.815	12.1381	11.4745	6.47589	5.87994	7.17444	11.5495	5.5747	8.53122
EVM0019116	GRAS41	Chr11	23998910	24000661	+	Chitin-inducible gibberellin-responsive protein 1 OS=Oryza sativa subsp. japonica OX=39947 GN=CIGR1 PE=2 SV=1	PREDICTED: scarecrow-like protein 21 [Pyrus x bretschneideri]	18.3963	20.1089	19.0604	29.0926	24.3392	37.5947	50.442	50.3168	31.3106	61.2539	28.8471	26.8355	11.4744	9.26231	7.53566	16.7233	13.042	17.7102	10.8024	12.1469	14.8204	7.34821	8.75094	9.32789	9.60798	5.64574	6.20291
EVM0019676	HD-ZIP33	Chr3	21677120	21682729	+	Homeobox-leucine zipper protein REVOLUTA OS=Arabidopsis thaliana OX=3702 GN=REV PE=1 SV=2	homeobox-leucine zipper protein REVOLUTA [Pyrus ussuriensis x Pyrus communis]	6.16214	4.61183	4.51079	3.87805	3.25349	2.32734	4.14633	5.65091	4.29653	4.17276	3.69837	2.75612	3.42403	2.39771	2.0867	1.99296	0.782318	1.2175	0.922146	1.27997	0.739216	0.830096	1.22132	1.25988	0.717289	1.04937	0.91307
EVM0020106	HD-ZIP34	Chr5	5636694	5642928	-	Homeobox-leucine zipper protein HOX32 OS=Oryza sativa subsp. japonica OX=39947 GN=HOX32 PE=2 SV=1	PREDICTED: homeobox-leucine zipper protein HOX32-like [Pyrus x bretschneideri]	7.71103	5.111	4.04995	8.16627	6.38139	7.05688	6.88616	5.9574	4.41046	3.38584	2.20208	1.27484	1.70596	1.04747	1.91195	0.930709	0.782261	0.64093	0.565544	0.219485	0.186354	0.461709	0.220762	0.215138	0.130915	0.115852	0.193608
EVM0020155	GRAS42	Chr3	24771694	24774123	+	Scarecrow-like protein 14 OS=Arabidopsis thaliana OX=3702 GN=SCL14 PE=1 SV=2	PREDICTED: scarecrow-like protein 14 [Pyrus x bretschneideri]	9.61446	11.3433	11.8041	14.4086	10.501	13.0731	10.8243	9.43994	8.56198	9.33233	7.97766	6.10119	5.13894	4.68209	3.86861	5.26153	3.70382	5.2725	3.10488	3.55604	3.0601	2.77012	3.06433	2.33235	2.90605	2.30263	2.41935
EVM0020262	ERF78	Chr4	6035732	6036619	-	Ethylene-responsive transcription factor 1A OS=Arabidopsis thaliana OX=3702 GN=ERF1A PE=1 SV=2	PREDICTED: ethylene-responsive transcription factor 2-like [Pyrus x bretschneideri]	149.614	138.896	94.777	155.501	143.698	180.375	406.964	514.644	295.47	100.224	57.5783	77.6326	22.1356	27.405	29.4594	27.7535	30.4897	26.9391	17.3505	22.6956	21.0728	15.0947	13.9905	14.6367	11.2659	11.7527	6.23756
EVM0020502	Dof24	Chr14	4431598	4433288	+	Dof zinc finger protein DOF5.6 OS=Arabidopsis thaliana OX=3702 GN=DOF5.6 PE=2 SV=2	PREDICTED: dof zinc finger protein DOF5.6 [Pyrus x bretschneideri]	4.90169	3.24251	3.63636	5.23955	5.4813	3.07263	2.86994	4.11623	3.46241	5.42927	3.87268	2.51834	3.48822	3.0365	3.97253	1.93765	0.936794	1.98511	1.53088	0.386747	0.953481	0.554417	0.686584	1.49004	0.851177	0.674309	1.6792
EVM0020782	TCP13	Chr10	3069043	3079588	-	Disease resistance protein RPV1 OS=Vitis rotundifolia OX=103349 GN=RPV1 PE=1 SV=1	TMV resistance protein N-like [Pyrus ussuriensis x Pyrus communis]	28.2228	26.9795	27.2091	31.3188	25.5047	24.2164	25.0798	21.5706	24.7829	19.0784	14.8731	11.9619	6.82837	3.89538	4.93271	6.02116	3.79603	5.16356	4.99882	3.80673	4.41657	3.97762	5.97203	5.90462	7.05956	4.31137	5.83622
EVM0021742	MYB163	Chr12	1772145	1777248	-	Cell division cycle 5-like protein OS=Arabidopsis thaliana OX=3702 GN=CDC5 PE=1 SV=2	PREDICTED: cell division cycle 5-like protein isoform X1 [Pyrus x bretschneideri]	36.9472	38.7094	36.4556	43.6444	38.2364	36.9932	34.5584	32.7377	35.546	24.799	24.1946	18.1075	14.5117	11.6753	16.6813	12.9332	9.81256	11.4954	9.61507	7.77461	8.80947	8.16612	10.502	10.4334	14.3762	8.0735	10.793
EVM0022206	GRAS48	Chr11	6052125	6054122	-	Scarecrow-like protein 14 OS=Arabidopsis thaliana OX=3702 GN=SCL14 PE=1 SV=2	PREDICTED: scarecrow-like protein 33 [Pyrus x bretschneideri]	8.41295	11.7625	14.0862	13.0397	13.4447	16.7086	25.7602	28.9413	20.6631	26.7441	14.0224	13.6958	4.99093	4.56889	4.18841	6.86343	4.21074	5.35086	5.38933	4.64934	4.28331	3.09579	3.66074	4.82736	5.50407	2.90257	4.23103
EVM0022406	GRAS49	Chr11	6065543	6068318	-	Scarecrow-like protein 14 OS=Arabidopsis thaliana OX=3702 GN=SCL14 PE=1 SV=2	PREDICTED: scarecrow-like protein 14 [Pyrus x bretschneideri]	4.94615	4.3587	6.5805	5.91998	5.53894	5.38232	9.77983	13.8858	9.7901	4.44685	4.46534	3.32611	2.26437	2.22016	2.6136	3.13685	2.02693	2.65781	2.67787	1.74605	1.77464	1.85189	2.11335	2.095	2.37593	1.37467	2.37306
EVM0022813	Dof28	Chr15	42687126	42687872	-	Dof zinc finger protein DOF5.8 OS=Arabidopsis thaliana OX=3702 GN=DOF5.8 PE=2 SV=1	PREDICTED: dof zinc finger protein DOF1.6-like [Pyrus x bretschneideri]	121.27	93.3764	84.4846	183.141	167.439	173.407	473.558	427.685	583.165	292.428	281.352	235.08	201.481	154.7	242.254	65.1299	53.2074	67.6211	26.8231	23.3423	28.3783	24.6166	35.7988	30.9546	4.69132	18.5728	17.4382
EVM0023388	MYB179	Chr3	10724674	10727673	+	Transcription factor MYB83 OS=Arabidopsis thaliana OX=3702 GN=MYB83 PE=2 SV=1	PREDICTED: transcription factor MYB46-like [Pyrus x bretschneideri]	73.0776	54.4653	41.8384	54.5092	51.1623	61.6092	104.133	81.2823	74.5517	30.2238	14.5095	13.1182	38.6593	20.4243	42.552	5.14114	4.07331	3.87858	0	0.0984439	0.229432	0	0.105498	0	0.0659466	0	0
EVM0023502	ERF91	Chr3	526548	527578	-	Ethylene-responsive transcription factor RAP2-2 OS=Arabidopsis thaliana OX=3702 GN=RAP2-2 PE=1 SV=2	PREDICTED: ethylene-responsive transcription factor ERF073-like [Pyrus x bretschneideri]	11.7296	13.932	10.1115	66.8693	148.99	176.589	110.313	129.643	81.4952	18.0761	14.1541	14.3488	12.0782	10.3106	10.7537	19.0473	13.7249	19.2854	14.9992	12.1803	9.76832	2.89488	3.62751	5.10672	5.89456	3.5776	4.49806
EVM0023812	ERF93	Chr7	24166130	24168450	-	Dehydration-responsive element-binding protein 2C OS=Arabidopsis thaliana OX=3702 GN=DREB2C PE=2 SV=2	dehydration responsive element binding protein [Pyrus x bretschneideri x Pyrus pyrifolia]	13.2949	17.1204	14.4123	18.1061	26.9208	33.1047	25.3228	35.7964	18.9731	11.1827	14.1353	12.3618	5.52883	5.43267	5.39686	11.0391	8.80347	8.8385	8.31375	6.54743	6.94996	7.36117	8.69638	6.68112	5.54572	5.93914	8.89893
EVM0024705	C2H2-82	Chr4	16618632	16620585	+	Zinc finger protein JACKDAW OS=Arabidopsis thaliana OX=3702 GN=JKD PE=1 SV=1	zinc finger protein JACKDAW-like [Pyrus ussuriensis x Pyrus communis]	0.520387	0.618425	1.56235	1.88479	2.82148	2.53474	1.81255	3.056	2.56553	2.40188	1.92403	0.87349	0.561757	0.373855	0.448385	0.389149	0.571741	0.761067	0.15805	0.445842	0.362397	0.0349496	0.264685	0.448853	0.335382	0.277113	0.423285
EVM0025697	TCP19	Chr17	4571605	4572747	+	Transcription factor TCP13 OS=Arabidopsis thaliana OX=3702 GN=TCP13 PE=1 SV=1	PREDICTED: transcription factor TCP13-like [Pyrus x bretschneideri]	7.37238	7.37161	9.78542	9.41571	5.08813	7.39827	9.11348	5.63203	9.91161	3.9961	3.04459	3.28972	1.61571	1.38117	1.95946	1.00576	0.758335	0.56269	0.774731	0.640664	0.574673	0.563416	0.301387	0.733338	0.296337	0.414648	0.83321
EVM0026303	ERF107	Chr5	11625679	11626227	-	Ethylene-responsive transcription factor 8 OS=Arabidopsis thaliana OX=3702 GN=ERF8 PE=1 SV=1	ethylene-responsive transcription factor 8-like [Pyrus ussuriensis x Pyrus communis]	7.00002	6.52462	4.22254	8.48901	8.92757	13.967	25.9334	33.0097	22.0558	24.9447	19.4169	23.1437	12.1265	15.5799	15.7156	7.99742	6.08327	11.3238	4.19184	2.93257	3.96008	2.73877	3.22061	5.54387	2.18629	2.05876	1.95238
EVM0027008	GRAS57	Contig01521	41305	43130	+	Scarecrow-like protein 15 OS=Arabidopsis thaliana OX=3702 GN=SCL15 PE=1 SV=3	scarecrow-like protein 15 [Pyrus ussuriensis x Pyrus communis]	3.6559	4.97276	3.79875	8.0202	6.19077	6.79353	12.1557	10.5194	11.2647	9.71064	10.8599	7.33121	4.84478	3.25363	5.38355	3.92307	2.20047	3.61783	3.49425	2.97821	3.1206	2.9244	3.52611	3.94924	3.70321	3.80474	5.47842
EVM0027504	TCP21	Chr16	4365171	4366379	+	Transcription factor TCP15 OS=Arabidopsis thaliana OX=3702 GN=TCP15 PE=1 SV=1	transcription factor TCP15-like [Malus domestica]	29.9503	46.2614	41.6864	75.0767	57.6697	64.7274	99.1909	82.8606	89.5466	34.5116	43.8977	31.2723	36.6743	36.4947	47.2445	34.301	28.3797	32.0105	7.54193	7.27158	11.7585	4.48856	6.19114	8.08885	4.47389	3.03452	3.03792
EVM0028069	HD-ZIP40	Chr8	16952454	16958404	+	Homeobox-leucine zipper protein ATHB-8 OS=Arabidopsis thaliana OX=3702 GN=ATHB-8 PE=1 SV=1	homeobox-leucine zipper protein ATHB-8 [Pyrus ussuriensis x Pyrus communis]	10.2436	8.90872	8.93705	8.90125	9.39008	6.82806	8.13346	8.92469	8.82815	5.20178	5.90052	4.0425	4.91014	4.35531	4.07461	2.14031	2.28887	1.87124	1.35849	0.840588	1.64312	0.715454	0.736797	1.05465	0.590291	0.950805	0.93555
EVM0028283	NAC127	Chr9	65489	66498	-	NAC domain-containing protein 83 OS=Arabidopsis thaliana OX=3702 GN=NAC083 PE=1 SV=1	PREDICTED: NAC domain-containing protein 83-like [Pyrus x bretschneideri]	153.396	214.848	208.914	179.114	99.3178	159.429	177.304	190.635	110.943	319.708	156.218	156.7	37.2958	23.4524	18.115	49.287	42.3152	71.2456	41.6778	55.4617	71.9483	23.6073	24.2968	27.9499	42.5589	16.261	18.3874
EVM0029011	Dof36	Chr6	2738673	2740693	-	Cyclic dof factor 3 OS=Arabidopsis thaliana OX=3702 GN=CDF3 PE=1 SV=2	cyclic dof factor 3-like [Pyrus ussuriensis x Pyrus communis]	7.23852	9.81431	6.75518	18.4735	10.3535	16.0939	24.6449	17.3146	18.7554	5.98602	8.29534	5.64967	2.03875	2.15059	2.63995	1.76879	1.96734	2.13159	2.11226	1.72078	2.65181	1.69017	2.06104	2.29889	4.47871	1.95826	3.09497
EVM0029128	MYB224	Chr15	19914926	19916314	+	Transcription factor RAX3 OS=Arabidopsis thaliana OX=3702 GN=RAX3 PE=2 SV=1	PREDICTED: transcription factor RAX3-like [Pyrus x bretschneideri]	0.576941	0.254159	0.233013	0.461862	0.547031	0.774811	0.640101	0.91143	0.589061	1.9303	2.66294	2.61697	4.46846	3.27858	4.48399	7.68833	6.33396	5.33571	3.08941	5.28607	4.18049	3.03364	4.34764	3.95603	4.16933	3.84103	3.50088
EVM0029476	G2-like45	Chr5	8953700	8956247	-	Myb family transcription factor IPN2 OS=Lotus japonicus OX=34305 GN=IPN2 PE=1 SV=1	PREDICTED: myb family transcription factor APL-like [Pyrus x bretschneideri]	3.0001	3.2387	2.43627	5.58039	4.64735	3.86489	4.49379	5.58476	4.06569	6.61309	4.67363	4.55501	2.89017	3.50569	2.48886	1.82496	1.06949	1.57103	2.15064	1.17843	2.08296	0.954321	1.31177	2.0423	2.61713	1.78512	2.00219
EVM0029808	GRAS64	Chr10	30065133	30066761	-	Scarecrow-like protein 13 OS=Arabidopsis thaliana OX=3702 GN=SCL13 PE=2 SV=2	PREDICTED: scarecrow-like protein 13 [Pyrus x bretschneideri]	34.1682	38.5596	34.212	86.5295	121.981	140.07	97.7532	103.069	80.3769	124.026	77.3331	59.0809	32.1948	22.7868	23.7411	52.5064	46.9412	51.6443	35.3118	41.3636	36.9295	25.2013	31.7036	25.2332	40.2916	21.0981	31.9587
EVM0031004	GRAS68	Chr9	24448215	24449957	+	DELLA protein GAI OS=Gossypium hirsutum OX=3635 GN=GAI PE=2 SV=1	DELLA protein GAI1 [Pyrus pyrifolia]	34.6023	33.7712	27.0547	113.366	124.388	128.803	93.9776	89.1512	112.677	28.1844	46.5129	34.6949	52.9234	44.9122	51.3482	28.9124	23.1479	27.5862	14.9443	7.24783	10.8779	10.5679	13.6513	14.1267	6.79922	8.08868	10.3728
EVM0031199	GRAS69	Chr11	5988370	6006307	-	Scarecrow-like protein 30 OS=Arabidopsis thaliana OX=3702 GN=SCL30 PE=1 SV=1	PREDICTED: scarecrow-like protein 11 [Pyrus x bretschneideri]	26.9338	32.4226	31.1627	37.8518	33.7137	55.2902	81.4935	102.633	60.3553	63.3284	45.7479	43.6098	11.9878	10.9654	10.4702	12.6326	12.4831	14.5262	9.87135	13.6368	13.1951	8.43937	9.80772	9.32161	9.95199	9.41689	10.9599
EVM0031745	C3H47	Chr11	31008096	31011468	-	Zinc finger CCCH domain-containing protein 32 OS=Arabidopsis thaliana OX=3702 GN=At2g47850 PE=2 SV=2	zinc finger CCCH domain-containing protein 32-like [Pyrus ussuriensis x Pyrus communis]	12.3562	13.8629	13.1081	19.9512	16.0123	14.9371	11.4457	8.73643	10.9451	11.8803	12.0606	8.07348	6.6038	5.97692	7.11542	6.41948	3.51001	5.71645	3.30971	3.43916	3.44315	2.33549	3.97254	2.96154	3.96155	3.81741	3.91062
EVM0032648	GRAS72	Chr10	871638	873374	+	Scarecrow-like protein 1 OS=Arabidopsis thaliana OX=3702 GN=SCL1 PE=2 SV=1	PREDICTED: scarecrow-like protein 1 isoform X2 [Pyrus x bretschneideri]	42.5069	54.3072	58.3804	74.3261	76.7486	86.5429	74.6174	69.3468	63.5913	80.8547	67.2052	47.4448	32.7608	25.5443	29.2562	31.1832	18.3285	24.5957	13.9923	15.7131	18.7865	12.2252	16.3471	16.2223	14.7504	11.7567	15.3777
EVM0032814	GRAS73	Chr2	26466978	26468915	-	DELLA protein GAI OS=Arabidopsis thaliana OX=3702 GN=GAI PE=1 SV=1	DELLA protein GAI3 [Pyrus pyrifolia]	39.047	50.8048	59.6514	120.988	93.9484	124.993	79.934	87.6689	70.2654	76.4454	62.7985	48.1907	18.4671	16.4457	23.529	24.1851	12.972	24.4467	22.9525	16.131	14.2437	9.38814	13.3887	13.726	29.505	11.1106	21.9088
EVM0033873	MYB264	Chr7	25522485	25523951	+	Protein ODORANT1 OS=Petunia hybrida OX=4102 GN=ODO1 PE=2 SV=1	PREDICTED: protein ODORANT1-like [Pyrus x bretschneideri]	16.6166	10.2993	8.99684	104.388	146.862	179.231	100.083	99.2099	85.2594	70.1499	58.3677	51.9107	47.0091	27.6949	53.883	15.0917	14.8502	14.2664	1.14301	1.46863	1.58865	1.20003	0.670118	1.202	0.342357	0.446076	1.51984
EVM0034024	GRAS75	Chr16	1670352	1672256	+	DELLA protein GAIP-B OS=Cucurbita maxima OX=3661 GN=GAIPB PE=2 SV=1	DELLA protein GAI2 [Pyrus pyrifolia]	135.064	150.883	194.337	342.269	295.782	292.023	159.953	175.457	191.718	128.142	153.226	100.816	81.6026	72.5444	83.021	121.328	91.4711	124.368	83.2365	38.3619	46.8566	42.9287	42.9222	42.051	36.0428	31.9818	67.2453
EVM0034194	GRAS77	Chr11	6058956	6061372	-	Scarecrow-like protein 14 OS=Arabidopsis thaliana OX=3702 GN=SCL14 PE=1 SV=2	scarecrow-like protein 34 [Pyrus ussuriensis x Pyrus communis]	2.91593	2.17871	2.77172	4.61567	3.77505	4.55951	7.31967	7.87321	6.21958	7.73733	4.16741	6.25352	2.55634	2.17444	2.40638	2.11781	1.39964	2.1483	2.03566	2.21858	1.76865	0.832952	1.64485	1.65594	1.85974	0.907331	0.823291
EVM0035133	GRAS79	Chr12	3480376	3484171	+	Protein SCARECROW OS=Ipomoea nil OX=35883 GN=SCR PE=1 SV=1	PREDICTED: protein SCARECROW 2-like [Pyrus x bretschneideri]	3.71745	5.70807	12.2052	1.90053	1.43779	1.14518	6.97129	11.5765	6.40565	6.86552	7.07701	3.23803	2.21233	2.10516	2.15021	2.5752	1.66651	3.2401	1.57965	0.919597	1.07385	1.1989	0.953026	1.13561	0.309714	0.184756	0.868939
EVM0035398	Dof42	Chr6	4110685	4112853	+	Dof zinc finger protein DOF5.6 OS=Arabidopsis thaliana OX=3702 GN=DOF5.6 PE=2 SV=2	dof zinc finger protein DOF5.6-like [Pyrus ussuriensis x Pyrus communis]	2.91377	1.34608	1.87986	2.76346	2.51841	1.07703	1.70106	1.71041	2.23185	1.42779	0.66803	1.29315	0.965076	0.930608	1.065	0.282181	0.374292	0.334948	0.699478	0.119605	0.447681	0.133075	0.164902	0.200987	0.185641	0.269857	0.107842
EVM0035450	CPP8	Chr8	13586930	13591218	+	CRC domain-containing protein TSO1 OS=Arabidopsis thaliana OX=3702 GN=TSO1 PE=1 SV=1	protein tesmin/TSO1-like CXC 2 [Pyrus ussuriensis x Pyrus communis]	2.32364	1.89349	2.09305	5.61151	4.08016	3.6092	2.86793	2.23493	2.6612	1.7918	1.19789	1.20814	1.50794	1.23375	1.1764	0.615102	0.19899	0.503387	0.297475	0.352436	0.342628	0.353151	0.273272	0.298487	0.21529	0.140119	0.143477
EVM0035920	bZIP86	Chr8	18169144	18171724	+	ABSCISIC ACID-INSENSITIVE 5-like protein 5 OS=Arabidopsis thaliana OX=3702 GN=ABF2 PE=1 SV=1	bZIP transcription factor 46 isoform X2 [Malus domestica]	26.7251	28.5046	24.5629	21.5696	19.6747	17.4098	37.6347	37.2846	37.8095	20.4371	23.4088	17.7502	13.009	10.3735	14.2453	11.5838	7.76056	11.0377	10.5129	11.0493	10.7854	11.3547	13.6713	10.2308	10.5277	11.4991	14.3025
EVM0036344	C2H2-120	Chr6	618586	621498	+	Zinc finger protein SHOOT GRAVITROPISM 5 OS=Arabidopsis thaliana OX=3702 GN=SGR5 PE=1 SV=1	PREDICTED: protein SHOOT GRAVITROPISM 5-like [Pyrus x bretschneideri]	1.64371	1.20886	2.00995	3.17927	3.22645	2.4776	1.24546	2.75283	1.95769	3.77334	1.72059	1.37962	1.15586	0.694737	1.61696	0.383972	0.482853	0.418895	0.443803	0.0858569	0.505005	0.245549	0.210565	0.355421	0.301367	0.575643	0.238111
EVM0036740	CPP9	Chr15	36577276	36581647	+	CRC domain-containing protein TSO1 OS=Arabidopsis thaliana OX=3702 GN=TSO1 PE=1 SV=1	PREDICTED: protein tesmin/TSO1-like CXC 2 [Pyrus x bretschneideri]	3.21658	2.4314	3.74964	6.94207	5.62699	5.68792	2.90574	2.89086	3.36977	1.66429	2.04096	1.6058	2.05346	1.62588	2.28234	0.876324	0.728949	1.00863	0.860705	0.363476	0.446643	0.460967	0.474648	0.453491	1.74964	0.727051	0.751532
EVM0037136	TCP32	Chr15	1364135	1365946	-	Transcription factor TCP8 OS=Arabidopsis thaliana OX=3702 GN=TCP8 PE=1 SV=1	PREDICTED: transcription factor TCP8-like isoform X1 [Pyrus x bretschneideri]	24.2134	33.8538	50.1846	73.4366	62.2131	74.1497	51.6019	57.1595	54.197	25.9824	32.7187	16.6274	13.9963	8.77933	12.585	14.1953	9.78123	14.6137	7.08432	3.15876	6.0584	3.96385	6.12815	5.81305	3.42163	2.96306	6.67668
EVM0038155	NAC179	Chr7	19051181	19056097	-	NAC domain-containing protein 78 OS=Arabidopsis thaliana OX=3702 GN=NAC078 PE=2 SV=2	PREDICTED: NAC domain-containing protein 62-like isoform X1 [Pyrus x bretschneideri]	38.9158	32.4807	41.8396	92.2382	51.2153	53.3203	43.3255	30.2519	38.0255	60.8516	72.7699	23.213	15.1014	8.88897	9.12781	9.3066	5.62821	7.54017	5.23112	4.61388	5.93447	5.99931	6.61183	7.36385	3.5999	5.08717	7.86421
EVM0040203	MYB309	Chr4	22767515	22769061	-	Transcription factor MYB61 OS=Arabidopsis thaliana OX=3702 GN=MYB61 PE=2 SV=1	PREDICTED: transcription factor MYB86 [Pyrus x bretschneideri]	32.7428	56.4418	53.2967	101.009	78.7639	100.273	26.3984	22.6133	28.0305	21.5023	28.1831	15.1455	9.9754	6.53333	10.216	8.34413	5.51488	6.79241	5.97349	3.1412	4.58684	3.40952	4.03759	4.78608	3.16198	2.62697	6.60947
EVM0041322	ERF169	Chr1	3434105	3435286	-	Ethylene-responsive transcription factor ERF106 OS=Arabidopsis thaliana OX=3702 GN=ERF106 PE=2 SV=1	PREDICTED: ethylene-responsive transcription factor ERF107-like [Pyrus x bretschneideri]	260.414	313.736	366.473	488.247	553.76	724.127	709.855	656.417	608.14	17.3711	30.2311	21.4573	35.1955	40.1696	34.1846	23.8335	25.0392	22.091	24.6673	14.9808	18.7169	5.22645	6.39398	6.44261	68.438	29.7205	9.14464
EVM0041724	C2H2-131	Chr16	1124805	1127136	-	Protein indeterminate-domain 14 OS=Arabidopsis thaliana OX=3702 GN=IDD14 PE=1 SV=1	protein SHOOT GRAVITROPISM 5 [Pyrus ussuriensis x Pyrus communis]	3.91775	5.70841	7.82151	9.46655	6.97205	9.53996	10.9338	10.516	8.80535	8.24395	6.8152	4.78239	3.84126	1.8658	3.68577	2.3423	1.48825	1.96386	3.76698	1.8086	2.51445	1.19009	1.04387	2.01475	4.67928	1.60681	4.37977
EVM0041916	GRAS89	Chr3	24839656	24841725	+	Scarecrow-like protein 14 OS=Arabidopsis thaliana OX=3702 GN=SCL14 PE=1 SV=2	PREDICTED: scarecrow-like protein 30 [Pyrus x bretschneideri]	5.5743	6.73207	6.24587	8.0721	5.7339	7.19146	9.27114	9.81285	9.47449	4.82406	3.46574	2.59682	1.9945	1.41358	2.58942	1.16267	1.37265	1.27181	0.973995	0.853807	0.680913	0.809246	1.28679	1.24125	1.25017	0.971491	1.05
EVM0042581	LBD66	Chr15	23427501	23428382	+	LOB domain-containing protein 36 OS=Arabidopsis thaliana OX=3702 GN=LBD36 PE=2 SV=1	PREDICTED: LOB domain-containing protein 36-like [Pyrus x bretschneideri]	4.2332	4.13139	6.09604	10.3447	6.43258	8.4727	6.68247	5.79872	5.06582	6.99303	8.57793	3.39012	3.34634	2.44961	4.64895	3.15373	1.67427	2.01387	0.502535	0.552758	0.715651	0.453186	0.219273	0.564983	0.168806	0.345532	0.853598
