# Supplementary material for: A Combined Metabolome and Transcriptome Reveals the Lignin Metabolic Pathway during the Developmental Stages of Peel Coloration in the ‘Xinyu’ Pear
Source: Int J Mol Sci. 2024 Jul 8;25(13):7481. doi: 10.3390/ijms25137481 (PMC11242026; doi:10.3390/ijms25137481)
Supplement: Supplementary file 1 [file ijms-25-07481-s001.zip › Supplementary Materials 20240630/Supplementary Table S6.xlsx]

## Sheet: Sheet1
Table S6 RT-qPCR primer sequences used in this study.
genes name	forward primer(5'-3')	reverse primer(5'-3')
actin7	TTGCAGACCGTATGAGCAGG	TGACTCGTCGTACTCACCCT
C4H2	TTGGCGCAGAGCTTTGACTA	GCGCATTTCAACCCTTCGTT
CCR1	TGGTACTGCTACGGGAAAGC	TGTTTGGGTTGAGCCTGTCA
CCR3	GTACCTGACAGGCTCAACCC	CCAGGATTTCCACCACGTCA
COMT1	GTGTGGAGCATGTTGGAGGA	GCGCAGCATAGCAGTTCTTC
COMT2	GTGTGGAGCATGTTGGAGGA	GCGCAGCATAGCAGTTCTTC
HCT3	AACGTGGACCTGGTGATTCC	GTAGAACGGCACAAGAGCCT
PAL1	GCACTGAAAGGGAGCCATCT	ATCACTGCTGGCCTTTACCC
PAL2	GGCCTAACTCCAAGTCCACC	AAAGCGCTTGTGTGTTAGCG
ERF15	CGTGATCCGAGAAACCCCAA	TTGATCTCTCTGACGCGACG
ERF66	CCAGCGAAGGGGAAGCATTA	TCAACAAAGCTCAAAGCCGC
ERF74	GCTCTCTCGTCGCCTACTTC	CGCGTGCAAAGCTGTTACTT
ERF91	CCACCCCAACTACTCACACC	TGGGATCACGAATCTCAGCG
ERF93	GTATGGAGATGGAGCTCGCC	TGGAATTCTCGCCTCCACAC
MYB11	CAATTGTTCCGGCGAAGACG	TCGCTTAACGTCGGGTTTCA
MYB179	TGCACCAGCAGGCAAGAATA	GATCCAGCGCAATCTGCAAC
